# Supplementary material for: CHAtRF Modulates Cardiac Hypertrophy via SRSF5-Dependent Regulation of Psmg4 Alternative Splicing
Source: Research (Wash D C). 2026 Mar 26;9:1202. doi: 10.34133/research.1202 (PMC13018653; doi:10.34133/research.1202)
Supplement: Supplementary 1 — Figs. S1 to S9 Tables S1 to S7 [file research.1202.f1.zip]

Archive with 8 entries (8 files):
- Table S2.doc
- Table S3.xlsx
- Table S4.xlsx
- Table S6.docx
- Table S7.xlsx
- 0311Table S1.xlsx
- Supplementary materials.pdf
- Table S5.xlsx
