# Supplementary material for: CHAtRF Modulates Cardiac Hypertrophy via SRSF5-Dependent Regulation of Psmg4 Alternative Splicing
Source: Research (Wash D C). 2026 Mar 26;9:1202. doi: 10.34133/research.1202 (PMC13018653; doi:10.34133/research.1202)
Supplement: Supplementary 1 — Figs. S1 to S9 Tables S1 to S7 [file research.1202.f1.zip › Table S3.xlsx]

## Sheet: up Anta-IP_vs_NC-IP
Table S3. RIP-seq assay in NC- or Anta-transfected cells using anti-SRSF5 antibody.
Annotation				DE Statistic		FPKM
Track_id	Gene_Name	Locus	Strand	log2FC	Fold_Change	Anta-IP_FPKM	NC-IP_FPKM	Anta-IP	NC-IP
ENSMUSG00000035202.8	Lars2	chr9:123366927-123462666	+	11.8523	3697.45	12.7104	0.858069	6701.05	0.812611
ENSMUSG00000064363.1	mt-Nd4	chrM:10167-11544	+	6.52611	92.1625	7.52527	0.999161	183.218	0.998837
ENSMUSG00000042729.10	Wdr74	chr19:8735827-8740624	+	2.85255	7.22278	2.85255	0	6.22278	0
ENSMUSG00000024939.6	Fam89b	chr19:5728087-5729653	-	2.21855	4.65425	2.22571	0.00715553	3.6774	0.00497215
ENSMUSG00000038155.10	Gstp2	chr19:4040285-4042236	-	2.15185	4.44396	2.15185	0	3.44396	0
ENSMUSG00000045932.12	Ifit2	chr19:34550694-34576419	+	1.86026	3.63072	2.2296	0.369343	3.69004	0.291764
ENSMUSG00000045996.12	Polr2k	chr15:36174010-36177010	+	1.85024	3.6056	2.45174	0.601505	4.47077	0.517298
ENSMUSG00000071451.10	Psmg4	chr13:34162964-34178173	+	1.59144	3.01349	2.86213	1.27069	6.27086	1.41277
ENSMUSG00000030208.15	Emp1	chr6:135362545-135383173	+	1.5641	2.95693	4.05063	2.48653	15.5715	4.6043
ENSMUSG00000038268.4	Ovca2	chr11:75175942-75178835	-	1.51541	2.8588	1.51541	0	1.85881	0
ENSMUSG00000095677.1	Dynlt1f	chr17:6648941-6655939	-	1.50419	2.83665	1.50419	0	1.83665	0
ENSMUSG00000070803.6	Cited4	chr4:120666572-120667820	+	1.48911	2.80716	1.82275	0.33364	2.53755	0.260189
ENSMUSG00000098950.7	Gm28036	chr2:156071845-156127092	-	1.46303	2.75687	1.62286	0.15983	2.07985	0.117156
ENSMUSG00000030144.4	Clec4d	chr6:123262111-123275265	+	1.45527	2.74208	1.45527	0	1.74208	0
ENSMUSG00000097328.7	Tnfsf12	chr11:69686250-69695849	-	1.454	2.73967	1.454	0	1.73967	0
ENSMUSG00000016758.3	Bik	chr15:83526862-83544635	+	1.41994	2.67575	2.26995	0.850003	3.82306	0.802505
ENSMUSG00000092544.8	Gm20422	chr8:69742862-69774886	-	1.41542	2.66738	1.41542	0	1.66738	0
ENSMUSG00000026535.9	Ifi202b	chr1:173962568-173982744	-	1.38575	2.61307	1.70037	0.314626	2.24985	0.243689
ENSMUSG00000037349.9	Nudt22	chr19:6993018-6996117	-	1.37173	2.5878	2.53688	1.16516	4.80334	1.24258
ENSMUSG00000049764.8	Zfp280b	chr10:76032650-76043234	+	1.36612	2.57776	1.54193	0.175809	1.91183	0.129598
ENSMUSG00000049580.12	Tsku	chr7:98350668-98361328	-	1.33947	2.53058	2.77051	1.43104	5.82351	1.69642
ENSMUSG00000050222.11	Il17d	chr14:57524777-57543166	+	1.29811	2.45907	1.29811	0	1.45907	0
ENSMUSG00000042293.8	Gm5617	chr9:48495442-48495972	+	1.28299	2.43342	1.28299	0	1.43342	0
ENSMUSG00000030653.17	Gm45837	chr7:101410886-101512819	+	1.27	2.41162	1.62065	0.350644	2.07513	0.27513
ENSMUSG00000020265.16	Sumo3	chr10:77606097-77618331	+	1.23603	2.35549	2.70641	1.47038	5.52695	1.77096
ENSMUSG00000040904.10	Gm21988	chr11:70235206-70239830	-	1.2337	2.3517	1.2435	0.0097984	1.36772	0.00681485
ENSMUSG00000031780.2	Ccl17	chr8:94810453-94812036	+	1.2157	2.32254	2.71159	1.49588	5.55041	1.82037
ENSMUSG00000018821.3	Avpi1	chr19:42123273-42129059	-	1.20698	2.30853	1.54576	0.338783	1.91958	0.264689
ENSMUSG00000024747.3	Aldh1a7	chr19:20692953-20727562	-	1.20094	2.2989	1.20094	0	1.2989	0
ENSMUSG00000018909.15	Arrb1	chr7:99535466-99606771	+	1.19289	2.2861	1.6898	0.496913	2.22612	0.411191
ENSMUSG00000030055.16	Rab43	chr6:87788853-87812164	-	1.19092	2.28298	1.4263	0.235378	1.68756	0.177215
ENSMUSG00000073448.1	Gm10509	chr17:21690766-21691024	+	1.19044	2.28223	1.19044	0	1.28223	0
ENSMUSG00000102037.1	Bcl2a1a	chr9:88956900-88962419	+	1.186	2.27521	1.186	0	1.27521	0
ENSMUSG00000051851.5	Rtl8c	chrX:53608032-53608432	+	1.17718	2.26135	1.94641	0.769223	2.85413	0.704352
ENSMUSG00000102918.1	Pcdhgc3	chr18:37806364-37841873	+	1.17444	2.25706	3.45775	2.2833	9.98715	3.86791
ENSMUSG00000029359.13	Tesc	chr5:118027743-118061878	+	1.17416	2.25661	1.17416	0	1.25661	0
ENSMUSG00000044927.6	H1fx	chr6:87980421-87981637	-	1.17224	2.25361	1.17224	0	1.25361	0
ENSMUSG00000016833.14	Mrps18c	chr5:100798627-100804471	+	1.16837	2.24757	2.26569	1.09732	3.80886	1.13958
ENSMUSG00000037266.18	Rsrp1	chr4:134923592-134927671	+	1.16432	2.24128	3.52671	2.36239	10.5251	4.1422
ENSMUSG00000035235.13	Trim13	chr14:61598247-61605946	+	1.16306	2.23932	1.16306	0	1.23932	0
ENSMUSG00000068604.4	Gm8225	chr17:26542760-26543715	+	1.14048	2.20454	1.14048	0	1.20454	0
ENSMUSG00000000826.16	Dnajc5	chr2:181520485-181555133	+	1.14034	2.20433	2.38601	1.24567	4.2271	1.37128
ENSMUSG00000090840.2	1700092M07Rik	chr19:8740718-8741225	+	1.13935	2.20281	1.13935	0	1.20281	0
ENSMUSG00000024258.3	Polr2d	chr18:31789159-31796642	+	1.13719	2.19952	2.64017	1.50298	5.23404	1.83427
ENSMUSG00000035504.16	Reep6	chr10:80329953-80336441	+	1.13065	2.18957	1.13065	0	1.18957	0
ENSMUSG00000028445.7	Enho	chr4:41638144-41640324	-	1.12219	2.17677	1.12219	0	1.17677	0
ENSMUSG00000039043.5	Arpin	chr7:79925361-79935359	-	1.11117	2.1602	2.6105	1.49933	5.10714	1.82712
ENSMUSG00000001604.14	Tcea3	chr4:136247729-136274898	+	1.11015	2.15868	1.8633	0.753152	2.63838	0.685471
ENSMUSG00000073422.10	H2-Ke6	chr17:34026033-34028060	-	1.10618	2.15274	1.34974	0.243562	1.54866	0.183912
ENSMUSG00000022658.10	Tagln3	chr16:45711230-45724608	-	1.1042	2.14979	1.1042	0	1.14979	0
ENSMUSG00000032288.9	Imp3	chr9:56937475-56938398	+	1.10135	2.14556	3.50239	2.40104	10.3325	4.28184
ENSMUSG00000035352.3	Ccl12	chr11:82101845-82103400	+	1.10135	2.14555	1.10135	0	1.14555	0
ENSMUSG00000011096.17	Akt1s1	chr7:44848991-44855421	+	1.09478	2.13581	2.1636	1.06882	3.48033	1.09772
ENSMUSG00000023074.11	Mospd1	chrX:53344598-53370502	-	1.09432	2.13512	2.12303	1.02872	3.35609	1.04021
ENSMUSG00000028609.6	Magoh	chr4:107879755-107887424	+	1.09094	2.13012	3.70392	2.61298	12.0314	5.11767
ENSMUSG00000044986.8	Tst	chr15:78399556-78405859	-	1.08064	2.11497	1.4433	0.362658	1.71942	0.285793
ENSMUSG00000030037.9	Mrpl53	chr6:83109040-83109939	+	1.0625	2.08855	1.7228	0.660297	2.30076	0.580407
ENSMUSG00000028348.7	Cavin4	chr4:48663514-48673502	+	1.05768	2.08158	1.88086	0.823189	2.68296	0.769313
ENSMUSG00000032044.4	Rpusd4	chr9:35267865-35277731	+	1.05627	2.07955	1.3171	0.260827	1.49164	0.198165
ENSMUSG00000036537.6	Rnf113a1	chrX:37191245-37192467	+	1.05224	2.07374	1.38914	0.336906	1.61923	0.263045
ENSMUSG00000024806.3	Mlana	chr19:29697921-29708448	+	1.05191	2.07328	1.05191	0	1.07328	0
ENSMUSG00000024145.6	Pigf	chr17:86997256-87025406	-	1.04914	2.0693	1.04914	0	1.0693	0
ENSMUSG00000105835.1	Gm43552	chr5:65427427-65492833	-	1.04256	2.05988	1.04256	0	1.05988	0
ENSMUSG00000038622.8	Med30	chr15:52712408-52730564	+	1.03599	2.05052	1.38459	0.348595	1.61097	0.27332
ENSMUSG00000087370.3	Tmem170b	chr13:41605907-41641355	+	1.02641	2.03695	1.12563	0.0992178	1.18197	0.0711925
ENSMUSG00000053119.11	Chmp3	chr6:71543797-71582609	+	1.02243	2.03134	2.70699	1.68456	5.52957	2.21442
ENSMUSG00000109864.1	Eid3	chr10:82866626-82867930	+	1.02202	2.03076	2.01011	0.988092	3.02814	0.98356
ENSMUSG00000046387.5	Pcdhb17	chr18:37484795-37489454	+	1.01244	2.01733	1.01244	0	1.01733	0
ENSMUSG00000002635.11	Pdcd2l	chr7:34184499-34196661	-	1.01155	2.01607	1.76159	0.750041	2.39071	0.68184
ENSMUSG00000025610.7	Map3k7cl	chr16:87553330-87595336	+	1.00413	2.00573	1.25843	0.254298	1.39235	0.192755
ENSMUSG00000049670.8	Morn4	chr19:42074939-42086370	-	0.995695	1.99404	1.43452	0.438826	1.70293	0.355501
ENSMUSG00000032515.8	Csrnp1	chr9:119971163-119984658	-	0.989331	1.98526	2.33551	1.34618	4.04731	1.54239
ENSMUSG00000049124.3	Gm8186	chr17:26098872-26099257	-	0.987725	1.98306	0.987725	0	0.983055	0
ENSMUSG00000025645.8	Ccdc51	chr9:109082493-109092489	+	0.983936	1.97785	0.983936	0	0.977854	0
ENSMUSG00000023064.4	Sncg	chr14:34370274-34374789	-	0.982415	1.97577	0.982415	0	0.97577	0
ENSMUSG00000057411.8	Fam173a	chr17:25790508-25792284	-	0.980806	1.97357	2.94154	1.96074	6.68233	2.89261
ENSMUSG00000096736.1	Gm17535	chr9:3034599-3035805	+	0.976507	1.9677	2.41967	1.44316	4.35048	1.71916
ENSMUSG00000046432.12	Bex3	chrX:136270253-136271978	+	0.973178	1.96316	3.82287	2.84969	13.1513	6.20844
ENSMUSG00000079435.9	Rpl36a	chrX:134585654-134588062	+	0.970771	1.95989	5.53923	4.56846	45.5024	22.7271
ENSMUSG00000022760.15	Thap7	chr16:17527982-17531136	-	0.967989	1.95611	1.99956	1.03157	2.99877	1.04424
ENSMUSG00000042709.14	Atpaf2	chr11:60400626-60418457	-	0.960633	1.94616	1.9104	0.949769	2.75914	0.931563
ENSMUSG00000026548.4	Slamf9	chr1:172475358-172478575	+	0.957561	1.94202	1.27853	0.320966	1.42591	0.249167
ENSMUSG00000021127.7	Zfp36l1	chr12:80107754-80113013	-	0.955652	1.93946	4.3765	3.42085	19.771	9.70973
ENSMUSG00000054459.8	Vsnl1	chr12:11325242-11436613	-	0.955618	1.93941	1.67669	0.721069	2.19693	0.648403
ENSMUSG00000079242.2	C730034F03Rik	chr15:89429589-89430868	+	0.952384	1.93507	0.952384	0	0.935067	0
ENSMUSG00000041035.8	Gm17018	chr19:45560615-45579763	+	0.951008	1.93322	1.30824	0.357233	1.47639	0.280967
ENSMUSG00000017830.15	Dhx58	chr11:100694884-100704271	-	0.940982	1.91983	1.52405	0.583073	1.87598	0.498037
ENSMUSG00000028626.5	Col9a2	chr4:121039385-121055322	+	0.939467	1.91782	0.939467	0	0.91782	0
ENSMUSG00000025933.15	Tmem14a	chr1:21218575-21230167	+	0.935326	1.91232	0.935326	0	0.912322	0
ENSMUSG00000027208.14	Fgf7	chr2:126034658-126091185	+	0.935236	1.9122	1.07369	0.138454	1.10481	0.100725
ENSMUSG00000046058.7	Eid2	chr7:28267881-28269272	+	0.927747	1.9023	1.99269	1.06494	2.97979	1.09209
ENSMUSG00000050359.7	Sprr1a	chr3:92483952-92485895	-	0.914022	1.88429	1.86428	0.95026	2.64087	0.932221
ENSMUSG00000109378.1	U2af1l4	chr7:30563344-30567960	+	0.909831	1.87883	0.929509	0.0196781	0.904628	0.0137333
ENSMUSG00000095186.1	Gm10718	chr9:3023547-3025218	+	0.906848	1.87494	2.99843	2.09159	6.99132	3.26216
ENSMUSG00000046093.9	Hpcal4	chr4:123183227-123194701	+	0.905957	1.87379	1.07169	0.165734	1.10189	0.121736
ENSMUSG00000002803.14	Btbd6	chr12:112976482-112978945	+	0.905358	1.87301	1.16199	0.25663	1.23766	0.194685
ENSMUSG00000037204.6	Atg101	chr15:101284301-101290934	+	0.900598	1.86684	2.51977	1.61917	4.73492	2.07199
ENSMUSG00000034855.13	Cxcl10	chr5:92346638-92348889	-	0.899772	1.86577	1.53933	0.639558	1.90659	0.557852
ENSMUSG00000017724.14	Etv4	chr11:101769742-101785371	-	0.899549	1.86548	1.22804	0.328493	1.34249	0.255701
ENSMUSG00000049630.6	C1ql3	chr2:13003457-13011806	-	0.891044	1.85452	1.05789	0.166848	1.08189	0.122603
ENSMUSG00000104346.1	Pcdhga3	chr18:37674307-37841873	+	0.890793	1.8542	1.38675	0.495952	1.61488	0.410251
ENSMUSG00000046909.9	Tefm	chr11:80136678-80142175	-	0.882804	1.84396	0.882804	0	0.843956	0
ENSMUSG00000018930.3	Ccl4	chr11:83662584-83664683	+	0.880943	1.84158	1.42952	0.548581	1.69358	0.462646
ENSMUSG00000025213.11	Kazald1	chr19:45075241-45079289	+	0.869316	1.8268	0.96397	0.0946539	0.95067	0.0678092
ENSMUSG00000028295.14	Smim8	chr4:34768664-34778423	-	0.86565	1.82216	0.86565	0	0.82216	0
ENSMUSG00000017679.16	Ttpal	chr2:163602314-163619013	+	0.864782	1.82106	1.67587	0.811093	2.19513	0.75454
ENSMUSG00000020397.15	Med7	chr11:46436925-46442721	+	0.859876	1.81488	1.08284	0.222965	1.1182	0.16713
ENSMUSG00000025135.12	Anapc11	chr11:120598421-120608198	+	0.857236	1.81156	1.52826	0.671029	1.88439	0.592208
ENSMUSG00000040918.12	Slc19a2	chr1:164249046-164265385	+	0.855573	1.80948	1.59544	0.739872	2.02188	0.670027
ENSMUSG00000002477.4	Snrpd1	chr18:10617796-10628230	+	0.853053	1.80632	3.73341	2.88036	12.3005	6.36334
ENSMUSG00000044678.11	Ly6k	chr15:74796874-74799986	-	0.848957	1.8012	0.848957	0	0.801198	0
ENSMUSG00000098374.1	Gm28043	chr17:29614876-29703359	+	0.845892	1.79738	1.09665	0.250754	1.13857	0.189829
ENSMUSG00000090877.3	Hspa1b	chr17:34956436-34959238	-	0.844672	1.79586	1.67017	0.825497	2.18252	0.772146
ENSMUSG00000053916.4	Nanp	chr2:151029685-151039398	-	0.844282	1.79537	0.844282	0	0.795371	0
ENSMUSG00000031107.6	Rbmx2	chrX:48695004-48710723	+	0.843117	1.79392	1.07334	0.230222	1.1043	0.173016
ENSMUSG00000038550.10	Ciart	chr3:95878503-95882251	-	0.843023	1.79381	1.18687	0.343844	1.27658	0.269133
ENSMUSG00000079283.2	2310009B15Rik	chr1:138851983-138856852	-	0.831801	1.77991	1.42253	0.590724	1.68054	0.506002
ENSMUSG00000047242.14	Taf9b	chrX:106206883-106221158	-	0.830216	1.77795	0.971525	0.141309	0.960912	0.102905
ENSMUSG00000005078.16	Jkamp	chr12:72085589-72101461	+	0.828541	1.77589	2.02337	1.19482	3.06531	1.28917
ENSMUSG00000030579.10	Tyrobp	chr7:30413760-30417585	+	0.825731	1.77243	2.75042	1.92469	5.72915	2.79656
ENSMUSG00000030188.12	Magohb	chr6:131284388-131293244	-	0.823987	1.77029	0.999468	0.175481	0.999262	0.129341
ENSMUSG00000023036.14	Pcdhgc4	chr18:37815079-37841873	+	0.822987	1.76906	1.48411	0.661123	1.79745	0.581313
ENSMUSG00000031478.16	Nek3	chr8:22128283-22166435	-	0.821604	1.76737	0.957583	0.135979	0.942054	0.098838
ENSMUSG00000037169.15	Mycn	chr12:12936093-12941914	-	0.820808	1.76639	0.820808	0	0.766395	0
ENSMUSG00000020921.6	Tmem101	chr11:102152546-102156404	-	0.815893	1.76039	1.74683	0.930942	2.35621	0.90652
ENSMUSG00000011884.13	Gltp	chr5:114669398-114690984	-	0.815746	1.76021	2.37049	1.55474	4.17116	1.93781
ENSMUSG00000113640.1	Adat3	chr10:80602880-80607654	+	0.815643	1.76008	0.815643	0	0.760082	0
ENSMUSG00000054414.4	Slc30a7	chr3:115938973-116007406	-	0.815389	1.75977	1.76066	0.945275	2.38854	0.925556
ENSMUSG00000031262.12	Cenpi	chrX:134308084-134362639	+	0.812556	1.75632	1.10915	0.296593	1.15718	0.22824
ENSMUSG00000023034.6	Nr4a1	chr15:101266846-101274792	+	0.811005	1.75443	2.4753	1.66429	4.56083	2.16959
ENSMUSG00000030595.15	Nfkbib	chr7:28758251-28767512	-	0.808498	1.75139	1.7755	0.967001	2.42356	0.954772
ENSMUSG00000056144.14	Trim34a	chr7:104244457-104262234	+	0.806619	1.74911	1.23241	0.425795	1.3496	0.343313
ENSMUSG00000036905.8	C1qb	chr4:136880129-136886187	-	0.80606	1.74843	1.72449	0.918431	2.30463	0.890058
ENSMUSG00000045114.10	Prrt2	chr7:127017531-127021211	-	0.804103	1.74606	0.86186	0.0577571	0.81738	0.0408464
ENSMUSG00000064246.10	Chil1	chr1:134182176-134190181	+	0.804077	1.74603	1.9501	1.14602	2.86402	1.21303
ENSMUSG00000024217.9	Snrpc	chr17:27839974-27851968	+	0.803253	1.74503	1.44508	0.641831	1.72279	0.560308
ENSMUSG00000032593.5	Amigo3	chr9:108053159-108055701	+	0.799256	1.7402	1.3343	0.535046	1.52153	0.448988
ENSMUSG00000092558.3	Med20	chr17:47611582-47624418	+	0.79633	1.73668	1.19151	0.395184	1.28392	0.315111
ENSMUSG00000054648.7	Zfp869	chr8:69706332-69710724	-	0.796276	1.73661	2.59909	1.80281	5.05904	2.489
ENSMUSG00000030107.10	Usp18	chr6:121245906-121270917	+	0.790624	1.72982	2.76039	1.96977	5.7758	2.91705
ENSMUSG00000031760.9	Mt3	chr8:94152607-94154146	+	0.789342	1.72829	1.47798	0.688634	1.78558	0.611757
ENSMUSG00000023755.9	Rhebl1	chr15:98877778-98881404	-	0.788283	1.72702	0.788283	0	0.727017	0
ENSMUSG00000024084.7	Qpct	chr17:79051906-79090243	+	0.786689	1.72511	3.18813	2.40144	8.11429	4.28331
ENSMUSG00000031734.13	Irx3	chr8:91798525-91802067	-	0.784991	1.72308	1.62404	0.839051	2.08237	0.788873
ENSMUSG00000096696.1	Zfp960	chr17:17064113-17089628	+	0.78483	1.72289	0.78483	0	0.722889	0
ENSMUSG00000026360.9	Rgs2	chr1:143999338-144004161	-	0.784076	1.72199	0.784076	0	0.721989	0
ENSMUSG00000022574.6	Naprt	chr15:75890964-75894481	-	0.783399	1.72118	1.62664	0.843246	2.08794	0.794082
ENSMUSG00000063320.11	1190007I07Rik	chr10:82619851-82623228	-	0.780892	1.71819	1.33442	0.553528	1.52174	0.467671
ENSMUSG00000037692.14	Ahdc1	chr4:133011260-133078110	+	0.778261	1.71506	1.7099	0.931639	2.27138	0.907442
ENSMUSG00000006651.8	Aplp1	chr7:30434982-30445535	-	0.770882	1.70631	1.70808	0.937196	2.26725	0.914803
ENSMUSG00000022203.7	Efs	chr14:54916535-54926126	-	0.770768	1.70618	1.86693	1.09616	2.64756	1.13785
ENSMUSG00000028847.8	Trappc3	chr4:126262325-126275883	+	0.769896	1.70515	3.32665	2.55675	9.03275	4.88381
ENSMUSG00000015943.11	Bola1	chr3:96196588-96219709	-	0.766709	1.70138	1.72377	0.957065	2.30299	0.941357
ENSMUSG00000103037.1	Pcdhgb1	chr18:37680233-37841870	+	0.766329	1.70094	1.40047	0.634144	1.63988	0.552016
ENSMUSG00000020653.12	Klf11	chr12:24651274-24662789	+	0.764876	1.69922	1.79726	1.03239	2.4756	1.0454
ENSMUSG00000041716.7	Gm20604	chr12:102741732-102758672	-	0.761054	1.69473	1.57398	0.812924	1.97724	0.756768
ENSMUSG00000054453.11	Sytl5	chrX:9885622-9994543	+	0.760871	1.69451	0.760871	0	0.694513	0
ENSMUSG00000022022.3	Mtrf1	chr14:79397772-79423587	+	0.759785	1.69324	1.02633	0.26654	1.03683	0.20292
ENSMUSG00000034958.11	Atcay	chr10:81204508-81230833	-	0.759604	1.69303	0.759604	0	0.693026	0
ENSMUSG00000030609.18	Aen	chr7:78895854-78911209	+	0.757054	1.69004	1.6831	0.926044	2.21117	0.900059
ENSMUSG00000056367.14	Actr3b	chr5:25759997-25850688	+	0.756742	1.68967	0.943886	0.187144	0.923703	0.138507
ENSMUSG00000051671.7	Coa6	chr8:126422515-126425433	+	0.747951	1.67941	2.41679	1.66884	4.33982	2.17959
ENSMUSG00000047205.12	Dusp18	chr11:3895240-3901296	+	0.744668	1.67559	1.24338	0.498708	1.36752	0.412948
ENSMUSG00000031556.6	Tm2d2	chr8:25017211-25023260	+	0.744107	1.67494	2.73617	1.99206	5.663	2.97806
ENSMUSG00000057497.8	Fam136a	chr6:86365646-86370058	+	0.743896	1.67469	2.01954	1.27564	3.05455	1.42107
ENSMUSG00000040269.5	Mrps28	chr3:8802146-8923918	-	0.742657	1.67325	3.1217	2.37905	7.70415	4.20193
ENSMUSG00000033880.11	Lgals3bp	chr11:118392751-118402092	-	0.742186	1.67271	4.17888	3.43669	17.112	9.82796
ENSMUSG00000028470.10	Hint2	chr4:43654227-43656466	-	0.739871	1.67003	1.73056	0.99069	2.31857	0.987136
ENSMUSG00000064264.14	Zfp428	chr7:24507006-24515682	+	0.737236	1.66698	1.19423	0.456994	1.28823	0.372679
ENSMUSG00000028037.13	Ifi44	chr3:151730922-151749960	-	0.73632	1.66592	2.06271	1.32639	3.1777	1.50774
ENSMUSG00000103144.1	Pcdhga1	chr18:37661793-37841873	+	0.733046	1.66214	1.38293	0.649881	1.60797	0.569039
ENSMUSG00000033313.11	Fbxl8	chr8:105264648-105269326	+	0.731886	1.66081	0.731886	0	0.660809	0
ENSMUSG00000044916.10	1700029I15Rik	chr2:92382538-92385708	+	0.730942	1.65972	0.730942	0	0.659723	0
ENSMUSG00000027387.11	Zc3h8	chr2:128926268-128944077	-	0.730892	1.65967	0.841487	0.110594	0.791896	0.079673
ENSMUSG00000030431.8	Tmem238	chr7:4784557-4789656	-	0.728334	1.65672	0.728334	0	0.656724	0
ENSMUSG00000064177.8	Ghrl	chr6:113716119-113719880	-	0.72647	1.65459	0.72647	0	0.654586	0
ENSMUSG00000071001.4	Hrct1	chr4:43727188-43728639	+	0.725885	1.65392	0.725885	0	0.653915	0
ENSMUSG00000038884.14	A230050P20Rik	chr9:20868642-20874307	+	0.725109	1.65303	1.88286	1.15775	2.68806	1.2311
ENSMUSG00000030247.9	Kcnj8	chr6:142564837-142571614	-	0.724698	1.65255	0.724698	0	0.652555	0
ENSMUSG00000092086.1	Gm6793	chr8:112013433-112015036	-	0.722928	1.65053	1.67019	0.947258	2.18256	0.928205
ENSMUSG00000001018.15	Snapin	chr3:90488026-90491033	-	0.722899	1.6505	2.01751	1.29461	3.04885	1.45311
ENSMUSG00000055271.4	9330161L09Rik	chr12:103406822-103407820	-	0.722182	1.64967	0.940953	0.218771	0.919796	0.163742
ENSMUSG00000035595.6	1600002K03Rik	chr10:80172944-80175146	+	0.721902	1.64936	1.65758	0.935678	2.15487	0.91279
ENSMUSG00000041278.10	Ttc1	chr11:43729512-43748008	-	0.721852	1.6493	2.29238	1.57053	3.89863	1.97013
ENSMUSG00000031562.15	Dctd	chr8:48099092-48153233	+	0.721187	1.64854	1.03371	0.312526	1.04729	0.24188
ENSMUSG00000040612.13	Ildr2	chr1:166254139-166316823	+	0.718514	1.64549	1.96775	1.24924	2.91159	1.37716
ENSMUSG00000017188.3	Coa3	chr11:101277968-101279114	-	0.717595	1.64444	3.15914	2.44155	7.933	4.43225
ENSMUSG00000096385.7	Gm11168	chr9:3003346-3006948	+	0.717066	1.64384	1.37342	0.656351	1.59084	0.576091
ENSMUSG00000024246.8	Thumpd2	chr17:81026327-81065085	-	0.716755	1.64348	1.05588	0.339129	1.07899	0.264993
ENSMUSG00000079402.9	Gm3020	chr14:3652030-3673215	+	0.715604	1.64217	0.715604	0	0.64217	0
ENSMUSG00000030717.9	Nupr1	chr7:126623249-126630861	-	0.715324	1.64185	2.76303	2.04771	5.78823	3.13449
ENSMUSG00000074635.2	3110070M22Rik	chr13:119487261-119488383	-	0.713959	1.6403	0.910141	0.196181	0.879229	0.145662
ENSMUSG00000031202.5	Rab39b	chrX:75572046-75578231	-	0.713493	1.63977	1.07892	0.365426	1.11245	0.288262
ENSMUSG00000105053.1	Gm43064	chr3:103809573-103838648	+	0.712686	1.63885	1.14183	0.429148	1.20661	0.346438
ENSMUSG00000078908.10	Mon1b	chr8:113635587-113645179	+	0.710522	1.6364	1.37586	0.66534	1.59523	0.585942
ENSMUSG00000028618.11	Tmem59	chr4:107178399-107200996	+	0.707826	1.63334	4.09466	3.38684	16.0851	9.4602
ENSMUSG00000020388.12	Pdlim4	chr11:54054928-54069014	-	0.707617	1.6331	1.035	0.327387	1.04912	0.254739
ENSMUSG00000060288.13	Ppih	chr4:119300010-119320546	-	0.706133	1.63143	1.80439	1.09826	2.49282	1.14097
ENSMUSG00000005510.9	Ndufs3	chr2:90894634-90904827	-	0.705773	1.63102	3.13042	2.42465	7.7569	4.36898
ENSMUSG00000056656.5	Apol8	chr15:77747799-77755229	-	0.704906	1.63004	1.82151	1.1166	2.53451	1.16836
ENSMUSG00000070394.10	Tmem256	chr11:69838514-69839618	+	0.699652	1.62411	2.11964	1.41999	3.34585	1.67583
ENSMUSG00000056665.2	Them6	chr15:74721204-74724639	+	0.698484	1.6228	0.698484	0	0.622799	0
ENSMUSG00000038880.13	Mrps34	chr17:24895116-24897502	+	0.698068	1.62233	2.3924	1.69433	4.25029	2.23627
ENSMUSG00000108900.1	C430049E01Rik	chr8:71520120-71525711	-	0.696786	1.62089	0.696786	0	0.62089	0
ENSMUSG00000059970.7	Hspa2	chr12:76404176-76406938	+	0.69615	1.62018	1.81146	1.11531	2.50997	1.16641
ENSMUSG00000038742.7	Angptl6	chr9:20873808-20879727	-	0.695908	1.6199	0.695908	0	0.619904	0
ENSMUSG00000047423.9	AI837181	chr19:5425157-5427313	+	0.694803	1.61866	2.68726	1.99246	5.4409	2.97915
ENSMUSG00000039163.10	Cmc1	chr9:118064522-118150177	-	0.692742	1.61635	1.52603	0.833289	1.87993	0.781743
ENSMUSG00000000253.13	Gmpr	chr13:45507444-45553800	+	0.691854	1.61536	2.51949	1.82764	4.73381	2.54956
ENSMUSG00000068758.8	Il3ra	chr14:14346275-14356011	+	0.690587	1.61394	0.971999	0.281413	0.961557	0.215384
ENSMUSG00000021482.10	Aaed1	chr13:64275280-64312710	-	0.689953	1.61323	1.51453	0.824576	1.85706	0.771014
ENSMUSG00000011427.16	Zfp790	chr7:29816114-29831005	+	0.689855	1.61312	1.72024	1.03039	2.29492	1.04257
ENSMUSG00000031176.8	Dynlt3	chrX:9654267-9663003	-	0.689844	1.61311	2.77269	2.08285	5.83382	3.23643
ENSMUSG00000017390.15	Aldoc	chr11:78322968-78327781	+	0.687526	1.61052	1.13491	0.447381	1.19604	0.363563
ENSMUSG00000027762.6	Sucnr1	chr3:60081869-60087566	+	0.686642	1.60953	0.686642	0	0.609533	0
ENSMUSG00000035041.8	Creb3l3	chr10:81084324-81098874	-	0.685914	1.60872	0.685914	0	0.608721	0
ENSMUSG00000024225.4	Clps	chr17:28558210-28560766	-	0.685146	1.60787	0.685146	0	0.607865	0
ENSMUSG00000066152.11	Slc31a2	chr4:62262562-62298411	+	0.685082	1.60779	1.51057	0.825487	1.84922	0.772133
ENSMUSG00000115798.1	AC140267.1	chr15:80235835-80236047	+	0.684974	1.60767	2.33222	1.64724	4.03579	2.13235
ENSMUSG00000090213.1	Tmem189	chr2:167642608-167689822	-	0.682339	1.60474	2.35604	1.6737	4.11964	2.19032
ENSMUSG00000046550.8	Spin2c	chrX:153832225-153834243	+	0.681444	1.60374	0.681444	0	0.603745	0
ENSMUSG00000068417.8	Pnp2	chr14:50955992-50964749	+	0.679591	1.60169	1.3293	0.649711	1.51281	0.568854
ENSMUSG00000049969.3	Plekhf2	chr4:10988662-11007927	-	0.677622	1.5995	1.83172	1.1541	2.5596	1.22545
ENSMUSG00000027589.14	Pcmtd2	chr2:181837854-181857461	+	0.677537	1.59941	1.84077	1.16324	2.58202	1.23959
ENSMUSG00000043467.19	Zbtb37	chr1:161002922-161034849	-	0.676097	1.59781	1.16511	0.489013	1.2425	0.403484
ENSMUSG00000046417.14	Lrrc75a	chr11:62604884-62648523	-	0.674653	1.59621	2.54496	1.8703	4.8359	2.65609
ENSMUSG00000068566.12	Myadm	chr7:3289080-3300442	+	0.674465	1.59601	4.93011	4.25565	29.4868	18.102
ENSMUSG00000049299.14	Trappc1	chr11:69323980-69325793	+	0.673042	1.59443	2.51532	1.84228	4.71724	2.58575
ENSMUSG00000027765.6	P2ry1	chr3:61002795-61008982	+	0.671914	1.59319	1.09822	0.426309	1.14091	0.343791
ENSMUSG00000025525.12	Apool	chrX:112311334-112372755	+	0.670594	1.59173	1.25275	0.582157	1.38295	0.497086
ENSMUSG00000067995.4	Gtf2f2	chr14:75896937-76010865	-	0.669364	1.59037	2.65382	1.98445	5.2933	2.95712
ENSMUSG00000036144.6	Meox2	chr12:37108540-37179534	+	0.667018	1.58779	0.667018	0	0.587788	0
ENSMUSG00000062480.11	Acat3	chr17:12923833-12940402	-	0.666308	1.58701	0.888475	0.222168	0.851219	0.166485
ENSMUSG00000030815.11	Phkg2	chr7:127573340-127583307	+	0.666139	1.58682	1.45983	0.793686	1.75075	0.733498
ENSMUSG00000052419.7	2610001J05Rik	chr6:13867735-13871518	-	0.665695	1.58633	1.83897	1.17327	2.57753	1.25522
ENSMUSG00000037966.15	Ninj1	chr13:49187485-49196244	+	0.665081	1.58566	2.57941	1.91432	4.97693	2.76937
ENSMUSG00000066233.6	Tmem42	chr9:123021326-123023705	+	0.664598	1.58513	1.0586	0.394004	1.08291	0.314036
ENSMUSG00000029504.5	Ddx51	chr5:110653451-110660496	+	0.661876	1.58214	1.68995	1.02807	2.22646	1.0393
ENSMUSG00000025746.11	Il6	chr5:30013114-30019981	+	0.660661	1.58081	1.6237	0.963038	2.08164	0.94941
ENSMUSG00000038489.8	Polr2l	chr7:141471860-141475132	-	0.659694	1.57975	2.58507	1.92537	5.00043	2.79835
ENSMUSG00000001983.7	Taco1	chr11:106066061-106073612	+	0.659441	1.57947	1.84132	1.18188	2.58339	1.26873
ENSMUSG00000036923.12	Stox1	chr10:62659043-62726128	-	0.657916	1.5778	0.657916	0	0.577802	0
ENSMUSG00000074649.6	BC029722	chr2:155817730-155819426	-	0.657629	1.57749	2.12883	1.4712	3.37362	1.77252
ENSMUSG00000010358.13	Ifi35	chr11:101448407-101458698	+	0.655152	1.57478	3.00907	2.35392	7.05045	4.11211
ENSMUSG00000028601.18	Echdc2	chr4:108165437-108179308	+	0.654708	1.5743	1.0059	0.351188	1.00819	0.275611
ENSMUSG00000049929.7	Lpar4	chrX:106920625-106933900	+	0.654659	1.57424	0.97939	0.324731	0.971632	0.252431
ENSMUSG00000047003.14	Zfp41	chr15:75616679-75625300	+	0.653429	1.5729	1.20944	0.556013	1.31248	0.470201
ENSMUSG00000024968.13	Rcor2	chr19:7267325-7275225	+	0.653351	1.57282	1.26917	0.615819	1.41023	0.532428
ENSMUSG00000068245.14	Phf11d	chr14:59347407-59365470	-	0.652588	1.57199	2.03045	1.37786	3.08531	1.59882
ENSMUSG00000115018.1	AL732309.1	chr2:25244819-25246863	-	0.65251	1.5719	1.3377	0.685195	1.52749	0.607919
ENSMUSG00000033022.7	Cdo1	chr18:46713205-46728342	-	0.65238	1.57176	1.36362	0.711238	1.5733	0.637208
ENSMUSG00000008450.8	Nutf2	chr8:105860580-105879330	+	0.64927	1.56837	2.41607	1.7668	4.33715	2.40298
ENSMUSG00000059791.14	Nrm	chr17:35861318-35865402	+	0.648789	1.56785	0.648789	0	0.567852	0
ENSMUSG00000002768.7	Mea1	chr17:46681137-46683105	+	0.648307	1.56733	4.20243	3.55412	17.4101	10.7462
ENSMUSG00000046731.4	Kctd11	chr11:69878261-69881406	-	0.648122	1.56713	1.62776	0.97964	2.09033	0.971973
ENSMUSG00000026930.15	Gpsm1	chr2:26315515-26348237	+	0.647843	1.56682	1.75852	1.11067	2.3835	1.15947
ENSMUSG00000078974.10	Sec61g	chr11:16500530-16508484	-	0.647072	1.56599	1.94954	1.30247	2.86251	1.4665
ENSMUSG00000026924.17	Sec16a	chr2:26409431-26445216	-	0.644747	1.56346	3.3679	2.72316	9.32381	5.60316
ENSMUSG00000040009.6	Gnaz	chr10:74967177-75016907	+	0.643813	1.56245	0.643813	0	0.562454	0
ENSMUSG00000031409.1	Tceal6	chrX:135208687-135210687	-	0.643589	1.56221	0.643589	0	0.562211	0
ENSMUSG00000072964.14	Bhlhb9	chrX:135797594-135891081	+	0.641834	1.56031	1.36943	0.727596	1.58368	0.655878
ENSMUSG00000031616.7	Ednra	chr8:77663031-77724464	-	0.641788	1.56026	1.40968	0.767888	1.65678	0.702776
ENSMUSG00000066755.2	Tnfsf18	chr1:161494655-161505290	+	0.640843	1.55924	1.34453	0.703685	1.53947	0.62866
ENSMUSG00000043122.7	A530016L24Rik	chr12:112489448-112499927	+	0.639682	1.55799	0.639682	0	0.557986	0
ENSMUSG00000020166.15	Cnot2	chr10:116485161-116581511	-	0.638857	1.5571	2.66321	2.02435	5.33439	3.06808
ENSMUSG00000028850.2	Gpatch3	chr4:133574745-133584243	+	0.637952	1.55612	1.52871	0.890759	1.88528	0.854151
ENSMUSG00000021900.10	Btd	chr14:31641028-31668579	+	0.637714	1.55586	1.74908	1.11137	2.36145	1.16051
ENSMUSG00000073791.11	Efcab7	chr4:99829198-99912788	+	0.637622	1.55576	1.26095	0.623323	1.39653	0.540419
ENSMUSG00000042743.13	Sgtb	chr13:104109741-104141735	+	0.637618	1.55576	1.11909	0.481471	1.1721	0.396167
ENSMUSG00000046897.16	Zfp740	chr15:102203648-102215606	+	0.637093	1.55519	2.6732	2.03611	5.37842	3.10137
ENSMUSG00000020669.15	Sh3yl1	chr12:30911668-30960162	+	0.635499	1.55348	0.635499	0	0.553475	0
ENSMUSG00000020657.16	Dnajc27	chr12:4082583-4110606	+	0.635188	1.55314	1.13331	0.498123	1.19362	0.412375
ENSMUSG00000009876.13	Cox4i2	chr2:152754173-152765037	+	0.635026	1.55297	0.635026	0	0.552966	0
ENSMUSG00000075602.10	Ly6a	chr15:74994877-74998031	-	0.634438	1.55233	2.22232	1.58788	3.66644	2.00608
ENSMUSG00000031758.10	Cdyl2	chr8:116574400-116732991	-	0.6336	1.55143	0.6336	0	0.551431	0
ENSMUSG00000003824.12	Syce2	chr8:84872111-84888221	+	0.63318	1.55098	0.63318	0	0.55098	0
ENSMUSG00000024379.3	Tslp	chr18:32815383-32819799	+	0.631182	1.54883	0.985256	0.354074	0.979665	0.278165
ENSMUSG00000046722.14	Cdc42se1	chr3:95228732-95236409	+	0.630275	1.54786	2.95339	2.32312	6.74568	4.00412
ENSMUSG00000023723.17	Mrps23	chr11:88204388-88211507	+	0.629664	1.5472	2.6963	2.06663	5.48137	3.18908
ENSMUSG00000060703.12	Cd302	chr2:60251993-60284488	-	0.629441	1.54697	2.62017	1.99073	5.14822	2.97437
ENSMUSG00000113880.1	A030005L19Rik	chr1:82913325-82914130	+	0.626699	1.54403	1.02055	0.393852	1.02869	0.313897
ENSMUSG00000045539.3	Sprr3	chr3:92456502-92458720	-	0.626234	1.54353	0.626234	0	0.54353	0
ENSMUSG00000058396.7	Gpr182	chr10:127747276-127751732	-	0.625736	1.543	0.896326	0.27059	0.86132	0.206301
ENSMUSG00000041406.14	BC055324	chr1:163945993-163994796	-	0.62477	1.54196	1.15996	0.535187	1.23451	0.44913
ENSMUSG00000055553.16	Kxd1	chr8:70508272-70527956	-	0.62405	1.5412	1.51037	0.886317	1.84883	0.848452
ENSMUSG00000048410.16	Zfp407	chr18:84128027-84589725	-	0.624031	1.54118	1.54406	0.920031	1.91615	0.892156
ENSMUSG00000075480.1	Gm10840	chr11:106160850-106161158	+	0.623848	1.54098	0.623848	0	0.54098	0
ENSMUSG00000045538.6	Ddx28	chr8:106009621-106011882	-	0.621491	1.53846	1.83861	1.21712	2.57666	1.32483
ENSMUSG00000032766.9	Gng11	chr6:4003904-4008445	+	0.620636	1.53755	2.26462	1.64398	3.80527	2.12527
ENSMUSG00000020407.13	Upp1	chr11:9118103-9136170	+	0.619779	1.53664	1.11263	0.492856	1.1624	0.407228
ENSMUSG00000045948.8	Mrps12	chr7:28739641-28741820	-	0.618659	1.53545	2.20244	1.58378	3.60257	1.99754
ENSMUSG00000048978.14	Nrsn1	chr13:25252040-25270502	-	0.618149	1.5349	0.618149	0	0.534905	0
ENSMUSG00000076433.4	Cep295nl	chr11:118332360-118342500	-	0.617823	1.53456	1.72469	1.10686	2.30508	1.15377
ENSMUSG00000025488.9	Cox8b	chr7:140898945-140900446	-	0.616943	1.53362	2.44255	1.8256	4.436	2.54455
ENSMUSG00000048807.2	Slc35e4	chr11:3907021-3914664	-	0.616308	1.53295	1.51615	0.899846	1.86027	0.865867
ENSMUSG00000024036.15	Slc37a1	chr17:31295483-31350696	+	0.616032	1.53265	0.821904	0.205872	0.767738	0.153383
ENSMUSG00000052673.1	Gm9887	chr12:69371835-69372458	-	0.615421	1.53201	0.615421	0	0.532005	0
ENSMUSG00000074676.2	Foxs1	chr2:152931898-152933208	-	0.614959	1.53151	2.22673	1.61177	3.68073	2.05627
ENSMUSG00000026170.6	Cyp27a1	chr1:74713574-74737892	+	0.614486	1.53101	1.61016	0.995669	2.05285	0.994005
ENSMUSG00000046295.13	Ankle1	chr8:71406010-71409904	+	0.611811	1.52818	0.783262	0.171451	0.721018	0.126191
ENSMUSG00000031059.9	Ndufb11	chrX:20615326-20617619	-	0.611794	1.52816	4.52148	3.90968	21.9668	14.0291
ENSMUSG00000026171.12	Rnf25	chr1:74593748-74601397	-	0.611154	1.52748	1.86205	1.2509	2.63524	1.37989
ENSMUSG00000022427.3	Tomm22	chr15:79670861-79672862	+	0.610941	1.52726	4.09993	3.48899	16.1475	10.2277
ENSMUSG00000016495.12	Plgrkt	chr19:29348599-29367390	-	0.610848	1.52716	1.66807	1.05723	2.1779	1.08093
ENSMUSG00000018217.12	Pmp22	chr11:63128982-63159547	+	0.610793	1.5271	4.57014	3.95934	22.7546	14.5554
ENSMUSG00000042099.15	Kank3	chr17:33810520-33822918	+	0.60855	1.52473	0.60855	0	0.524726	0
ENSMUSG00000040430.18	Pitpnc1	chr11:107207892-107470699	-	0.608307	1.52447	1.32465	0.716345	1.50472	0.643014
ENSMUSG00000096718.2	Zfp781	chr10:81901911-81930480	-	0.606962	1.52305	0.606962	0	0.523049	0
ENSMUSG00000020275.9	Rel	chr11:23736847-23770970	-	0.606593	1.52266	1.42904	0.822446	1.69267	0.768402
ENSMUSG00000073555.1	Gm4951	chr18:60212080-60247820	+	0.606579	1.52264	0.993471	0.386891	0.990969	0.307573
ENSMUSG00000039201.9	Tbc1d25	chrX:8154472-8176181	-	0.606469	1.52253	0.909115	0.302647	0.877894	0.233405
ENSMUSG00000025437.15	Usp33	chr3:152346478-152393617	+	0.606406	1.52246	2.24964	1.64324	3.75565	2.12366
ENSMUSG00000075014.1	Gm10800	chr2:98666547-98667301	-	0.606258	1.52231	7.92401	7.31775	241.865	158.538
ENSMUSG00000026785.14	Pkn3	chr2:30077684-30091022	+	0.605167	1.52116	0.789232	0.184064	0.728154	0.13608
ENSMUSG00000027331.15	Knstrn	chr2:118814003-118853957	+	0.60502	1.521	1.71912	1.1141	2.29236	1.1646
ENSMUSG00000071230.6	Npw	chr17:24657330-24658457	-	0.604572	1.52053	0.604572	0	0.520528	0
ENSMUSG00000105204.1	Gm43738	chr3:89081939-89101099	-	0.603961	1.51988	1.05836	0.454402	1.08257	0.370215
ENSMUSG00000024866.9	Acy3	chr19:3986661-3990007	+	0.602031	1.51785	0.882372	0.280341	0.843404	0.214482
ENSMUSG00000051675.13	Trim32	chr4:65604986-65616238	+	0.601657	1.51746	2.06327	1.46161	3.17932	1.75416
ENSMUSG00000030433.15	Sbk2	chr7:4940512-4964406	-	0.600551	1.5163	1.04677	0.446222	1.0659	0.362468
ENSMUSG00000015134.15	Aldh1a3	chr7:66390890-66427517	-	0.60002	1.51574	1.03218	0.432157	1.04511	0.34925
ENSMUSG00000022013.4	Dnajc15	chr14:77820681-77875125	-	0.599987	1.5157	1.20634	0.606354	1.30752	0.522407
ENSMUSG00000060477.14	Irak2	chr6:113638467-113695026	+	0.598646	1.51429	0.898289	0.299643	0.863854	0.23084
ENSMUSG00000033610.15	Pank1	chr19:34810894-34879455	-	0.598407	1.51404	1.34124	0.742829	1.53368	0.673455
ENSMUSG00000039828.7	Wdr70	chr15:7873055-8099209	-	0.597933	1.51355	1.97617	1.37824	2.93447	1.5995
ENSMUSG00000039246.8	Lyplal1	chr1:186087731-186117310	-	0.597921	1.51353	1.26711	0.669191	1.40679	0.590181
ENSMUSG00000037103.8	Dcaf15	chr8:84097072-84104768	-	0.596978	1.51254	1.8248	1.22783	2.54259	1.34214
ENSMUSG00000024174.8	Pot1b	chr17:55652025-55712628	-	0.596898	1.51246	0.596898	0	0.512461	0
ENSMUSG00000023019.12	Gpd1	chr15:99717515-99725005	+	0.595273	1.51076	1.43077	0.835495	1.6959	0.78447
ENSMUSG00000022828.10	Gtf2e1	chr16:37509790-37539789	-	0.594596	1.51005	1.39888	0.804281	1.63696	0.746275
ENSMUSG00000020790.14	Ankfy1	chr11:72690006-72772146	+	0.594568	1.51002	2.67346	2.07889	5.37956	3.22481
ENSMUSG00000034459.8	Ifit1	chr19:34640871-34650009	+	0.594053	1.50948	3.41	2.81595	9.62948	6.04181
ENSMUSG00000042650.3	Alkbh5	chr11:60536381-60558512	+	0.59377	1.50919	3.53133	2.93756	10.5621	6.66117
ENSMUSG00000030615.12	Tmem126a	chr7:90450700-90457229	-	0.592711	1.50808	2.31315	1.72043	3.96965	2.29536
ENSMUSG00000068798.10	Rap1a	chr3:105727267-105801336	-	0.592334	1.50768	2.56632	1.97399	4.92297	2.92853
ENSMUSG00000028282.12	Casp8ap2	chr4:32615451-32653265	+	0.592299	1.50765	1.69393	1.10163	2.23537	1.14597
ENSMUSG00000051234.6	Rnf7	chr9:96470937-96478675	-	0.59017	1.50542	3.42293	2.83276	9.72515	6.12434
ENSMUSG00000036223.15	Ska1	chr18:74195299-74207818	-	0.588137	1.5033	1.40878	0.820648	1.65513	0.766199
ENSMUSG00000040857.15	Erf	chr7:25242561-25250761	-	0.587014	1.50213	2.03141	1.4444	3.08806	1.7215
ENSMUSG00000034485.10	Uaca	chr9:60794542-60880370	+	0.586964	1.50208	2.55452	1.96756	4.87472	2.91105
ENSMUSG00000030590.15	Fam98c	chr7:29152510-29156234	-	0.58638	1.50147	1.36374	0.777364	1.57352	0.713996
ENSMUSG00000053716.9	Dusp7	chr9:106368632-106375724	+	0.586293	1.50138	1.88437	1.29808	2.69192	1.45901
ENSMUSG00000079737.4	3110001I22Rik	chr16:13671929-13678388	+	0.585573	1.50063	0.908336	0.322763	0.876879	0.250724
ENSMUSG00000048833.9	Slc39a9	chr12:80643883-80683342	+	0.584997	1.50004	1.32999	0.74499	1.514	0.675962

## Sheet: down_Anta-IP_vs_NC-IP
Table S3. RIP-seq assay in NC- or Anta-transfected cells using anti-SRSF5 antibody.
Annotation				DE Statistic		FPKM
Track_id	Gene_Name	Locus	Strand	log2FC	Fold_Change	Anta-IP_FPKM	NC-IP_FPKM	Anta-IP	NC-IP
ENSMUSG00000064360.1	mt-Nd3	chrM:9459-9806	+	-5.27209	0.0258787	0	5.27209	0	37.6418
ENSMUSG00000095742.1	CAAA01147332.1	JH584295.1:66-1479	-	-3.71532	0.0761337	0	3.71532	0	12.1348
ENSMUSG00000040133.2	Gpr176	chr2:118277110-118373419	-	-2.12635	0.229037	0.395464	2.52181	0.315366	4.74303
ENSMUSG00000110423.1	Gm45736	chr19:8735841-8741223	+	-1.9201	0.264236	0	1.9201	0	2.78449
ENSMUSG00000092232.1	Gm20521	chr14:54883441-54898137	+	-1.91765	0.264686	0	1.91765	0	2.77806
ENSMUSG00000051802.2	Krtap19-5	chr16:88895968-88896450	-	-1.85562	0.276315	0	1.85562	0	2.61906
ENSMUSG00000060708.4	Bloc1s4	chr5:36747378-36748650	-	-1.81201	0.284794	0.33643	2.14844	0.262628	3.43348
ENSMUSG00000107928.1	Gm45140	chr6:87788861-87835795	-	-1.80925	0.28534	0.0251832	1.83443	0.0176089	2.56631
ENSMUSG00000092074.1	Dynlt1a	chr17:6310547-6317474	-	-1.74178	0.299001	0	1.74178	0	2.34448
ENSMUSG00000071632.10	2510002D24Rik	chr16:18836578-18840160	+	-1.70241	0.307273	0	1.70241	0	2.25443
ENSMUSG00000042289.11	Hsd3b7	chr7:127800604-127803802	+	-1.65766	0.316952	0	1.65766	0	2.15505
ENSMUSG00000010607.8	Pigyl	chr9:22156846-22158358	+	-1.61898	0.325566	0	1.61898	0	2.07157
ENSMUSG00000091228.1	Gm20390	chr11:93949819-93968293	-	-1.58004	0.334472	0	1.58004	0	1.98979
ENSMUSG00000002083.13	Bbc3	chr7:16308393-16318205	+	-1.5577	0.339692	0	1.5577	0	1.94384
ENSMUSG00000005470.8	Asf1b	chr8:83955507-83970197	+	-1.55128	0.341208	0.40452	1.9558	0.323649	2.8793
ENSMUSG00000031354.16	Amelx	chrX:169176114-169187200	-	-1.54027	0.343822	2.70343	4.24369	5.51348	17.9443
ENSMUSG00000042390.9	Gatad2b	chr3:90293178-90363407	+	-1.49937	0.353707	1.0624	2.56178	1.08841	4.90434
ENSMUSG00000071573.13	Rnls	chr19:33137747-33392295	-	-1.49588	0.354565	0	1.49588	0	1.82036
ENSMUSG00000030753.15	Thap12	chr7:98703103-98718062	+	-1.48976	0.356072	0.603609	2.09337	0.519513	3.26744
ENSMUSG00000079605.4	Zbtb9	chr17:26973167-26976205	+	-1.47912	0.358708	0	1.47912	0	1.78779
ENSMUSG00000074483.2	Bglap	chr3:88383501-88384464	-	-1.47278	0.360287	0.341284	1.81407	0.266884	2.51632
ENSMUSG00000036639.12	Nudt1	chr5:140321656-140338137	+	-1.47141	0.36063	0	1.47141	0	1.77292
ENSMUSG00000074218.3	Cox7a1	chr7:30184144-30186078	+	-1.46846	0.361368	0	1.46846	0	1.76726
ENSMUSG00000027994.14	Mcub	chr3:129914960-129970206	-	-1.44677	0.366842	0	1.44677	0	1.72597
ENSMUSG00000063611.4	Gm10134	chr2:28506095-28506475	+	-1.4422	0.368005	0	1.4422	0	1.71736
ENSMUSG00000000296.8	Tpd52l1	chr10:31332376-31445958	-	-1.44025	0.368504	0	1.44025	0	1.71368
ENSMUSG00000057130.11	Txnl4a	chr18:80206795-80223533	+	-1.4376	0.369182	1.31214	2.74974	1.4831	5.72596
ENSMUSG00000054178.1	Gm9938	chr19:23723279-23725034	+	-1.4052	0.377565	1.16804	2.57324	1.24706	4.95144
ENSMUSG00000009291.13	Pttg1ip	chr10:77581720-77598732	+	-1.39888	0.379225	1.74394	3.14281	2.34948	7.83244
ENSMUSG00000024667.11	Tmem216	chr19:10533865-10556238	-	-1.39331	0.380691	0	1.39331	0	1.6268
ENSMUSG00000029288.11	Ambn	chr5:88455991-88468531	+	-1.38981	0.381616	1.5162	2.90601	1.86036	6.4954
ENSMUSG00000031304.18	Il2rg	chrX:101264378-101268255	-	-1.37117	0.386577	0.185758	1.55693	0.137415	1.94227
ENSMUSG00000047844.3	Bex4	chrX:136138996-136140443	+	-1.35443	0.39109	0	1.35443	0	1.55696
ENSMUSG00000022665.14	Ccdc80	chr16:45093402-45127924	+	-1.33869	0.395379	2.75227	4.09096	5.73777	16.0413
ENSMUSG00000111184.1	AC163703.1	chr8:84967678-84969433	-	-1.32737	0.398493	0	1.32737	0	1.50946
ENSMUSG00000060923.5	Acyp2	chr11:30505991-30649587	-	-1.32554	0.399001	0	1.32554	0	1.50626
ENSMUSG00000019808.8	Adat2	chr10:13552894-13563376	+	-1.32068	0.400346	0.296372	1.61705	0.228052	2.06747
ENSMUSG00000031972.5	Acta1	chr8:123891769-123894751	-	-1.31977	0.400599	1.57846	2.89823	1.98651	6.4551
ENSMUSG00000038037.4	Socs1	chr16:10783808-10785536	-	-1.30751	0.404017	0	1.30751	0	1.47514
ENSMUSG00000078193.2	Gm2000	chr1:156366040-156366484	+	-1.30504	0.404711	4.04892	5.35395	15.5518	39.8978
ENSMUSG00000099703.6	Gm28285	chr18:35553404-35581609	+	-1.30363	0.405107	0.169045	1.47267	0.124314	1.77535
ENSMUSG00000041120.6	Nbl1	chr4:139082284-139092993	-	-1.30221	0.405503	1.10702	2.40924	1.15401	4.31194
ENSMUSG00000025491.14	Ifitm1	chr7:140967221-140969825	+	-1.28417	0.410606	0	1.28417	0	1.43542
ENSMUSG00000062691.10	Cebpzos	chr17:78916500-78920306	+	-1.28148	0.411372	0	1.28148	0	1.43089
ENSMUSG00000063011.6	Msln	chr17:25748614-25754327	-	-1.27435	0.413413	0.480104	1.75445	0.394844	2.37398
ENSMUSG00000047656.8	Trpt1	chr19:6996131-6999044	+	-1.26923	0.414882	0.508095	1.77732	0.422171	2.42789
ENSMUSG00000043300.2	B3galnt1	chr3:69574158-69598960	-	-1.26619	0.415757	0.447029	1.71322	0.36323	2.27891
ENSMUSG00000051978.9	Erich1	chr8:14027561-14090301	-	-1.26339	0.416563	0.681375	1.94477	0.603668	2.84976
ENSMUSG00000023052.7	Npff	chr15:102523839-102524942	-	-1.26019	0.41749	0	1.26019	0	1.39527
ENSMUSG00000025102.14	3110040N11Rik	chr7:81782182-81789478	-	-1.25278	0.41964	0	1.25278	0	1.383
ENSMUSG00000024885.8	Aldh3b1	chr19:3913493-3929761	-	-1.24329	0.42241	0	1.24329	0	1.36737
ENSMUSG00000055633.6	Zfp580	chr7:5051538-5053723	+	-1.23941	0.423546	0.340004	1.57941	0.26576	1.98848
ENSMUSG00000022571.8	Pycrl	chr15:75916463-75921560	-	-1.22761	0.427024	0.996975	2.22458	0.995811	3.67376
ENSMUSG00000007877.2	Tcap	chr11:98383811-98384953	+	-1.2188	0.42964	1.71343	2.93222	2.27938	6.63286
ENSMUSG00000038132.6	Rbm24	chr13:46418434-46431095	+	-1.21585	0.430518	1.02831	2.24417	1.03964	3.73763
ENSMUSG00000027574.15	Nkain4	chr2:180934772-180954699	-	-1.21209	0.431644	0	1.21209	0	1.31672
ENSMUSG00000021716.14	Srek1ip1	chr13:104792484-104839274	+	-1.19414	0.437047	0.329034	1.52317	0.256172	1.87423
ENSMUSG00000062619.5	2310039H08Rik	chr17:46772635-46773407	+	-1.1807	0.441137	0	1.1807	0	1.26687
ENSMUSG00000032952.11	Ap4b1	chr3:103809520-103822025	+	-1.17432	0.443093	0	1.17432	0	1.25686
ENSMUSG00000025779.10	Ly96	chr1:16688051-16709611	+	-1.16775	0.445115	0	1.16775	0	1.24661
ENSMUSG00000021213.12	Akr1c13	chr13:4191150-4205596	+	-1.16347	0.446437	0	1.16347	0	1.23996
ENSMUSG00000039886.8	Tmem120a	chr5:135735485-135744448	-	-1.16257	0.446716	1.28519	2.44777	1.43715	4.4557
ENSMUSG00000028713.17	Cyp4b1	chr4:115624725-115647723	-	-1.16022	0.447445	0.888783	2.049	0.851614	3.13819
ENSMUSG00000049882.9	Vcpkmt	chr12:69577628-69583028	-	-1.15998	0.447519	1.27392	2.43389	1.41817	4.4035
ENSMUSG00000030271.14	Ogg1	chr6:113326972-113335068	+	-1.15935	0.447715	0	1.15935	0	1.23356
ENSMUSG00000097187.1	Gm19426	chr2:84742169-84743655	-	-1.1522	0.449938	0	1.1522	0	1.22253
ENSMUSG00000025193.14	Cutc	chr19:43752996-43768638	+	-1.14547	0.452042	0	1.14547	0	1.21218
ENSMUSG00000028958.14	Tmub1	chr5:24445458-24447854	-	-1.14463	0.452306	0	1.14463	0	1.21089
ENSMUSG00000015652.9	Steap1	chr5:5736317-5749326	-	-1.14269	0.452914	1.06472	2.20741	1.09176	3.61844
ENSMUSG00000011837.4	Snapc2	chr8:4253080-4256220	+	-1.13894	0.454092	0.930471	2.06942	0.905898	3.19717
ENSMUSG00000020894.16	Vamp2	chr11:69088490-69092384	+	-1.13737	0.454587	1.1389	2.27627	1.20212	3.84423
ENSMUSG00000028102.15	Pex11b	chr3:96635376-96645366	+	-1.1365	0.454861	0.355017	1.49152	0.279001	1.81185
ENSMUSG00000090963.2	Gm17655	chr5:110046139-110072513	-	-1.1285	0.457391	0	1.1285	0	1.18631
ENSMUSG00000059669.8	Taf1b	chr12:24498359-24558539	+	-1.12755	0.457692	0.745928	1.87348	0.677053	2.66415
ENSMUSG00000110195.1	Pde2a	chr7:101421691-101512827	+	-1.11444	0.46187	0.963058	2.0775	0.949437	3.22075
ENSMUSG00000047878.12	A4galt	chr15:83226726-83251774	-	-1.11107	0.462951	0.585516	1.69658	0.500576	2.24133
ENSMUSG00000035107.13	Dcbld2	chr16:58408443-58469727	+	-1.10992	0.463319	2.39192	3.50184	4.24855	10.3281
ENSMUSG00000079834.2	Tmlhe	GL456233.1:159647-334183	+	-1.10619	0.46452	0	1.10619	0	1.15276
ENSMUSG00000038205.12	Prkab2	chr3:97658193-97673812	+	-1.09612	0.467772	1.01035	2.10647	1.0144	3.30637
ENSMUSG00000053219.15	Raet1e	chr10:22158569-22374139	+	-1.09464	0.468254	0.690169	1.78481	0.613473	2.44572
ENSMUSG00000047084.8	Ngrn	chr7:80261215-80265374	+	-1.09274	0.468871	1.73282	2.82555	2.32376	6.08886
ENSMUSG00000024925.10	Rnaseh2c	chr19:5601873-5603439	+	-1.0921	0.469079	0	1.0921	0	1.13184
ENSMUSG00000054958.6	Nt5c1a	chr4:123201504-123216275	+	-1.0885	0.470252	0	1.0885	0	1.12652
ENSMUSG00000039873.4	Neurl2	chr2:164830732-164833456	-	-1.08815	0.470364	0	1.08815	0	1.12601
ENSMUSG00000011148.14	Adssl1	chr12:112620045-112641360	+	-1.08638	0.47094	1.03743	2.12381	1.05257	3.35844
ENSMUSG00000031097.15	Tnni2	chr7:142441808-142444410	+	-1.07887	0.4734	0	1.07887	0	1.11238
ENSMUSG00000031590.8	Frg1	chr8:41397459-41417074	-	-1.07884	0.47341	1.89831	2.97715	2.72776	6.87427
ENSMUSG00000066235.7	Pomgnt2	chr9:121981606-121997110	-	-1.07812	0.473646	0.258416	1.33654	0.196165	1.52544
ENSMUSG00000024403.16	Atp6v1g2	chr17:35233660-35238767	+	-1.07794	0.473705	0.177422	1.25536	0.130861	1.38727
ENSMUSG00000004994.12	Ccdc130	chr8:84257795-84270380	-	-1.07289	0.475364	0.162919	1.23581	0.11955	1.35514
ENSMUSG00000078735.3	Il11ra2	chr4:42656355-42661893	-	-1.07216	0.475605	0	1.07216	0	1.10258
ENSMUSG00000057346.11	Apol9a	chr15:77403789-77411080	-	-1.06937	0.476528	0.685146	1.75451	0.607864	2.37412
ENSMUSG00000095098.1	Ccdc85b	chr19:5456789-5457397	-	-1.06895	0.476667	1.22281	2.29176	1.33401	3.89651
ENSMUSG00000074643.12	Cpne1	chr2:156071842-156111965	-	-1.06869	0.476751	1.50045	2.56914	1.8293	4.93455
ENSMUSG00000019122.8	Ccl9	chr11:83572919-83578636	-	-1.06837	0.476859	0.512719	1.58109	0.426736	1.99195
ENSMUSG00000098530.1	Gm28051	chr12:102719975-102757765	-	-1.06516	0.47792	0	1.06516	0	1.0924
ENSMUSG00000023495.13	Pcbp4	chr9:106453291-106464012	+	-1.0615	0.479134	0.963912	2.02541	0.950592	3.07108
ENSMUSG00000019762.4	Iyd	chr10:3540240-3554877	+	-1.05864	0.480083	0	1.05864	0	1.08297
ENSMUSG00000050957.4	Insl6	chr19:29321344-29325356	-	-1.05747	0.480474	0	1.05747	0	1.08128
ENSMUSG00000067847.13	Romo1	chr2:156144039-156145797	+	-1.05225	0.482215	2.44592	3.49817	4.44872	10.2994
ENSMUSG00000033763.14	Mtss1l	chr8:110721476-110741400	+	-1.04694	0.483993	1.08694	2.13388	1.12423	3.38897
ENSMUSG00000050323.14	Ndufaf6	chr4:11051045-11076205	-	-1.04628	0.484216	0.436497	1.48278	0.353315	1.79486
ENSMUSG00000000028.14	Cdc45	chr16:18780447-18811987	-	-1.04271	0.485414	0.970532	2.01324	0.959563	3.03689
ENSMUSG00000078789.9	Dph1	chr11:75177643-75191241	-	-1.0412	0.485922	0.463326	1.50453	0.378717	1.83732
ENSMUSG00000019872.13	Smpdl3a	chr10:57794335-57811830	+	-1.04116	0.485937	1.23016	2.27132	1.34594	3.82766
ENSMUSG00000029557.7	Mrm2	chr5:140327674-140331898	-	-1.03981	0.486392	0.50445	1.54426	0.418582	1.91654
ENSMUSG00000030801.10	Kat8	chr7:127912516-127925837	+	-1.03933	0.486554	0.748629	1.78796	0.680195	2.45325
ENSMUSG00000068130.11	Zfp442	chr2:150407141-150451486	-	-1.03315	0.488643	0.307255	1.3404	0.237351	1.53222
ENSMUSG00000038543.13	BC028528	chr3:95883954-95892005	-	-1.02783	0.490448	0.299261	1.32709	0.230514	1.50896
ENSMUSG00000020955.9	Ap4s1	chr12:51691033-51744786	+	-1.0257	0.491171	1.10742	2.13312	1.1546	3.38666
ENSMUSG00000029059.9	Fam213b	chr4:154895504-154899135	-	-1.02515	0.491358	1.27358	2.29873	1.41761	3.92025
ENSMUSG00000074577.9	Ripor3	chr2:167980164-168010618	-	-1.02022	0.493041	0.235701	1.25592	0.177479	1.3882
ENSMUSG00000043183.18	Simc1	chr13:54503779-54551290	+	-1.01896	0.493471	0.797567	1.81653	0.738167	2.52233
ENSMUSG00000021139.17	Gm20498	chr12:81358860-81532905	-	-1.01836	0.493676	0.181234	1.1996	0.133853	1.29675
ENSMUSG00000048616.4	Nog	chr11:89300638-89302332	-	-1.01785	0.493852	0	1.01785	0	1.0249
ENSMUSG00000042487.6	Leo1	chr9:75441524-75466432	+	-1.0173	0.494039	1.52341	2.54071	1.87469	4.81874
ENSMUSG00000109946.1	Brd3os	chr2:27442324-27444221	+	-1.01203	0.495848	0.175267	1.1873	0.129173	1.27726
ENSMUSG00000050410.15	Tcf19	chr17:35512734-35516824	-	-1.01128	0.496105	1.07898	2.09026	1.11254	3.25826
ENSMUSG00000091625.8	Lsm5	chr6:56701063-56704710	-	-1.00637	0.497796	0.935991	1.94236	0.913204	2.84335
ENSMUSG00000038533.15	Cbfa2t2	chr2:154436481-154539356	+	-1.00597	0.497936	0.807807	1.81377	0.750548	2.51561
ENSMUSG00000028972.11	Car6	chr4:150187015-150201332	-	-1.0047	0.498373	0.525452	1.53015	0.439385	1.88817
ENSMUSG00000067818.6	Myl9	chr2:156775420-156781658	+	-1.00347	0.498797	5.48478	6.48825	43.7798	88.7756
ENSMUSG00000030035.14	Wbp1	chr6:83119044-83121559	-	-1.00273	0.499055	0.851068	1.8538	0.803836	2.6145
ENSMUSG00000053553.11	3110082I17Rik	chr5:139359739-139460527	-	-0.99974	0.50009	0.411776	1.41152	0.330322	1.66017
ENSMUSG00000039952.15	Dag1	chr9:108204634-108263958	-	-0.996987	0.501045	3.83565	4.83263	13.2773	27.4949
ENSMUSG00000095456.1	Il11ra2	JH584293.1:10948-16486	+	-0.995958	0.501403	0	0.995958	0	0.994404
ENSMUSG00000051319.6	1500011K16Rik	chr2:127791388-127792488	-	-0.995311	0.501628	0.872034	1.86735	0.830242	2.64861
ENSMUSG00000015478.13	Rnf5	chr17:34601091-34603690	-	-0.994709	0.501837	1.44206	2.43677	1.71709	4.41429
ENSMUSG00000028671.16	Gale	chr4:135963727-135968178	+	-0.993689	0.502192	0.344385	1.33807	0.269609	1.52813
ENSMUSG00000028262.13	Clca3a2	chr3:144796559-144819494	-	-0.99218	0.502717	0.282392	1.27457	0.216209	1.41927
ENSMUSG00000029775.14	Klhdc10	chr6:30401868-30455179	+	-0.991551	0.502937	0.831246	1.8228	0.779222	2.53767
ENSMUSG00000035042.2	Ccl5	chr11:83525778-83530518	-	-0.989876	0.503521	0	0.989876	0	0.986014
ENSMUSG00000038963.15	Slco4a1	chr2:180456245-180474867	+	-0.98884	0.503883	0.556759	1.5456	0.470961	1.91925
ENSMUSG00000034880.7	Mrpl34	chr8:71464959-71465747	+	-0.987908	0.504208	1.7687	2.7566	2.40746	5.75803
ENSMUSG00000022428.7	Cby1	chr15:79659227-79667660	+	-0.986699	0.504631	1.47337	2.46007	1.7767	4.50243
ENSMUSG00000033467.12	Crlf2	chr5:109554709-109558993	-	-0.98456	0.50538	0.456327	1.44089	0.372044	1.71488
ENSMUSG00000069309.2	Hist1h2an	chr13:21786826-21787218	-	-0.984304	0.505469	4.18196	5.16626	17.1508	34.9087
ENSMUSG00000052584.10	Serp2	chr14:76532814-76556889	-	-0.983594	0.505718	0	0.983594	0	0.977385
ENSMUSG00000105518.1	Gm42674	chr3:90601904-90605885	+	-0.981827	0.506338	0	0.981827	0	0.974965
ENSMUSG00000036957.8	Lrfn3	chr7:30355489-30362772	-	-0.980395	0.506841	0.362175	1.34257	0.285362	1.53603
ENSMUSG00000025869.11	Nop16	chr13:54584185-54590090	-	-0.975818	0.508452	1.18337	2.15918	1.27106	3.46662
ENSMUSG00000029038.9	Ssu72	chr4:155704800-155733879	+	-0.974263	0.509	1.86396	2.83822	2.64005	6.15138
ENSMUSG00000027371.10	Fahd2a	chr2:127436215-127444565	-	-0.970004	0.510504	0.356502	1.32651	0.280318	1.50795
ENSMUSG00000050953.10	Gja1	chr10:56377330-56402513	+	-0.968295	0.51111	2.85971	3.82801	6.2587	13.2018
ENSMUSG00000096472.2	Cdkn2d	chr9:21288410-21291407	-	-0.967776	0.511294	1.26863	2.2364	1.40932	3.71221
ENSMUSG00000037885.18	Stk35	chr2:129800517-129832287	+	-0.962978	0.512997	0.850249	1.81323	0.802812	2.51427
ENSMUSG00000023075.9	Akirin1	chr4:123734559-123750345	-	-0.95995	0.514075	1.75725	2.7172	2.38053	5.57596
ENSMUSG00000029392.12	Rilpl1	chr5:124493080-124531391	-	-0.957792	0.514844	1.87204	2.82983	2.66049	6.10989
ENSMUSG00000031534.15	Smim19	chr8:22462614-22476882	-	-0.956114	0.515444	1.07557	2.03169	1.10756	3.08883
ENSMUSG00000099517.2	Hist1h3g	chr13:23535422-23535951	+	-0.954921	0.51587	3.06197	4.01689	7.35113	15.1884
ENSMUSG00000028062.15	Lamtor2	chr3:88549819-88553074	-	-0.954267	0.516104	1.50774	2.46201	1.84364	4.50982
ENSMUSG00000079492.2	Gm11127	chr17:36055816-36058371	-	-0.953949	0.516217	0	0.953949	0	0.937168
ENSMUSG00000028636.14	Ppcs	chr4:119418530-119422420	-	-0.953874	0.516244	0.272981	1.22685	0.208302	1.34056
ENSMUSG00000021947.11	Cryl1	chr14:57274993-57398529	-	-0.953209	0.516483	0.0585869	1.0118	0.0414452	1.01642
ENSMUSG00000072694.7	1500011B03Rik	chr5:114808196-114813976	-	-0.950937	0.517296	0	0.950937	0	0.933128
ENSMUSG00000007837.11	Prrg2	chr7:45053584-45062677	-	-0.947794	0.518425	0.0433488	0.991143	0.0305031	0.987759
ENSMUSG00000042895.5	Abra	chr15:41865293-41869720	-	-0.944136	0.519741	0	0.944136	0	0.924036
ENSMUSG00000038214.15	Bend3	chr10:43478831-43515396	+	-0.942723	0.52025	0.202567	1.14529	0.150744	1.21191
ENSMUSG00000038086.4	Hspb2	chr9:50751078-50752354	-	-0.941621	0.520648	2.23513	3.17675	3.70805	8.04267
ENSMUSG00000008035.12	Mid1ip1	chrX:10715013-10719690	+	-0.940042	0.521218	1.4973	2.43734	1.82313	4.41641
ENSMUSG00000095538.1	Gm21983	chr7:27168430-27181086	-	-0.938842	0.521651	0	0.938842	0	0.916989
ENSMUSG00000061808.3	Ttr	chr18:20665250-20674324	+	-0.938571	0.52175	0.626629	1.5652	0.543953	1.95918
ENSMUSG00000027861.13	Casq2	chr3:102086415-102146514	+	-0.937722	0.522057	4.27423	5.21195	18.3496	36.0642
ENSMUSG00000036887.5	C1qa	chr4:136895917-136898803	-	-0.937283	0.522216	1.42119	2.35847	1.67806	4.12826
ENSMUSG00000060121.15	Gemin2	chr12:59013393-59028470	+	-0.932488	0.523954	0.542388	1.47488	0.456381	1.7796
ENSMUSG00000014303.13	Glis2	chr16:4594713-4624924	+	-0.930231	0.524774	1.46214	2.39238	1.75518	4.25021
ENSMUSG00000068580.11	Zfyve19	chr2:119208617-119217049	+	-0.928864	0.525272	0.558241	1.48711	0.472472	1.80326
ENSMUSG00000062248.5	Cks2	chr13:51645232-51650660	+	-0.927478	0.525777	2.20445	3.13192	3.60898	7.76603
ENSMUSG00000062456.3	Rpl9-ps6	chr19:32465885-32466575	-	-0.925339	0.526557	0.238043	1.16338	0.179392	1.23982
ENSMUSG00000014195.15	Dnajc7	chr11:100582818-100620168	-	-0.921826	0.52784	2.32142	3.24325	3.99825	8.46925
ENSMUSG00000021250.13	Fos	chr12:85473890-85477273	+	-0.920242	0.52842	1.81353	2.73377	2.51501	5.65192
ENSMUSG00000033128.8	Gga1	chr15:78877190-78894585	+	-0.919878	0.528554	1.43895	2.35883	1.71124	4.12954
ENSMUSG00000032783.8	Troap	chr15:99074973-99083407	+	-0.918946	0.528895	0.606879	1.52583	0.522961	1.87951
ENSMUSG00000096458.7	Moap1	chr12:102742230-102743661	-	-0.916623	0.529748	0	0.916623	0	0.887692
ENSMUSG00000024580.7	Grpel2	chr18:61712440-61726331	-	-0.916539	0.529779	0.694992	1.61153	0.618875	2.05576
ENSMUSG00000079478.8	Sssca1	chr19:5728088-5731732	-	-0.916234	0.52989	1.12665	2.04288	1.18351	3.12068
ENSMUSG00000069792.5	Wfdc17	chr11:83703991-83706268	+	-0.91527	0.530245	0	0.91527	0	0.885922
ENSMUSG00000100937.1	1700020D05Rik	chr19:5502767-5503787	-	-0.912454	0.53128	0	0.912454	0	0.882245
ENSMUSG00000043061.10	Tmem18	chr12:30584426-30591215	+	-0.911246	0.531726	0.860535	1.77178	0.815711	2.41475
ENSMUSG00000061527.6	Krt5	chr15:101707070-101712891	-	-0.909882	0.532229	0	0.909882	0	0.878892
ENSMUSG00000029725.10	Ppp1r35	chr5:137778849-137780110	+	-0.908997	0.532555	0	0.908997	0	0.87774
ENSMUSG00000029404.15	Arl6ip4	chr5:124116089-124118196	+	-0.90654	0.533463	1.80258	2.70912	2.48845	5.53924
ENSMUSG00000034274.11	Thoc5	chr11:4895320-4928867	+	-0.906403	0.533514	2.07529	2.9817	3.21431	6.89915
ENSMUSG00000099908.1	Gm28539	chr16:18836584-18956247	+	-0.905057	0.534012	0.129753	1.03481	0.094106	1.04884
ENSMUSG00000071014.10	Ndufb6	chr4:40270591-40279421	-	-0.904191	0.534332	3.80937	4.71356	13.0196	25.2376
ENSMUSG00000050315.13	Synpo2	chr3:123076519-123236149	-	-0.901982	0.535151	0.804595	1.70658	0.746655	2.26385
ENSMUSG00000022018.7	Rgcc	chr14:79288756-79301645	-	-0.901787	0.535223	0	0.901787	0	0.868379
ENSMUSG00000020441.6	2310033P09Rik	chr11:59208321-59210738	+	-0.901136	0.535465	0.97025	1.87139	0.95918	2.65884
ENSMUSG00000086784.2	Isoc2a	chr7:4877153-4896973	+	-0.897637	0.536765	0.411019	1.30866	0.329625	1.47711
ENSMUSG00000020863.15	Luc7l3	chr11:94287890-94321988	-	-0.895175	0.537682	1.32643	2.2216	1.50781	3.66412
ENSMUSG00000019659.8	Ccdc12	chr9:110656503-110711606	+	-0.89515	0.537691	1.05304	1.94819	1.0749	2.85891
ENSMUSG00000049037.8	Clec4a1	chr6:122921848-122934619	+	-0.894402	0.53797	0	0.894402	0	0.858839
ENSMUSG00000030672.12	Mylpf	chr7:127208890-127214298	+	-0.890914	0.539272	0.652208	1.54312	0.571572	1.91425
ENSMUSG00000026047.13	Kdelc1	chr1:44106546-44118808	-	-0.887068	0.540712	1.25993	2.147	1.39485	3.42906
ENSMUSG00000023249.15	Parp3	chr9:106470322-106476949	-	-0.885856	0.541166	1.59148	2.47734	2.01358	4.56868
ENSMUSG00000078765.11	U2af1l4	chr7:30563301-30565365	+	-0.883102	0.542201	0.632006	1.51511	0.549718	1.8582
ENSMUSG00000028443.6	Nudt2	chr4:41465151-41480926	+	-0.882376	0.542473	0.978683	1.86106	0.970665	2.63274
ENSMUSG00000056481.6	Cd248	chr19:5068078-5070637	+	-0.882294	0.542504	1.79765	2.67994	2.47653	5.40831
ENSMUSG00000028821.8	Syf2	chr4:134930898-134937548	+	-0.88157	0.542776	1.97268	2.85425	2.92496	6.23127
ENSMUSG00000047719.2	Ubiad1	chr4:148434495-148444771	-	-0.877877	0.544168	1.41349	2.29137	1.6638	3.89519
ENSMUSG00000018923.13	Med11	chr11:70451919-70453727	+	-0.875829	0.544941	1.14285	2.01868	1.20817	3.05214
ENSMUSG00000071052.3	Rpl7a-ps5	chr17:57838427-57839233	-	-0.875296	0.545142	0.335479	1.21077	0.261796	1.31462
ENSMUSG00000052033.13	Pfdn4	chr2:170496428-170519123	+	-0.875223	0.54517	1.13822	2.01344	1.2011	3.03745
ENSMUSG00000092118.1	Fancf	chr7:51860577-51862267	-	-0.87507	0.545227	0.430785	1.30586	0.347967	1.4723
ENSMUSG00000035370.9	Adat3	chr10:80606021-80615784	+	-0.874564	0.545419	0.00252084	0.877084	0.00174884	0.83666
ENSMUSG00000037523.13	Mavs	chr2:131234063-131248025	+	-0.872533	0.546187	1.04009	1.91263	1.05636	2.76494
ENSMUSG00000028229.11	Rmdn1	chr4:19575162-19606932	+	-0.868971	0.547537	0.74976	1.61873	0.681513	2.07105
ENSMUSG00000028560.11	Usp1	chr4:98923810-98935543	+	-0.868768	0.547614	2.10049	2.96926	3.28854	6.83132
ENSMUSG00000005124.9	Wisp1	chr15:66891320-66923201	+	-0.86707	0.548259	2.86551	3.73258	6.28794	12.2929
ENSMUSG00000025575.14	Cant1	chr11:118406289-118419086	-	-0.864043	0.549411	1.21423	2.07828	1.32017	3.22302
ENSMUSG00000003849.8	Nqo1	chr8:107388225-107403206	-	-0.86339	0.549659	0.470993	1.33438	0.386063	1.52168
ENSMUSG00000004366.3	Sst	chr16:23889581-23890844	-	-0.863349	0.549675	0	0.863349	0	0.819257
ENSMUSG00000021468.8	Sptlc1	chr13:53332748-53377397	-	-0.862536	0.549985	1.27649	2.13902	1.42248	3.40463
ENSMUSG00000069910.2	Spdl1	chr11:34809190-34833641	-	-0.862518	0.549992	1.01024	1.87276	1.01425	2.66233
ENSMUSG00000036281.13	Snapc4	chr2:26362765-26380653	-	-0.861043	0.550554	1.01471	1.87576	1.0205	2.66994
ENSMUSG00000034902.17	Pip5k1c	chr10:81292963-81319973	+	-0.857228	0.552012	1.72137	2.5786	2.29749	4.97358
ENSMUSG00000026754.16	Golga1	chr2:39016155-39065541	-	-0.855703	0.552596	1.20147	2.05717	1.29974	3.16171
ENSMUSG00000091472.2	Gm3739	chr14:7293648-7315049	-	-0.855656	0.552614	0	0.855656	0	0.809582
ENSMUSG00000025408.15	Ddit3	chr10:127290774-127296288	+	-0.854317	0.553127	2.50279	3.35711	4.66781	9.24684
ENSMUSG00000018920.11	Cxcl16	chr11:70453983-70459984	-	-0.85402	0.553241	1.11123	1.96525	1.1603	2.90481
ENSMUSG00000023571.4	C1qtnf12	chr4:155962318-155966629	+	-0.853733	0.553351	1.11576	1.96949	1.16709	2.91631
ENSMUSG00000026238.14	Ptma	chr1:86526726-86530712	+	-0.852702	0.553747	4.61419	5.4669	23.4913	43.2283
ENSMUSG00000056071.12	S100a9	chr3:90692632-90695721	-	-0.851449	0.554228	0	0.851449	0	0.804313
ENSMUSG00000020832.14	Eral1	chr11:78073376-78080383	-	-0.848287	0.555444	0.915279	1.76357	0.885933	2.39536
ENSMUSG00000073002.9	Vamp5	chr6:72368794-72380468	-	-0.848226	0.555467	1.45237	2.30059	1.73657	3.92661
ENSMUSG00000044030.4	Irf2bp1	chr7:19004044-19006777	+	-0.847041	0.555924	1.13484	1.98188	1.19594	2.95008
ENSMUSG00000091811.2	Inafm1	chr7:16272013-16273617	-	-0.845414	0.556551	0.689839	1.53525	0.613104	1.89839
ENSMUSG00000032527.13	Pccb	chr9:100982032-101034898	-	-0.844643	0.556849	1.81492	2.65956	2.5184	5.31841
ENSMUSG00000041859.10	Mcm3	chr1:20802968-20820312	-	-0.844253	0.556999	2.35957	3.20382	4.13218	8.21398
ENSMUSG00000025049.5	Taf5	chr19:47067748-47083479	+	-0.843147	0.557426	0	0.843147	0	0.793959
ENSMUSG00000019948.4	Actr6	chr10:89711971-89732295	-	-0.842824	0.557551	0	0.842824	0	0.793557
ENSMUSG00000079508.8	Apoo	chrX:94367117-94417093	+	-0.839694	0.558762	1.03971	1.8794	1.05581	2.67923
ENSMUSG00000026627.7	Tmem206	chr1:191325912-191350914	+	-0.839151	0.558972	0.366002	1.20515	0.288776	1.30562
ENSMUSG00000040751.12	Lat2	chr5:134600022-134615025	-	-0.839068	0.559004	0	0.839068	0	0.788895
ENSMUSG00000055760.12	Gemin6	chr17:80224441-80228497	+	-0.838434	0.55925	0	0.838434	0	0.788109
ENSMUSG00000096361.1	Gm5814	chr17:47410363-47410740	+	-0.838023	0.55941	0	0.838023	0	0.787599
ENSMUSG00000001517.14	Foxm1	chr6:128362967-128376146	+	-0.837687	0.55954	1.54831	2.386	1.92475	4.22705
ENSMUSG00000048442.15	Smim5	chr11:115899966-115906269	+	-0.834669	0.560712	0	0.834669	0	0.783448
ENSMUSG00000058706.5	0610030E20Rik	chr6:72347317-72353148	+	-0.834423	0.560807	0.721779	1.5562	0.649214	1.94079
ENSMUSG00000037787.14	Apopt1	chr12:111713261-111755053	+	-0.834019	0.560965	0.592168	1.42619	0.507511	1.68735
ENSMUSG00000026655.15	Fam107b	chr2:3570488-3782142	+	-0.833941	0.560995	2.18549	3.01943	3.54882	7.10849
ENSMUSG00000045302.13	Preb	chr5:30950853-30960361	-	-0.833487	0.561171	0.835293	1.66878	0.784219	2.17946
ENSMUSG00000040121.5	Rep15	chr6:147032584-147034245	+	-0.833144	0.561305	0.220267	1.05341	0.164949	1.07543
ENSMUSG00000024533.16	Spire1	chr18:67488209-67610790	-	-0.832445	0.561577	0.24747	1.07992	0.187123	1.11391
ENSMUSG00000037958.13	Nsrp1	chr11:77044292-77078435	-	-0.832163	0.561687	1.48068	2.31285	1.79081	3.96862
ENSMUSG00000006262.15	Mob1b	chr5:88720855-88764220	+	-0.831737	0.561852	0.661327	1.49306	0.581536	1.81486
ENSMUSG00000041445.9	Mmrn2	chr14:34375465-34404287	+	-0.831194	0.562064	1.03812	1.86931	1.05355	2.65359
ENSMUSG00000030598.15	Fbxo17	chr7:28716804-28738144	+	-0.830832	0.562205	0.238615	1.06945	0.17986	1.09863
ENSMUSG00000030733.10	Sh2b1	chr7:126466994-126475424	-	-0.828835	0.562984	1.45608	2.28492	1.74362	3.87336
ENSMUSG00000022016.16	Akap11	chr14:78492246-78536808	-	-0.828638	0.563061	1.57686	2.4055	1.98321	4.2982
ENSMUSG00000114470.1	AC175538.2	chr13:115035273-115101921	-	-0.82859	0.563079	0.104895	0.933485	0.0754164	0.909884
ENSMUSG00000007570.15	Fance	chr17:28313530-28326568	+	-0.827942	0.563332	0.446915	1.27486	0.363122	1.41975
ENSMUSG00000068917.12	Clk2	chr3:89164795-89176921	+	-0.824947	0.564503	1.44314	2.26808	1.71912	3.81683
ENSMUSG00000042874.1	D930007J09Rik	chr13:32802457-32802849	-	-0.824901	0.564521	0	0.824901	0	0.771413
ENSMUSG00000022765.8	Snap29	chr16:17406003-17430826	+	-0.821767	0.565749	1.49036	2.31213	1.80959	3.96614
ENSMUSG00000022706.15	Mrpl40	chr16:18872018-18876767	-	-0.821119	0.566003	2.10806	2.92918	3.31113	6.6168
ENSMUSG00000038954.14	Supt3	chr17:44777152-45119290	+	-0.819695	0.566562	0	0.819695	0	0.765033
ENSMUSG00000026532.7	Spta1	chr1:174172776-174248450	+	-0.819629	0.566588	1.27791	2.09754	1.42487	3.27978
ENSMUSG00000033066.15	Gas7	chr11:67455437-67688990	+	-0.817849	0.567287	0.387523	1.20537	0.308145	1.30597
ENSMUSG00000031762.7	Mt2	chr8:94172664-94173568	+	-0.817003	0.56762	3.35125	4.16825	9.20532	16.9791
ENSMUSG00000069310.4	Hist1h3c	chr13:23744973-23745602	-	-0.81586	0.56807	4.19077	5.00663	17.262	31.1475
ENSMUSG00000044703.5	Phf11a	chr14:59276913-59297522	-	-0.81186	0.569647	0	0.81186	0	0.755473
ENSMUSG00000031818.12	Cox4i1	chr8:120668222-120674207	+	-0.811851	0.56965	4.61974	5.43159	23.5856	42.1592
ENSMUSG00000015217.11	Hmgb3	chrX:71555918-71560676	+	-0.811795	0.569673	1.43459	2.24639	1.70305	3.74492
ENSMUSG00000064367.1	mt-Nd5	chrM:11742-13565	+	-0.811731	0.569698	8.09296	8.90469	272.038	478.267
ENSMUSG00000020376.16	Rnf130	chr11:50025346-50104758	+	-0.811337	0.569854	2.46483	3.27617	4.52062	8.68778
ENSMUSG00000024537.4	Psmg2	chr18:67641599-67654162	+	-0.809741	0.570484	2.29679	3.10653	3.91362	7.61306
ENSMUSG00000020778.12	Ten1	chr11:116198855-116215318	+	-0.80882	0.570849	0.794182	1.603	0.734094	2.03775
ENSMUSG00000022641.15	Bbx	chr16:50191844-50432390	-	-0.80816	0.57111	1.67869	2.48685	2.20138	4.60554
ENSMUSG00000093593.1	Gm20683	chr17:25834465-25841763	-	-0.808062	0.571149	0	0.808062	0	0.750858
ENSMUSG00000074405.7	Zfp865	chr7:5020376-5036768	+	-0.805476	0.572173	0.735694	1.54117	0.665198	1.9103
ENSMUSG00000007603.8	Dus3l	chr17:56764751-56770092	+	-0.805149	0.572303	1.7365	2.54165	2.33226	4.82255
ENSMUSG00000015092.9	Edf1	chr2:25557847-25562082	+	-0.805123	0.572313	3.71739	4.52252	12.1537	21.9833
ENSMUSG00000042079.13	Hnrnpf	chr6:117900324-117925622	+	-0.803366	0.573011	3.46609	4.26945	10.0509	18.2856
ENSMUSG00000038067.2	Csf3	chr11:98701263-98703629	+	-0.803085	0.573122	0.306387	1.10947	0.236607	1.15767
ENSMUSG00000026492.11	Tfb2m	chr1:179528055-179546267	-	-0.803002	0.573155	0.954749	1.75775	0.938243	2.38171
ENSMUSG00000023009.14	Nckap5l	chr15:99422035-99457748	-	-0.802659	0.573292	0.931976	1.73464	0.907887	2.32795
ENSMUSG00000079941.1	Gm11273	chr13:21501029-21501418	-	-0.801834	0.573619	1.66395	2.46578	2.16883	4.52427
ENSMUSG00000030301.17	Ccdc91	chr6:147475828-147632612	+	-0.801418	0.573785	0.911538	1.71296	0.88105	2.27832
ENSMUSG00000022205.15	Sub1	chr15:11981339-11996983	-	-0.800981	0.573959	2.00459	2.80557	3.01276	5.99137
ENSMUSG00000069300.3	Hist1h2bj	chr13:22043214-22043676	+	-0.799752	0.574448	4.80319	5.60294	26.9193	47.6019
ENSMUSG00000025538.15	Sumf2	chr5:129846986-129864050	+	-0.79936	0.574604	1.19322	1.99258	1.28663	2.97948
ENSMUSG00000059105.4	Olfr1504	chr19:13886920-13897928	-	-0.797001	0.575544	0	0.797001	0	0.737486
ENSMUSG00000001674.11	Ddx18	chr1:121553835-121567989	-	-0.796341	0.575808	2.41321	3.20955	4.32656	8.2506
ENSMUSG00000022634.9	Yaf2	chr15:93284278-93336935	-	-0.796042	0.575927	1.22903	2.02507	1.34409	3.07011
ENSMUSG00000005102.13	Eif2ak4	chr2:118388618-118475234	+	-0.795802	0.576023	1.02017	1.81597	1.02816	2.52096
ENSMUSG00000035184.15	Fam124a	chr14:62555737-62608486	+	-0.795034	0.57633	0.168706	0.963739	0.12405	0.950358
ENSMUSG00000028878.11	Fam76a	chr4:132899213-132922558	-	-0.79483	0.576411	1.56772	2.36255	1.96436	4.14279
ENSMUSG00000028057.14	Rit1	chr3:88716838-88731049	+	-0.794701	0.576462	1.26879	2.06349	1.40959	3.17996
ENSMUSG00000038276.12	Asic3	chr5:24413392-24417835	+	-0.793905	0.576781	0.744319	1.53822	0.675183	1.90437
ENSMUSG00000063808.14	Gpatch1	chr7:35276536-35318440	-	-0.793096	0.577104	0.751939	1.54503	0.684054	1.91811
ENSMUSG00000027566.14	Psma7	chr2:180036373-180042433	-	-0.791872	0.577594	3.07617	3.86805	7.43375	13.6015
ENSMUSG00000098470.1	C1rb	chr6:124570294-124581171	+	-0.791153	0.577882	0	0.791153	0	0.730457
ENSMUSG00000054626.11	Xlr	chrX:53777118-53797706	-	-0.788932	0.578773	0	0.788932	0	0.727794
ENSMUSG00000036372.14	Tmem258	chr19:10204014-10207824	+	-0.788399	0.578986	2.03943	2.82783	3.11083	6.10004
ENSMUSG00000001508.15	Sgca	chr11:94962791-94976327	-	-0.787558	0.579324	0.664035	1.45159	0.584508	1.7351
ENSMUSG00000007655.16	Cav1	chr6:17306335-17341452	+	-0.785659	0.580087	2.32824	3.1139	4.02191	7.65718
ENSMUSG00000003847.16	Nfat5	chr8:107293470-107379517	+	-0.785173	0.580282	1.95819	2.74336	2.88573	5.69628
ENSMUSG00000042523.12	Dnal1	chr12:84114366-84147498	+	-0.784261	0.58065	0.228635	1.0129	0.171726	1.01796
ENSMUSG00000004707.14	Ly9	chr1:171588624-171607410	-	-0.783682	0.580882	0	0.783682	0	0.721519
ENSMUSG00000021033.11	Gstz1	chr12:87147165-87164723	+	-0.782359	0.581415	0.665344	1.4477	0.585946	1.72773
ENSMUSG00000038801.6	Scgb1c1	chr7:140845547-140846769	+	-0.781591	0.581725	0	0.781591	0	0.719026
ENSMUSG00000026999.14	Nup35	chr2:80617236-80658906	+	-0.780336	0.582231	0.869146	1.64948	0.826581	2.13721
ENSMUSG00000047649.9	Cd3eap	chr7:19356014-19359483	-	-0.779686	0.582494	1.12886	1.90855	1.18686	2.75431
ENSMUSG00000028832.11	Stmn1	chr4:134468320-134473843	+	-0.779048	0.582751	2.86258	3.64163	6.27315	11.4807
ENSMUSG00000070972.13	Dnajc25	chr4:58995062-59025573	+	-0.777158	0.583515	1.09924	1.87639	1.14241	2.67156
ENSMUSG00000021496.12	Pcbd2	chr13:55727368-55776830	+	-0.777089	0.583543	1.93231	2.7094	2.81666	5.54049
ENSMUSG00000102222.1	Pcdhga10	chr18:37746993-37841873	+	-0.777059	0.583555	1.18554	1.9626	1.27449	2.89764
ENSMUSG00000025066.9	Sfr1	chr19:47731756-47735588	+	-0.776928	0.583608	2.98465	3.76157	6.91531	12.5627
ENSMUSG00000020834.17	Dhrs13	chr11:78032280-78037866	+	-0.776472	0.583793	0.458901	1.23537	0.374495	1.35442
ENSMUSG00000028629.9	Exo5	chr4:120921196-120925017	-	-0.776254	0.583881	1.20045	1.97671	1.29812	2.93594
ENSMUSG00000109926.1	Gm45808	chr7:45465984-45486811	-	-0.775308	0.584264	0	0.775308	0	0.711555
ENSMUSG00000034889.8	Cactin	chr10:81321103-81326242	+	-0.775143	0.584331	1.62372	2.39886	2.08169	4.27387
ENSMUSG00000024911.6	Fibp	chr19:5460616-5465051	+	-0.774324	0.584663	1.11275	1.88708	1.16258	2.69885
ENSMUSG00000062753.13	AI413582	chr17:27563575-27565749	-	-0.773769	0.584887	0.309346	1.08311	0.239146	1.11861
ENSMUSG00000037166.5	Ppp1r14a	chr7:29289308-29293801	+	-0.773725	0.584905	1.88478	2.65851	2.69298	5.3138
ENSMUSG00000039958.17	Etfbkmt	chr6:149139849-149151171	+	-0.773637	0.584941	0.248497	1.02213	0.187969	1.03092
ENSMUSG00000016637.6	Ift27	chr15:78159465-78174108	-	-0.772846	0.585262	0.958829	1.73168	0.943732	2.32113
ENSMUSG00000058443.5	Rpl10-ps3	chr9:50344201-50344968	-	-0.771725	0.585717	2.68192	3.45364	5.41708	9.95595
ENSMUSG00000071561.2	BC100530	chr16:36359382-36367748	-	-0.771268	0.585902	0	0.771268	0	0.706769
ENSMUSG00000028751.13	Pla2g2e	chr4:138877942-138882817	+	-0.770957	0.586029	0	0.770957	0	0.706401
ENSMUSG00000050989.9	Selenon	chr4:134537892-134552166	-	-0.770402	0.586254	3.09924	3.86964	7.56967	13.6177
ENSMUSG00000027954.9	Efna1	chr3:89271733-89281142	-	-0.768592	0.58699	0.242074	1.01067	0.182692	1.01484
ENSMUSG00000003190.12	Bcl2l12	chr7:44991222-44998712	-	-0.76761	0.58739	0.583321	1.35093	0.498294	1.55077
ENSMUSG00000028990.13	Lzic	chr4:149485229-149496668	+	-0.765837	0.588112	1.89382	2.65965	2.71617	5.31881
ENSMUSG00000040220.10	Gas8	chr8:123518834-123536650	+	-0.765261	0.588347	1.03012	1.79538	1.0422	2.47108
ENSMUSG00000063021.3	Hist1h2ak	chr13:21753435-21753827	-	-0.764604	0.588615	5.22393	5.98853	36.3731	62.4933
ENSMUSG00000074170.5	Plekhf1	chr7:38216972-38228016	-	-0.764406	0.588696	0.924973	1.68938	0.898649	2.22518
ENSMUSG00000029063.16	Nadk	chr4:155562378-155591001	+	-0.762994	0.589272	2.52104	3.28403	4.73995	8.74074
ENSMUSG00000037095.7	Lrg1	chr17:56119680-56121946	-	-0.762656	0.58941	0	0.762656	0	0.696611
ENSMUSG00000079003.2	Samd1	chr8:83997672-84000409	+	-0.762308	0.589553	1.66843	2.43074	2.17869	4.39171
ENSMUSG00000038256.15	Bcl9	chr3:97203662-97297917	-	-0.762139	0.589622	1.07031	1.83245	1.09989	2.56142
ENSMUSG00000042784.9	Muc1	chr3:89229057-89233381	+	-0.76163	0.58983	0	0.76163	0	0.695405
ENSMUSG00000050370.4	Ch25h	chr19:34473786-34475135	-	-0.76077	0.590181	2.9037	3.66447	6.48344	11.6799
ENSMUSG00000020133.8	2310011J03Rik	chr10:80318254-80320537	-	-0.760605	0.590249	1.5576	2.31821	1.94364	3.98712
ENSMUSG00000090083.10	Rnf8	chr17:29614790-29641664	+	-0.760561	0.590267	1.08599	1.84655	1.12283	2.59639
ENSMUSG00000029415.4	Sdad1	chr5:92284010-92310479	-	-0.759691	0.590623	1.42938	2.18907	1.69331	3.56012
ENSMUSG00000021287.12	Xrcc3	chr12:111803192-111813873	-	-0.759405	0.59074	0.165523	0.924929	0.121573	0.89859
ENSMUSG00000024208.15	Uqcc2	chr17:27122663-27133916	-	-0.757194	0.591646	2.92242	3.67962	6.58119	11.8137
ENSMUSG00000095180.8	Rhox5	chrX:37804842-37808876	+	-0.757081	0.591692	2.131	2.88808	3.38021	6.40284
ENSMUSG00000024660.8	Incenp	chr19:9872297-9899533	-	-0.755682	0.592266	2.43479	3.19047	4.40685	8.12909
ENSMUSG00000078572.3	Ndufaf8	chr11:120098928-120100705	+	-0.755344	0.592405	0.592415	1.34776	0.507769	1.54517
ENSMUSG00000002835.8	Chaf1a	chr17:56040416-56068026	+	-0.755259	0.59244	1.71165	2.46691	2.27535	4.52857
ENSMUSG00000098650.1	Gm28048	chr11:22834744-22982090	-	-0.754805	0.592626	0	0.754805	0	0.687404
ENSMUSG00000020964.14	Sel1l	chr12:91806043-91849157	-	-0.754805	0.592627	2.59721	3.35201	5.05115	9.21073
ENSMUSG00000026377.12	Nifk	chr1:118321839-118333822	+	-0.754109	0.592912	2.14676	2.90087	3.42833	6.46877
ENSMUSG00000048387.8	Osr1	chr12:9570116-9581500	+	-0.753152	0.593306	0.736535	1.48969	0.66617	1.80828
ENSMUSG00000044258.10	Ctla2a	chr13:60934155-60936625	-	-0.752777	0.59346	2.70627	3.45905	5.52633	9.99709
ENSMUSG00000029321.1	Slc10a6	chr5:103605711-103629403	-	-0.748997	0.595017	0.390238	1.13924	0.31061	1.20264
ENSMUSG00000015337.5	Endog	chr2:30171493-30174069	+	-0.748276	0.595314	0.699357	1.44763	0.623781	1.7276
ENSMUSG00000062997.6	Rpl35	chr2:39001580-39005624	-	-0.747151	0.595779	5.85319	6.60034	56.8076	96.0287
ENSMUSG00000028347.14	Tmeff1	chr4:48585174-48663131	+	-0.745492	0.596464	1.74545	2.49095	2.353	4.62146
ENSMUSG00000027472.14	Pdrg1	chr2:153008890-153015427	-	-0.745072	0.596638	1.61904	2.36412	2.07172	4.14837
ENSMUSG00000044712.15	Slc38a6	chr12:73286779-73354049	+	-0.744235	0.596984	0.158867	0.903102	0.11641	0.870083
ENSMUSG00000023911.12	Flywch2	chr17:23776916-23786081	-	-0.742837	0.597563	0.413932	1.15677	0.332312	1.22958
ENSMUSG00000061991.2	Hist1h2af	chr13:23533906-23534304	+	-0.741546	0.598098	4.51633	5.25787	21.8849	37.2629
ENSMUSG00000029711.13	Epo	chr5:137483020-137533242	-	-0.741332	0.598187	0.036139	0.777471	0.025366	0.714123
ENSMUSG00000035572.16	Dcaf10	chr4:45342101-45379759	+	-0.741295	0.598202	0.929897	1.67119	0.90514	2.18478
ENSMUSG00000031516.11	Dctn6	chr8:34090420-34108796	-	-0.739871	0.598793	1.21064	1.95052	1.31441	2.86513
ENSMUSG00000075415.13	Fnbp1	chr2:31026206-31142008	-	-0.739677	0.598873	1.83578	2.57545	2.56963	4.96058
ENSMUSG00000016458.14	Wt1	chr2:105126529-105173616	+	-0.738203	0.599485	0.770985	1.50919	0.706434	1.8465
ENSMUSG00000020605.9	Hs1bp3	chr12:8313432-8343824	+	-0.737464	0.599793	1.36363	2.10109	1.57332	3.29034
ENSMUSG00000040022.14	Rab11fip2	chr19:59902884-59943654	-	-0.736821	0.60006	0.562778	1.2996	0.47711	1.4616
ENSMUSG00000052915.14	Msl1	chr11:98795516-98807859	+	-0.73658	0.60016	1.9967	2.73328	2.99086	5.64965
ENSMUSG00000020577.17	Tspan13	chr12:36014557-36042500	-	-0.736236	0.600304	0.252709	0.988945	0.191442	0.984733
ENSMUSG00000091831.5	Gm4707	chr17:71458327-71459918	-	-0.736165	0.600333	0.341618	1.07778	0.267177	1.11079
ENSMUSG00000015749.12	Anp32e	chr3:95929246-95947390	+	-0.734677	0.600953	2.33329	3.06797	4.03954	7.38591
ENSMUSG00000046034.8	Otulin	chr15:27542635-27630693	-	-0.733115	0.601603	1.07711	1.81023	1.10981	2.50698
ENSMUSG00000024535.15	Snx24	chr18:53245662-53390823	+	-0.732884	0.6017	1.32621	2.05909	1.50743	3.16724
ENSMUSG00000029307.7	Dmp1	chr5:104202613-104214102	+	-0.731248	0.602383	0	0.731248	0	0.660074
ENSMUSG00000033114.11	Slc35d2	chr13:64096308-64129368	-	-0.730891	0.602532	0	0.730891	0	0.659664
ENSMUSG00000048047.3	Zbtb33	chrX:38189793-38197046	+	-0.730211	0.602816	0.812396	1.54261	0.756126	1.9132
ENSMUSG00000027487.11	Cdk5rap1	chr2:154335380-154373010	-	-0.730129	0.60285	0.343806	1.07394	0.269101	1.10517
ENSMUSG00000068114.6	Ccdc134	chr15:82127922-82142200	+	-0.728865	0.603378	0.644763	1.37363	0.563482	1.59121
ENSMUSG00000045903.8	Npas4	chr19:4984355-4989971	-	-0.727001	0.604159	0.139263	0.866263	0.101342	0.822935
ENSMUSG00000020747.17	Tmem94	chr11:115765433-115799366	+	-0.726565	0.604341	1.68198	2.40855	2.20869	4.3094
ENSMUSG00000032643.12	Fhl3	chr4:124700701-124708611	+	-0.726415	0.604404	1.46198	2.18839	1.75485	3.55797
ENSMUSG00000007817.14	Zmiz1	chr14:25459185-25666743	+	-0.725752	0.604682	2.50381	3.22956	4.67182	8.37984
ENSMUSG00000031954.6	Cfdp1	chr8:111768491-111854291	-	-0.725657	0.604722	3.08619	3.81185	7.49252	13.0437
ENSMUSG00000063652.10	Slc22a21	chr11:53949965-53980332	-	-0.7255	0.604788	0.142277	0.867777	0.103646	0.824849
ENSMUSG00000048327.6	Ckap2l	chr2:129268210-129297212	-	-0.725394	0.604832	2.42919	3.15458	4.38591	7.90481
ENSMUSG00000029096.15	Htra3	chr5:35652023-35679782	-	-0.725287	0.604877	0.945152	1.67044	0.925392	2.18311
ENSMUSG00000037710.8	Cisd1	chr10:71330480-71344954	-	-0.724947	0.605019	2.52296	3.2479	4.74759	8.49984
ENSMUSG00000019082.18	Slc25a22	chr7:141429744-141437892	-	-0.722495	0.606048	0.748175	1.47067	0.679667	1.77151
ENSMUSG00000022787.10	Wdr53	chr16:32247227-32257083	+	-0.722263	0.606146	0.525102	1.24736	0.439035	1.37407
ENSMUSG00000044350.14	Lacc1	chr14:77024200-77036904	-	-0.721619	0.606417	0.619885	1.3415	0.536753	1.53415
ENSMUSG00000032077.5	Bud13	chr9:46283008-46299110	+	-0.720442	0.606911	0.488938	1.20938	0.403411	1.31238
ENSMUSG00000029009.17	Mthfr	chr4:148039077-148059551	+	-0.720242	0.606996	2.15363	2.87387	3.44945	6.33029
ENSMUSG00000027454.10	Gins1	chr2:150905400-150931280	+	-0.719621	0.607257	0.706809	1.42643	0.632189	1.68781
ENSMUSG00000052395.17	Rft1	chr14:30654360-30691317	+	-0.718731	0.607631	0.616383	1.33511	0.533027	1.52295
ENSMUSG00000056091.12	St3gal5	chr6:72097592-72154571	+	-0.718336	0.607798	1.8422	2.56053	2.58555	4.89925
ENSMUSG00000030079.15	Ruvbl1	chr6:88465409-88497572	+	-0.717537	0.608135	1.84883	2.56636	2.60207	4.92314
ENSMUSG00000023484.13	Prph	chr15:99055174-99058978	+	-0.717228	0.608265	0.552418	1.26965	0.466541	1.41102
ENSMUSG00000025723.12	Nmb	chr7:80902227-80905076	-	-0.71677	0.608458	0.796089	1.51286	0.736388	1.85375
ENSMUSG00000028719.8	Cmpk1	chr4:114959336-114987241	-	-0.716623	0.60852	1.63877	2.3554	2.11401	4.11735
ENSMUSG00000002625.9	Akap8l	chr17:32321425-32350581	-	-0.715334	0.609064	2.19929	2.91463	3.59254	6.54033
ENSMUSG00000039205.16	Ciz1	chr2:32352327-32380970	+	-0.715069	0.609176	1.12102	1.83608	1.175	2.5704
ENSMUSG00000034839.5	Larp6	chr9:60712989-60738801	+	-0.714175	0.609554	0.344746	1.05892	0.269927	1.08337
ENSMUSG00000044080.9	S100a1	chr3:90511034-90514392	-	-0.713466	0.609853	2.18548	2.89895	3.5488	6.45884
ENSMUSG00000036057.11	Ptpn23	chr9:110385082-110408213	-	-0.71296	0.610067	2.42344	3.1364	4.3645	7.79329
ENSMUSG00000031848.15	Lsm4	chr8:70673248-70678752	+	-0.712629	0.610207	2.77297	3.4856	5.83513	10.2013
ENSMUSG00000007458.14	M6pr	chr6:122308720-122317680	+	-0.712554	0.610239	2.55428	3.26684	4.87375	8.62533
ENSMUSG00000004035.12	Gstm7	chr3:107926334-107931817	-	-0.712146	0.610412	0	0.712146	0	0.638239
ENSMUSG00000079364.3	Gm3558	chr14:7545151-7568566	-	-0.711993	0.610476	0.4476	1.15959	0.36377	1.23395
ENSMUSG00000040040.16	Ift88	chr14:57424062-57517936	+	-0.711902	0.610515	0.308532	1.02043	0.238447	1.02853
ENSMUSG00000092260.7	Zfp963	chr8:69741639-69749970	-	-0.711514	0.610679	0	0.711514	0	0.637522
ENSMUSG00000040813.16	Tex264	chr9:106658746-106685927	-	-0.711253	0.610789	1.82731	2.53856	2.54874	4.81008
ENSMUSG00000028975.16	Pex14	chr4:148960535-149099876	-	-0.711053	0.610874	0.724288	1.43534	0.652085	1.70446
ENSMUSG00000095545.7	Zfp969	chr2:175692223-175703646	-	-0.71078	0.61099	0	0.71078	0	0.636689
ENSMUSG00000074221.12	Zfp568	chr7:29983955-30028282	+	-0.710732	0.61101	2.00169	2.71242	3.00469	5.5542
ENSMUSG00000015745.9	Plekho1	chr3:95988429-95996001	-	-0.710663	0.611039	1.65238	2.36305	2.14352	4.14455
ENSMUSG00000022560.8	Slc52a2	chr15:76538943-76542130	+	-0.71002	0.611312	0.852874	1.56289	0.806095	1.95446
ENSMUSG00000039449.14	Prpf18	chr2:4622058-4652113	-	-0.709775	0.611415	1.13007	1.83985	1.1887	2.57973
ENSMUSG00000029106.14	Add1	chr5:34573664-34632308	+	-0.708009	0.612164	2.38841	3.09642	4.2358	7.55293
ENSMUSG00000056234.15	Ncoa4	chr14:32159865-32179855	+	-0.706642	0.612745	1.21369	1.92033	1.31929	2.78509
ENSMUSG00000039382.12	Wdr45	chrX:7714333-7728206	+	-0.706541	0.612788	1.1602	1.86674	1.23488	2.64706
ENSMUSG00000020453.17	Patz1	chr11:3288874-3309083	+	-0.70627	0.612903	0.937369	1.64364	0.915032	2.12453
ENSMUSG00000031903.7	Pla2g15	chr8:106150399-106164715	+	-0.706062	0.612991	1.51993	2.22599	1.86777	3.67832
ENSMUSG00000043923.8	Ccdc84	chr9:44410159-44418569	-	-0.704822	0.613518	0.336839	1.04166	0.262987	1.0586
ENSMUSG00000062127.11	Cttnbp2nl	chr3:105001915-105053146	-	-0.704602	0.613612	1.38581	2.09041	1.61319	3.2587
ENSMUSG00000022021.14	Diaph3	chr14:86655367-87141235	-	-0.704141	0.613808	2.33022	3.03436	4.02883	7.19285
ENSMUSG00000039519.6	Cyp7b1	chr3:18071950-18243338	-	-0.704069	0.613839	1.32743	2.0315	1.50956	3.0883
ENSMUSG00000069919.7	Hba-a1	chr11:32283511-32284465	+	-0.703982	0.613876	4.5909	5.29488	23.099	38.2572
ENSMUSG00000025207.15	Sema4g	chr19:44989101-45003397	+	-0.703171	0.614221	0	0.703171	0	0.62808
ENSMUSG00000052906.7	Ubxn8	chr8:33619586-33641967	-	-0.70295	0.614315	0.819063	1.52201	0.764259	1.87191
ENSMUSG00000031023.5	Akip1	chr7:109703690-109712189	+	-0.702635	0.614449	1.24941	1.95204	1.37744	2.86922
ENSMUSG00000015755.16	Tab2	chr10:7905653-7956230	-	-0.702258	0.61461	2.39734	3.0996	4.26832	7.57182
ENSMUSG00000068134.13	Zfp120	chr2:150114406-150136708	-	-0.70152	0.614924	0.245989	0.947509	0.185905	0.92854
ENSMUSG00000059901.12	Adamts14	chr10:61197112-61273438	-	-0.701028	0.615134	1.85424	2.55527	2.61561	4.87777
ENSMUSG00000050761.3	Gp1bb	chr16:18620319-18622403	-	-0.700574	0.615327	0.111542	0.812116	0.0803823	0.755784
ENSMUSG00000004843.6	Chmp2b	chr16:65539133-65562697	-	-0.700306	0.615442	2.51867	3.21897	4.73052	8.31123
ENSMUSG00000050538.8	B230217C12Rik	chr11:97840780-97844099	+	-0.700158	0.615505	0	0.700158	0	0.624683
ENSMUSG00000074199.7	Krtdap	chr7:30787896-30791097	+	-0.698802	0.616084	0	0.698802	0	0.623157
ENSMUSG00000090394.8	4930523C07Rik	chr1:160044382-160080208	+	-0.698481	0.616221	0.153071	0.851552	0.111934	0.804441
ENSMUSG00000029306.8	Ibsp	chr5:104299171-104311469	+	-0.698467	0.616227	0	0.698467	0	0.622779
ENSMUSG00000057594.12	Arl16	chr11:120464866-120467607	-	-0.698106	0.616381	0.533133	1.23124	0.447068	1.34769
ENSMUSG00000069302.5	Hist1h2ah	chr13:22035164-22035568	-	-0.698005	0.616424	4.66831	5.36631	24.4274	40.2498
ENSMUSG00000049988.4	Lrrc25	chr8:70616155-70620890	+	-0.69682	0.616931	0.521856	1.21868	0.435802	1.32733
ENSMUSG00000022913.14	Psmg1	chr16:95979933-95990960	-	-0.694816	0.617788	1.73929	2.4341	2.3387	4.40428
ENSMUSG00000079334.8	Nat6	chr9:107578887-107584050	+	-0.694654	0.617858	0.145353	0.840006	0.106001	0.790058
ENSMUSG00000032298.13	Neil1	chr9:57142800-57148305	-	-0.694425	0.617955	0.629365	1.32379	0.546884	1.50323
ENSMUSG00000018752.19	Tnfsfm13	chr11:69682577-69696098	-	-0.694418	0.617958	0	0.694418	0	0.618232
ENSMUSG00000060260.13	Pwwp2b	chr7:139248482-139269903	+	-0.694369	0.61798	0.918496	1.61286	0.890144	2.05859
ENSMUSG00000001942.8	Siae	chr9:37555698-37649655	+	-0.693659	0.618284	0.109819	0.803478	0.0790931	0.745304
ENSMUSG00000056917.12	Sipa1	chr19:5651185-5663707	-	-0.693302	0.618437	1.24855	1.94185	1.37603	2.84199
ENSMUSG00000027935.14	Rab13	chr3:90213695-90226385	+	-0.692809	0.618648	0.749949	1.44276	0.681733	1.7184
ENSMUSG00000107283.3	Mpv17	chr5:31140654-31154251	-	-0.692657	0.618713	1.45646	2.14912	1.74434	3.43557
ENSMUSG00000028917.14	Plekhm2	chr4:141625734-141664899	-	-0.692643	0.618719	1.71255	2.4052	2.2774	4.29707
ENSMUSG00000028639.14	Ybx1	chr4:119277981-119294604	-	-0.692436	0.618808	5.16552	5.85796	34.8903	56.9991
ENSMUSG00000020329.12	Polrmt	chr10:79736123-79746581	-	-0.690865	0.619482	0.799787	1.49065	0.740844	1.81016
ENSMUSG00000027333.18	Smox	chr2:131491496-131525922	+	-0.690765	0.619525	0.243804	0.934569	0.18411	0.91132
ENSMUSG00000029004.15	Kmt2e	chr5:23434441-23504235	+	-0.690663	0.619569	2.70166	3.39232	5.50551	9.50005
ENSMUSG00000024352.11	Spata24	chr18:35656690-35662186	-	-0.690543	0.619621	1.21743	1.90797	1.32532	2.75281
ENSMUSG00000035007.5	Rundc1	chr11:101425085-101435673	+	-0.690495	0.619641	0.768038	1.45853	0.702952	1.74829
ENSMUSG00000056666.13	Retsat	chr6:72598475-72608425	+	-0.689977	0.619864	0.700726	1.3907	0.625322	1.62206
ENSMUSG00000028709.3	Mob3c	chr4:115828092-115836185	+	-0.689935	0.619882	0.292495	0.982429	0.224756	0.97579
ENSMUSG00000020519.5	Sap30l	chr11:57801637-57810217	+	-0.688781	0.620378	1.6314	2.32018	2.09813	3.99394
ENSMUSG00000019977.16	Hbs1l	chr10:21295979-21368898	+	-0.688769	0.620383	1.79033	2.4791	2.45893	4.57548
ENSMUSG00000035824.7	Tk2	chr8:104226685-104248558	-	-0.688426	0.62053	0.479944	1.16837	0.39469	1.24758
ENSMUSG00000007122.11	Casq1	chr1:172209894-172219868	-	-0.686918	0.62118	1.94989	2.63681	2.86344	5.21953
ENSMUSG00000000532.10	Acvr1b	chr15:101174067-101213679	+	-0.686916	0.62118	1.81599	2.50291	2.52101	4.66827
ENSMUSG00000023806.9	Rsph3b	chr17:6904716-6948356	-	-0.68625	0.621467	1.29947	1.98572	1.46138	2.96059
ENSMUSG00000031095.15	Cul4b	chrX:38533274-38576196	-	-0.686124	0.621522	2.52284	3.20897	4.74714	8.24689
ENSMUSG00000023272.3	Creld2	chr15:88819646-88826681	+	-0.685522	0.621781	2.89129	3.57681	6.41934	10.9324
ENSMUSG00000008301.11	Phax	chr18:56562443-56587712	+	-0.685445	0.621814	2.0241	2.70955	3.06738	5.54116
ENSMUSG00000031996.17	Aplp2	chr9:31149557-31211815	-	-0.685301	0.621876	4.08462	4.76992	15.9665	26.2828
ENSMUSG00000030068.4	Gm20696	chr6:99257484-99666797	-	-0.684697	0.622137	0.573789	1.25849	0.488428	1.39244
ENSMUSG00000033272.12	Slc35a4	chr18:36679215-36683861	+	-0.68445	0.622243	1.73119	2.41564	2.32001	4.33556
ENSMUSG00000026792.16	Lrsam1	chr2:32925216-32961614	-	-0.684333	0.622293	0.879353	1.56369	0.83955	1.95608
ENSMUSG00000030417.15	Pdcd5	chr7:35641982-35647521	-	-0.684272	0.62232	2.28071	2.96498	3.85917	6.80816
ENSMUSG00000060206.11	Zfp462	chr4:54945048-55083563	+	-0.682987	0.622874	1.70982	2.3928	2.27119	4.25177
ENSMUSG00000028224.14	Nbn	chr4:15957925-15992589	+	-0.682618	0.623033	1.82388	2.5065	2.54033	4.6824
ENSMUSG00000057895.11	Zfp105	chr9:122923072-122931028	+	-0.682458	0.623103	0.163258	0.845716	0.119813	0.797157
ENSMUSG00000003198.10	Zfp959	chr17:55892093-55898928	+	-0.681476	0.623527	0.475252	1.15673	0.390161	1.22951
ENSMUSG00000021481.11	Zfp346	chr13:55105311-55134825	+	-0.681435	0.623545	0.426148	1.10758	0.343641	1.15484
ENSMUSG00000031617.16	Tmem184c	chr8:77595982-77610698	-	-0.681389	0.623565	1.37596	2.05735	1.59541	3.16222
ENSMUSG00000069255.13	Dusp22	chr13:30659999-30711231	+	-0.680764	0.623835	0.402507	1.08327	0.321803	1.11884
ENSMUSG00000084128.10	Esrp2	chr8:106130319-106136974	-	-0.6805	0.623949	0.313999	0.994499	0.243149	0.992389
ENSMUSG00000087651.3	1500009L16Rik	chr10:83722865-83762762	+	-0.680337	0.624019	0.646837	1.32717	0.565732	1.50911
ENSMUSG00000037544.14	Dlgap5	chr14:47387779-47418407	-	-0.677696	0.625163	1.05592	1.73362	1.07904	2.32561
ENSMUSG00000034066.13	Farp2	chr1:93512079-93621976	+	-0.677441	0.625273	1.30378	1.98122	1.46874	2.94826
ENSMUSG00000054792.15	Klhl18	chr9:110425926-110476694	-	-0.677262	0.625351	0.861745	1.53901	0.817235	1.90594
ENSMUSG00000055200.7	Sertad3	chr7:27473768-27477364	+	-0.676893	0.625511	0.325662	1.00255	0.253239	1.00354
ENSMUSG00000026279.14	Thap4	chr1:93701935-93754864	-	-0.676682	0.625602	0.683666	1.36035	0.606216	1.56747
ENSMUSG00000103088.1	Pcdhgb6	chr18:37742094-37841873	+	-0.67659	0.625642	0.481195	1.15778	0.395899	1.23115
ENSMUSG00000042042.14	Csgalnact2	chr6:118107452-118139140	-	-0.676142	0.625837	1.07827	1.75441	1.11151	2.37389
ENSMUSG00000032508.8	Myd88	chr9:119335934-119341411	-	-0.675229	0.626233	1.76725	2.44248	2.40405	4.43575
ENSMUSG00000031578.5	Mak16	chr8:31159463-31168764	-	-0.675219	0.626237	2.19728	2.8725	3.58615	6.32334
ENSMUSG00000060639.5	Hist1h4i	chr13:22040636-22041362	-	-0.674643	0.626487	3.38556	4.06021	9.45096	15.6818
ENSMUSG00000006335.16	Tfpt	chr7:3620324-3629929	-	-0.674143	0.626705	0.964979	1.63912	0.952035	2.11476
ENSMUSG00000026848.14	Tor1b	chr2:30952959-30959015	+	-0.67408	0.626732	1.43083	2.10491	1.69601	3.3017
ENSMUSG00000035351.16	Nup37	chr10:88146992-88178390	+	-0.673316	0.627064	0.51699	1.19031	0.430967	1.28201
ENSMUSG00000021208.9	Ifi27l2b	chr12:103450898-103457223	-	-0.673239	0.627097	0	0.673239	0	0.594649
ENSMUSG00000015757.10	Ppil4	chr10:7792891-7823135	+	-0.673076	0.627168	1.36933	2.0424	1.5835	3.11931
ENSMUSG00000022559.7	Fbxl6	chr15:76535730-76538746	-	-0.672444	0.627443	1.95501	2.62745	2.87719	5.17935
ENSMUSG00000032387.15	Rbpms2	chr9:65629648-65660528	+	-0.672198	0.62755	0.902909	1.57511	0.869833	1.97958
ENSMUSG00000025958.14	Creb1	chr1:64532645-64604548	+	-0.672164	0.627565	0.786228	1.45839	0.72456	1.74802
ENSMUSG00000092035.8	Peg10	chr6:4747306-4760517	+	-0.671715	0.62776	4.65109	5.32281	24.1257	39.0244
ENSMUSG00000030465.19	Psd3	chr8:67689082-68212027	-	-0.671353	0.627917	1.38131	2.05266	1.60505	3.14871
ENSMUSG00000057156.10	Homez	chr14:54852736-54870961	-	-0.671231	0.627971	0	0.671231	0	0.592431
ENSMUSG00000045094.7	Arhgef37	chr18:61493794-61536536	-	-0.670961	0.628088	0	0.670961	0	0.592133
ENSMUSG00000024068.7	Spast	chr17:74338987-74391115	+	-0.670577	0.628255	1.25247	1.92304	1.38249	2.79223
ENSMUSG00000049115.15	Agtr1a	chr13:30336441-30382867	+	-0.670514	0.628283	0.135119	0.805633	0.098183	0.747913
ENSMUSG00000022515.5	Anks3	chr16:4941415-4964237	-	-0.670021	0.628498	1.37146	2.04148	1.58732	3.11668
ENSMUSG00000039485.8	Tspyl4	chr10:34297442-34301320	+	-0.669857	0.628569	1.22577	1.89562	1.3388	2.72083
ENSMUSG00000020831.18	0610010K14Rik	chr11:70235206-70237914	-	-0.667747	0.629489	0.212959	0.880706	0.159063	0.841276
ENSMUSG00000028863.13	Meaf6	chr4:125085134-125113238	+	-0.667354	0.62966	0.568831	1.23619	0.483321	1.35575
ENSMUSG00000028578.8	Caap1	chr4:94500081-94556796	-	-0.667307	0.629681	0.467107	1.13441	0.382335	1.19529
ENSMUSG00000028974.13	Dffa	chr4:149104146-149120647	+	-0.666917	0.629851	0.769462	1.43638	0.704634	1.70641
ENSMUSG00000001313.12	Rnd2	chr11:101464999-101471853	+	-0.66673	0.629933	0.781613	1.44834	0.719052	1.72894
ENSMUSG00000036986.16	Pml	chr9:58218076-58249786	-	-0.666661	0.629963	1.63334	2.30001	2.10231	3.9246
ENSMUSG00000054079.12	Utp18	chr11:93859243-93885766	-	-0.666151	0.630186	1.62744	2.29359	2.08965	3.90276
ENSMUSG00000002833.11	Hdgfl2	chr17:56079634-56100607	+	-0.665242	0.630583	2.04793	2.71317	3.13511	5.55761
ENSMUSG00000021175.15	Cdca7l	chr12:117804289-117878706	+	-0.665069	0.630658	0.594554	1.25962	0.510005	1.39433
ENSMUSG00000013275.9	Slc41a1	chr1:131827493-131848865	+	-0.664196	0.63104	1.14059	1.80479	1.20472	2.49378
ENSMUSG00000019487.11	Trip10	chr17:57249455-57263665	+	-0.663753	0.631234	1.91294	2.57669	2.76575	4.9657
ENSMUSG00000021938.12	Pspc1	chr14:56720710-56778316	-	-0.663596	0.631303	1.4259	2.08949	1.68682	3.25599
ENSMUSG00000053178.5	Mterf1b	chr5:4192367-4197651	+	-0.663503	0.631343	0	0.663503	0	0.583924
ENSMUSG00000074576.4	Mocs3	chr2:168230622-168232594	+	-0.663247	0.631455	0.416172	1.07942	0.334382	1.11319
ENSMUSG00000032718.4	Mansc1	chr6:134609207-134632488	-	-0.662826	0.63164	0.693348	1.35617	0.617032	1.56005
ENSMUSG00000070730.11	Rmdn3	chr2:119137001-119157034	-	-0.662167	0.631928	1.32051	1.98267	1.49754	2.95225
ENSMUSG00000031875.7	Cmtm3	chr8:104339410-104347672	+	-0.661925	0.632035	2.26755	2.92948	3.81506	6.61835
ENSMUSG00000048994.2	H2al3	chrX:9849703-9850255	+	-0.661516	0.632214	0	0.661516	0	0.581744
ENSMUSG00000023805.16	Synj2	chr17:5941280-6044290	+	-0.66137	0.632278	1.79736	2.45873	2.47585	4.49734
ENSMUSG00000024357.9	Sil1	chr18:35266400-35498925	-	-0.661235	0.632337	2.02707	2.6883	3.07575	5.44554
ENSMUSG00000045854.4	Lyrm2	chr4:32800253-32801559	+	-0.660953	0.632461	1.51912	2.18007	1.86616	3.53176
ENSMUSG00000044475.14	Ascc1	chr10:60002805-60099988	+	-0.660307	0.632744	1.14733	1.80764	1.21504	2.50068
ENSMUSG00000034957.10	Cebpa	chr7:35119293-35121928	+	-0.660026	0.632867	0.491885	1.15191	0.406281	1.22208
ENSMUSG00000093445.7	Lrch4	chr5:137629121-137641099	+	-0.659765	0.632981	0	0.659765	0	0.579825
ENSMUSG00000040877.16	Wdr25	chr12:108893631-109028452	+	-0.659679	0.633019	0	0.659679	0	0.579731
ENSMUSG00000016481.15	Cr1l	chr1:195097382-195131586	-	-0.659479	0.633107	1.13456	1.79404	1.19552	2.46785
ENSMUSG00000026185.8	Igfbp5	chr1:72857932-72874884	-	-0.659296	0.633187	1.97788	2.63717	2.93913	5.22111
ENSMUSG00000038279.10	Nop2	chr6:125131909-125144753	+	-0.658517	0.633529	2.63217	3.29068	5.19956	8.78575
ENSMUSG00000026939.12	Tmem141	chr2:25620067-25622005	-	-0.658378	0.63359	0	0.658378	0	0.578307
ENSMUSG00000039737.11	Prkrip1	chr5:136178127-136198963	-	-0.658056	0.633732	0.560204	1.21826	0.474478	1.32666
ENSMUSG00000024072.8	Yipf4	chr17:74489493-74500277	+	-0.658043	0.633737	2.10885	2.76689	3.31347	5.80641
ENSMUSG00000078656.11	Vps25	chr11:101253707-101259549	+	-0.6559	0.63468	2.19429	2.85019	3.57665	6.21097
ENSMUSG00000022972.9	1110004E09Rik	chr16:90925809-90934927	-	-0.655696	0.634769	1.38414	2.03984	1.61017	3.112
ENSMUSG00000027999.15	Pla2g12a	chr3:129878606-129895825	+	-0.654765	0.635179	0.776849	1.43161	0.713385	1.69748
ENSMUSG00000012211.13	Tex22	chr12:113074502-113088917	+	-0.654442	0.635321	0	0.654442	0	0.574007
ENSMUSG00000021258.10	Ccnk	chr12:108179579-108203359	+	-0.652368	0.636235	1.4528	2.10517	1.7374	3.30249
ENSMUSG00000006931.15	P3h4	chr11:100408456-100414836	-	-0.652282	0.636273	2.79461	3.4469	5.93845	9.90483
ENSMUSG00000036864.16	Proser3	chr7:30539134-30552299	-	-0.6522	0.636309	0.472696	1.1249	0.3877	1.18086
ENSMUSG00000023089.12	Ndufa5	chr6:24518666-24528013	-	-0.651269	0.63672	2.94789	3.59916	6.71621	11.1187
ENSMUSG00000068240.5	Gm11808	chr4:3973092-3973595	-	-0.650838	0.63691	3.63106	4.2819	11.3896	18.4527
ENSMUSG00000029838.11	Ptn	chr6:36714929-36810220	-	-0.650641	0.636997	3.30649	3.95714	8.8936	14.5316
ENSMUSG00000037993.8	Dhx38	chr8:109548011-109565861	-	-0.650061	0.637253	1.88904	2.53911	2.7039	4.81229
ENSMUSG00000102742.1	Pcdhga11	chr18:37755731-37841873	+	-0.650027	0.637268	0.681918	1.33195	0.604271	1.51742
ENSMUSG00000028278.14	Rragd	chr4:32983037-33022180	+	-0.649747	0.637392	1.19602	1.84577	1.29107	2.59444
ENSMUSG00000045257.10	Morn2	chr17:80290203-80297476	+	-0.649548	0.63748	0.594206	1.24375	0.509642	1.36814
ENSMUSG00000005150.16	Wdr83	chr8:85075035-85081306	-	-0.649476	0.637512	0.853294	1.50277	0.806621	1.83386
ENSMUSG00000028673.10	Fuca1	chr4:135920735-135940311	+	-0.649035	0.637707	1.93994	2.58898	2.83691	5.01673
ENSMUSG00000038708.10	Golga4	chr9:118506267-118582519	+	-0.64785	0.638231	2.27198	2.91983	3.82985	6.56755
ENSMUSG00000024317.14	Rnf138	chr18:21001341-21028223	+	-0.647736	0.638281	0.514569	1.1623	0.428567	1.23815
ENSMUSG00000049858.8	Suox	chr10:128669894-128674073	-	-0.647736	0.638281	1.34798	1.99571	1.54555	2.98813
ENSMUSG00000024732.7	Ccdc86	chr19:10941481-10949266	-	-0.647415	0.638423	0.51018	1.15759	0.424228	1.23085
ENSMUSG00000017737.2	Mmp9	chr2:164940780-164955850	+	-0.64739	0.638434	0.751853	1.39924	0.683955	1.63763
ENSMUSG00000059493.13	Nhs	chrX:161833296-162159730	-	-0.647105	0.63856	1.07395	1.72105	1.10518	2.29676
ENSMUSG00000063856.7	Gpx1	chr9:108338903-108340343	+	-0.647098	0.638564	3.3344	3.98149	9.0868	14.7961
ENSMUSG00000075054.5	Yae1d1	chr13:17981330-17993349	-	-0.646924	0.638641	0.115559	0.762482	0.0833944	0.696407
ENSMUSG00000014226.10	Cacybp	chr1:160202367-160212875	-	-0.64681	0.638691	2.29961	2.94641	3.92323	6.70831
ENSMUSG00000015202.13	Cnksr3	chr10:7119063-7212237	-	-0.646479	0.638837	1.54679	2.19327	1.92166	3.5734
ENSMUSG00000034795.14	Ccdc122	chr14:77036772-77112257	+	-0.646477	0.638838	0	0.646477	0	0.565341
ENSMUSG00000024862.16	Klc2	chr19:5107746-5118560	-	-0.646385	0.638879	1.09029	1.73668	1.12917	2.33267
ENSMUSG00000068184.7	Ndufaf2	chr13:108002715-108158623	-	-0.646281	0.638925	0	0.646281	0	0.565128
ENSMUSG00000048170.14	Mcmbp	chr7:128696441-128740495	-	-0.64532	0.639351	2.17078	2.8161	3.50268	6.04258
ENSMUSG00000027575.19	Arfgap1	chr2:180967225-180982526	+	-0.644761	0.639599	1.9238	2.56856	2.79421	4.93218
ENSMUSG00000044224.16	Dnajc21	chr15:10446756-10470516	-	-0.644751	0.639603	1.32451	1.96926	1.50448	2.91567
ENSMUSG00000073599.9	Ecscr	chr18:35713086-35722356	-	-0.64421	0.639843	1.78593	2.43014	2.4484	4.38945
ENSMUSG00000018372.13	Cep95	chr11:106789252-106819930	+	-0.643467	0.640172	1.12366	1.76713	1.17899	2.40375
ENSMUSG00000029162.15	Khk	chr5:30921431-30931248	+	-0.642349	0.640669	0	0.642349	0	0.560869
ENSMUSG00000034449.7	Dhrs11	chr11:84820856-84828994	-	-0.641947	0.640848	0.811658	1.4536	0.755227	1.73892
ENSMUSG00000047033.2	Pcdhb15	chr18:37473540-37476340	+	-0.641658	0.640976	0.140974	0.782632	0.102649	0.720266
ENSMUSG00000073640.2	Rpl27-ps3	chr18:6332590-6333064	+	-0.64146	0.641064	1.29089	1.93235	1.44679	2.81676
ENSMUSG00000023041.6	Krt6b	chr15:101676034-101680289	-	-0.64045	0.641513	0	0.64045	0	0.558815
ENSMUSG00000038079.14	Tmem237	chr1:59100590-59120408	-	-0.640227	0.641612	1.26899	1.90921	1.40992	2.75604
ENSMUSG00000020534.14	Shmt1	chr11:60788104-60811718	-	-0.639658	0.641865	0.684373	1.32403	0.607003	1.50365
ENSMUSG00000020455.16	Trim11	chr11:58978093-58991458	+	-0.638586	0.642342	1.92611	2.56469	2.80029	4.91629
ENSMUSG00000037876.17	Jmjd1c	chr10:67096125-67256326	+	-0.638267	0.642484	1.6597	2.29797	2.15951	3.91764
ENSMUSG00000048490.13	Nrip1	chr16:76287400-76373827	-	-0.638039	0.642586	1.51892	2.15696	1.86577	3.45975
ENSMUSG00000036427.5	Gpi1	chr7:34201330-34230336	-	-0.637877	0.642658	3.30419	3.94207	8.87779	14.3702
ENSMUSG00000027952.16	Pmvk	chr3:89454541-89469013	+	-0.637847	0.642671	1.05315	1.69099	1.07505	2.22879
ENSMUSG00000026166.14	Ccl20	chr1:83116766-83119167	+	-0.637569	0.642795	1.33021	1.96777	1.51439	2.91164
ENSMUSG00000041124.11	Msantd4	chr9:4376562-4386870	+	-0.636595	0.643229	1.32361	1.9602	1.50291	2.89116
ENSMUSG00000029286.12	Enam	chr5:88487975-88506049	+	-0.636173	0.643418	0	0.636173	0	0.5542
ENSMUSG00000021962.9	Dcp1a	chr14:30479535-30527063	+	-0.635915	0.643532	0.965195	1.60111	0.952327	2.03377
ENSMUSG00000041471.9	Fam35a	chr14:34237033-34310493	-	-0.635882	0.643547	0.0813227	0.717204	0.0579876	0.643993
ENSMUSG00000032314.14	Etfa	chr9:55454508-55512243	-	-0.635155	0.643872	3.43807	4.07323	9.83834	15.8331
ENSMUSG00000036398.13	Ppp1r11	chr17:36948356-36951741	-	-0.634503	0.644163	1.77381	2.40831	2.41956	4.30853
ENSMUSG00000028407.4	Smim27	chr4:40269579-40270940	+	-0.634035	0.644372	0	0.634035	0	0.551899
ENSMUSG00000024507.6	Hsd17b4	chr18:50128201-50196269	+	-0.633495	0.644613	2.28973	2.92323	3.88966	6.58542
ENSMUSG00000026201.12	Stk16	chr1:75210838-75215606	+	-0.633391	0.64466	1.04459	1.67798	1.06279	2.19981
ENSMUSG00000047473.14	Zfp30	chr7:29783998-29794702	+	-0.633266	0.644715	0	0.633266	0	0.551072
ENSMUSG00000001666.8	Ddt	chr10:75771230-75773414	-	-0.632789	0.644928	1.19645	1.82924	1.29175	2.55349
ENSMUSG00000079808.3	AC168977.1	GL456212.1:128555-150452	-	-0.632374	0.645114	0	0.632374	0	0.550114
ENSMUSG00000039849.5	Pcif1	chr2:164879304-164894454	+	-0.631644	0.64544	1.42557	2.05722	1.68621	3.16183
ENSMUSG00000020077.14	Srgn	chr10:62493833-62527451	-	-0.631472	0.645517	0.202538	0.83401	0.150721	0.782634
ENSMUSG00000019362.8	D8Ertd738e	chr8:84246238-84249719	-	-0.631411	0.645545	3.70924	4.34065	12.0795	19.2612
ENSMUSG00000024513.16	Mbd2	chr18:70568189-70626131	+	-0.631158	0.645658	2.40564	3.0368	4.29871	7.20669
ENSMUSG00000014633.15	Cmc2	chr8:116888685-116921455	-	-0.631109	0.64568	0.547427	1.17854	0.461477	1.26347
ENSMUSG00000034765.6	Dusp5	chr19:53529109-53542431	+	-0.630855	0.645793	1.53765	2.16851	1.90322	3.49558
ENSMUSG00000039105.6	Atp6v1g1	chr4:63544772-63550750	+	-0.63058	0.645916	3.5713	4.20189	10.8869	17.4032
ENSMUSG00000028104.14	Polr3gl	chr3:96577872-96594181	-	-0.630161	0.646104	0.648489	1.27865	0.567526	1.42612
ENSMUSG00000030793.4	Pycard	chr7:127989708-127993867	-	-0.629993	0.64618	0	0.629993	0	0.547557
ENSMUSG00000034997.5	Htr2a	chr14:74640840-74709494	+	-0.627553	0.647273	0.0835701	0.711123	0.059637	0.637078
ENSMUSG00000038806.7	Sde2	chr1:180851127-180868113	+	-0.626443	0.647772	1.38466	2.0111	1.61111	3.03091
ENSMUSG00000017801.15	Mlx	chr11:101087277-101092207	+	-0.625833	0.648045	1.31915	1.94498	1.49518	2.85032
ENSMUSG00000002778.14	Kdelr1	chr7:45872772-45883732	+	-0.62526	0.648303	3.05054	3.6758	7.2852	11.7798
ENSMUSG00000020528.14	Prpsap2	chr11:61729650-61762088	-	-0.625086	0.648381	1.19984	1.82492	1.29714	2.54288
ENSMUSG00000024556.3	Me2	chr18:73770040-73815392	-	-0.623728	0.648992	1.8086	2.43233	2.50302	4.39763
ENSMUSG00000023349.14	Clec4n	chr6:123229843-123247021	+	-0.623542	0.649076	0	0.623542	0	0.540653
ENSMUSG00000029860.16	Zyx	chr6:42349630-42360213	+	-0.623393	0.649142	3.21761	3.84101	8.30246	13.3304
ENSMUSG00000003992.14	Ssbp2	chr13:91460283-91703429	+	-0.622995	0.649322	1.29503	1.91803	1.45382	2.77906
ENSMUSG00000059878.12	Zfp422	chr6:116624016-116628999	-	-0.622533	0.649529	1.44412	2.06665	1.72097	3.18914
ENSMUSG00000055538.7	Zcchc24	chr14:25711642-25769039	-	-0.62247	0.649558	2.85944	3.48191	6.25732	10.1727
ENSMUSG00000040234.16	Tm7sf3	chr6:146602352-146642824	-	-0.62128	0.650094	2.0279	2.64918	3.0781	5.2731
ENSMUSG00000053334.6	Ficd	chr5:113735803-113740600	+	-0.620873	0.650277	0.387406	1.00828	0.308039	1.01151
ENSMUSG00000031827.13	Cotl1	chr8:119809222-119840544	-	-0.620433	0.650476	1.76255	2.38298	2.39297	4.21614
ENSMUSG00000050635.1	Sprr2f	chr3:92365187-92366442	+	-0.620308	0.650532	0	0.620308	0	0.537203
ENSMUSG00000070808.4	Bicra	chr7:15970672-16047921	-	-0.619332	0.650972	1.09253	1.71186	1.13247	2.27583
ENSMUSG00000029190.19	D5Ertd579e	chr5:36600485-36696024	-	-0.619206	0.651029	0.986807	1.60601	0.981794	2.0441
ENSMUSG00000070509.15	Rgma	chr7:73375509-73419899	+	-0.619059	0.651095	1.2099	1.82896	1.31322	2.55281
ENSMUSG00000033207.6	Mamdc2	chr19:23302609-23448322	-	-0.618207	0.65148	0.873493	1.4917	0.832093	1.8122
ENSMUSG00000079165.10	Sap25	chr5:137641334-137642902	+	-0.617668	0.651724	0.192842	0.81051	0.143013	0.753831
ENSMUSG00000020929.14	Eftud2	chr11:102838473-102880985	-	-0.617177	0.651945	1.71304	2.33021	2.2785	4.0288
ENSMUSG00000038784.13	Cnot4	chr6:35022065-35133724	-	-0.61708	0.651989	0.728688	1.34577	0.657131	1.54165
ENSMUSG00000026544.6	Dusp23	chr1:172630764-172632962	-	-0.616906	0.652068	0.437318	1.05422	0.354085	1.0766
ENSMUSG00000022174.8	Dad1	chr14:54235479-54254104	-	-0.616707	0.652158	1.81847	2.43518	2.52708	4.40832
ENSMUSG00000057835.7	Zfp119a	chr17:55864892-55878930	-	-0.616668	0.652175	0.221162	0.83783	0.165672	0.78736
ENSMUSG00000033044.12	Dhrs7c	chr11:67798187-67816002	+	-0.616586	0.652213	0.613715	1.2303	0.530195	1.34616
ENSMUSG00000029311.16	Hsd17b11	chr5:103989762-104021919	-	-0.615522	0.652694	0.988436	1.60396	0.984033	2.03976
ENSMUSG00000022103.10	Gfra2	chr14:70890120-70979838	+	-0.615101	0.652884	0.489232	1.10433	0.403698	1.14999
ENSMUSG00000024853.9	Sf3b2	chr19:5273923-5295455	-	-0.614183	0.6533	3.85832	4.4725	13.5034	21.2002
ENSMUSG00000012114.16	Med15	chr16:17651221-17722930	-	-0.61389	0.653433	2.45072	3.06461	4.4669	7.36643
ENSMUSG00000030707.15	Coro1a	chr7:126699773-126707787	-	-0.61286	0.653899	0.161087	0.773947	0.118129	0.709941
ENSMUSG00000057722.17	Lepr	chr4:101717404-101815352	+	-0.612718	0.653963	0.151015	0.763733	0.11035	0.697878
ENSMUSG00000012076.8	Brms1l	chr12:55836324-55869736	+	-0.612675	0.653983	1.31566	1.92834	1.48917	2.80616
ENSMUSG00000024873.6	Cnih2	chr19:5092871-5098418	-	-0.612542	0.654043	0	0.612542	0	0.528951
ENSMUSG00000020086.6	H2afy2	chr10:61738665-61784147	-	-0.612164	0.654215	2.09665	2.70882	3.27716	5.53785
ENSMUSG00000073940.3	Hbb-bt	chr7:103812524-103813996	-	-0.612123	0.654233	3.32306	3.93518	9.00782	14.297
ENSMUSG00000029217.16	Tec	chr5:72755716-72868483	-	-0.611766	0.654395	0.696536	1.3083	0.620609	1.4765
ENSMUSG00000024346.5	Pfdn1	chr18:36403679-36454495	-	-0.611209	0.654648	3.57765	4.18886	10.9393	17.2378
ENSMUSG00000029456.12	Acad10	chr5:121621026-121660514	-	-0.611138	0.65468	0	0.611138	0	0.527464
ENSMUSG00000069268.4	Hist1h2bf	chr13:23573736-23574196	-	-0.610022	0.655187	4.60333	5.21335	23.3075	36.1
ENSMUSG00000046032.16	Snx12	chrX:101097786-101222563	-	-0.609989	0.655202	2.30162	2.91161	3.93012	6.52458
ENSMUSG00000059060.15	Rad51b	chr12:79297282-79814690	+	-0.609843	0.655268	0.0668987	0.676741	0.0474626	0.598525
ENSMUSG00000020889.11	Nr1d1	chr11:98767932-98775333	-	-0.609232	0.655546	0.883872	1.4931	0.845321	1.81494
ENSMUSG00000078452.10	Raet1d	chr10:22360552-22374139	+	-0.609029	0.655638	0.708053	1.31708	0.633598	1.49162
ENSMUSG00000035722.15	Abca7	chr10:79996494-80015572	+	-0.608899	0.655697	1.52813	2.13703	1.88411	3.39854
ENSMUSG00000025724.12	Sec11a	chr7:80904889-80947780	-	-0.608834	0.655727	1.62986	2.23869	2.09483	3.71969
ENSMUSG00000039384.8	Dusp10	chr1:184013302-184075636	+	-0.608719	0.655779	0.601136	1.20986	0.516911	1.31314
ENSMUSG00000026433.13	Rab29	chr1:131867224-131872887	+	-0.608487	0.655884	1.33797	1.94645	1.52795	2.85426
ENSMUSG00000006307.16	Kmt2b	chr7:30568858-30588726	-	-0.608216	0.656007	1.54844	2.15666	1.92501	3.45881
ENSMUSG00000028795.15	Ccdc28b	chr4:129619274-129623947	-	-0.607956	0.656126	0.660541	1.2685	0.580676	1.4091
ENSMUSG00000090124.7	Ugt1a7c	chr1:88095062-88220002	+	-0.607391	0.656383	0	0.607391	0	0.523502
ENSMUSG00000021697.12	Depdc1b	chr13:108316332-108407782	+	-0.606959	0.656579	0.481162	1.08812	0.395868	1.12597
ENSMUSG00000062352.13	Itgb1bp1	chr12:21240825-21286237	-	-0.606486	0.656794	1.0011	1.60758	1.00152	2.04741
ENSMUSG00000039018.15	Mtg1	chr7:140137564-140150786	+	-0.606158	0.656944	0.638911	1.24507	0.557153	1.3703
ENSMUSG00000022897.14	Dyrk1a	chr16:94570010-94695517	+	-0.605532	0.657229	2.13477	2.74031	3.39168	5.68212
ENSMUSG00000096370.8	Gm21992	chr19:4742913-4811612	-	-0.605361	0.657307	0.554225	1.15959	0.46838	1.23393
ENSMUSG00000034593.16	Myo5a	chr9:75071015-75223688	+	-0.605311	0.65733	1.93212	2.53743	2.81615	4.80553
ENSMUSG00000028645.11	Slc2a1	chr4:119108711-119137983	+	-0.605252	0.657356	2.34674	2.95199	4.08673	6.73816
ENSMUSG00000018442.13	Derl2	chr11:71007164-71019841	-	-0.605197	0.657382	0.34024	0.945437	0.265967	0.925772
ENSMUSG00000022543.8	4930451G09Rik	chr16:4968936-4978962	+	-0.605057	0.657445	0	0.605057	0	0.521039
ENSMUSG00000055421.8	Pcdh9	chr14:93013410-93890679	-	-0.604796	0.657564	1.70649	2.31128	2.26365	3.96324
ENSMUSG00000070348.5	Ccnd1	chr7:144929931-144939925	-	-0.604773	0.657575	2.01118	2.61595	3.0311	5.13026
ENSMUSG00000081058.5	Hist2h3c2	chr3:96238108-96239127	-	-0.604622	0.657644	4.25824	4.86286	18.1363	28.0983
ENSMUSG00000024764.9	Naa40	chr19:7225668-7241222	-	-0.604229	0.657823	1.63845	2.24268	2.11331	3.73275
ENSMUSG00000062593.17	Lilrb4a	chr10:51480612-51496613	+	-0.604159	0.657855	0.268628	0.872787	0.204662	0.831197
ENSMUSG00000018378.13	Cuedc1	chr11:88098058-88194140	+	-0.603511	0.65815	1.36525	1.96876	1.5762	2.91431
ENSMUSG00000022995.16	Enah	chr1:181896384-182019990	-	-0.603007	0.65838	1.03457	1.63758	1.04851	2.11144
ENSMUSG00000050549.8	Fam241a	chr3:127869058-127896324	-	-0.602653	0.658542	0.373187	0.97584	0.295211	0.966785
ENSMUSG00000094777.2	Hist1h2ap	chr13:21833026-21833507	-	-0.602592	0.65857	4.88131	5.4839	28.4728	43.7527
ENSMUSG00000007777.9	0610009B22Rik	chr11:51685386-51688874	-	-0.602563	0.658583	0.538384	1.14095	0.452345	1.20526
ENSMUSG00000045176.3	Borcs6	chr11:69059717-69061578	+	-0.602366	0.658673	0.740647	1.34301	0.670925	1.5368
ENSMUSG00000031922.12	Cep57	chr9:13807792-13827107	-	-0.602344	0.658683	0.694683	1.29703	0.618529	1.45722
ENSMUSG00000079410.4	Gm2897	chr14:3049285-3076840	+	-0.602223	0.658738	0.60798	1.2102	0.524124	1.3137
ENSMUSG00000036845.12	Lin37	chr7:30555441-30559838	-	-0.601057	0.659271	1.13667	1.73772	1.19872	2.33508
ENSMUSG00000032020.15	Ubash3b	chr9:41011098-41161697	-	-0.600059	0.659727	0.327455	0.927514	0.254797	0.901996
ENSMUSG00000020868.15	Xylt2	chr11:94663851-94677515	-	-0.599851	0.659822	1.27366	1.87351	1.41774	2.66423
ENSMUSG00000028837.8	Psmb2	chr4:126677630-126709714	+	-0.599747	0.659869	3.4893	4.08904	10.2301	16.0186
ENSMUSG00000045752.13	Tssc4	chr7:143069249-143071093	+	-0.599678	0.659901	2.01307	2.61274	3.03639	5.11666
ENSMUSG00000073184.3	Gm10479	chr12:20415938-20433699	+	-0.598743	0.660329	0	0.598743	0	0.514397
ENSMUSG00000060244.1	Alyref2	chr1:171503478-171504750	+	-0.598359	0.660505	0	0.598359	0	0.513994
ENSMUSG00000029125.14	Stx18	chr5:38038742-38137765	+	-0.598239	0.66056	0.677683	1.27592	0.599569	1.42154
ENSMUSG00000054309.9	Cpsf3	chr12:21285391-21315056	+	-0.597847	0.660739	1.64712	2.24496	2.13207	3.74025
ENSMUSG00000023330.12	Dtwd1	chr2:126152141-126165279	+	-0.5977	0.660806	0.752886	1.35059	0.685161	1.55016
ENSMUSG00000005370.3	Msh6	chr17:87975050-87990883	+	-0.597337	0.660973	2.09146	2.68879	3.26178	5.44774
ENSMUSG00000025324.8	Atp10a	chr7:58656166-58829420	+	-0.59726	0.661008	1.41438	2.01164	1.66545	3.0324
ENSMUSG00000020610.16	Amz2	chr11:109425946-109452813	+	-0.595699	0.661724	1.04725	1.64295	1.06659	2.12304
ENSMUSG00000024414.13	Mrpl27	chr11:94653767-94660089	+	-0.595682	0.661732	2.34862	2.9443	4.09337	6.69703
ENSMUSG00000054215.2	Sprr2k	chr3:92432582-92433925	+	-0.594993	0.662048	0.608662	1.20365	0.524844	1.30322
ENSMUSG00000107002.1	0610012G03Rik	chr16:31947050-31948494	-	-0.594902	0.662089	1.50165	2.09655	1.83166	3.27685
ENSMUSG00000018865.8	Sult4a1	chr15:84076097-84105754	-	-0.594353	0.662342	0	0.594353	0	0.509795
ENSMUSG00000017314.12	Mpp2	chr11:102057015-102088515	-	-0.593168	0.662886	0.130388	0.723556	0.094588	0.651247
ENSMUSG00000035086.13	Becn1	chr11:101285952-101302286	-	-0.593022	0.662953	1.4825	2.07553	1.79433	3.21498
ENSMUSG00000020300.14	Cpeb4	chr11:31872211-31935634	+	-0.592779	0.663064	1.55363	2.14641	1.93555	3.42725
ENSMUSG00000022844.7	Pdia5	chr16:35397313-35490873	-	-0.592622	0.663137	2.88006	3.47268	6.36182	10.1015
ENSMUSG00000078427.3	Sarnp	chr10:128817333-128877629	+	-0.59215	0.663354	3.03591	3.62806	7.20163	11.3639
ENSMUSG00000057863.5	Rpl36	chr17:56613395-56614243	+	-0.591027	0.66387	7.13875	7.72978	139.922	211.273
ENSMUSG00000030587.5	2200002D01Rik	chr7:29246561-29248466	-	-0.590399	0.664159	2.06844	2.65884	3.19433	5.31525
ENSMUSG00000020308.6	Tpgs1	chr10:79669369-79676127	+	-0.590367	0.664174	1.78585	2.37622	2.44822	4.19175
ENSMUSG00000050668.9	Gpatch11	chr17:78835516-78848299	+	-0.590291	0.664209	0.987212	1.5775	0.98235	1.98453
ENSMUSG00000025574.13	Tk1	chr11:117815526-117826092	-	-0.590248	0.664229	0.86745	1.4577	0.824436	1.7467
ENSMUSG00000047832.9	Cdca4	chr12:112820229-112829423	-	-0.589931	0.664375	1.59866	2.18859	2.02861	3.55859
ENSMUSG00000034595.17	Ppp1r18	chr17:35865593-35875596	+	-0.589854	0.66441	1.96049	2.55035	2.89195	4.85775
ENSMUSG00000041079.11	Rwdd2b	chr16:87433407-87440573	-	-0.589851	0.664412	0.381584	0.971434	0.302771	0.960789
ENSMUSG00000036067.12	Slc2a6	chr2:27021363-27027998	-	-0.589779	0.664445	0	0.589779	0	0.505016
ENSMUSG00000060279.14	Ap2a1	chr7:44900373-44929496	-	-0.589466	0.664589	2.69236	3.28183	5.46372	8.7259
ENSMUSG00000032068.14	Plet1	chr9:50494525-50505482	+	-0.588895	0.664852	0	0.588895	0	0.504094
ENSMUSG00000034245.10	Hdac11	chr6:91156665-91174692	+	-0.58884	0.664877	0	0.58884	0	0.504037
ENSMUSG00000023919.7	Cenpq	chr17:40923051-40935047	-	-0.588824	0.664885	0.478504	1.06733	0.393298	1.09555
ENSMUSG00000038302.14	Afg1l	chr10:42312585-42478565	-	-0.588665	0.664958	0.941891	1.53056	0.921044	1.88897
ENSMUSG00000002345.18	Borcs8	chr8:70139499-70147319	+	-0.588566	0.665004	1.42215	2.01071	1.67984	3.02981
ENSMUSG00000034850.15	Tmem127	chr2:127247908-127261107	+	-0.587918	0.665302	2.34157	2.92949	4.06853	6.61839
ENSMUSG00000060032.6	H2afj	chr6:136808244-136810074	+	-0.587912	0.665305	1.77885	2.36676	2.43151	4.1578
ENSMUSG00000037926.15	Ssh2	chr11:77216287-77460220	+	-0.587903	0.665309	1.43191	2.01982	1.69804	3.05532
ENSMUSG00000042831.13	Alkbh6	chr7:30308717-30314304	+	-0.587895	0.665313	0.458351	1.04625	0.373971	1.06515
ENSMUSG00000033809.14	Alg3	chr16:20605451-20610768	-	-0.587508	0.665491	1.81932	2.40682	2.52914	4.30306
ENSMUSG00000026966.6	Ssna1	chr2:25271039-25272438	-	-0.587451	0.665518	2.24016	2.82761	3.72449	6.09897
ENSMUSG00000045969.8	Ing1	chr8:11555571-11563251	+	-0.587222	0.665623	2.05744	2.64466	3.16247	5.25349
ENSMUSG00000024891.5	Slc29a2	chr19:5024006-5031971	+	-0.586988	0.665731	0.426693	1.01368	0.344149	1.01906
ENSMUSG00000049577.15	Zfpm1	chr8:122282141-122337251	+	-0.586792	0.665822	1.71861	2.30541	2.2912	3.94307
ENSMUSG00000076430.1	Hus1b	chr13:30946573-30947759	-	-0.586771	0.665832	0.0466447	0.633415	0.03286	0.551233
ENSMUSG00000047466.9	8030462N17Rik	chr18:77633281-77714010	-	-0.586605	0.665908	1.60105	2.18766	2.03364	3.55565
ENSMUSG00000037628.10	Cdkn3	chr14:46760541-46771669	+	-0.586424	0.665992	0.78365	1.37007	0.721481	1.58484
ENSMUSG00000029093.14	Sorcs2	chr5:36017180-36398139	-	-0.586305	0.666046	1.21868	1.80498	1.32733	2.49425
ENSMUSG00000059326.6	Csf2ra	chr19:61224402-61228418	-	-0.586274	0.666061	0.401242	0.987516	0.320644	0.982768
ENSMUSG00000056569.10	Mpz	chr1:171150711-171161130	+	-0.586189	0.6661	0.356505	0.942694	0.280321	0.922114
ENSMUSG00000037904.14	Ankrd9	chr12:110975353-110979040	-	-0.586076	0.666152	0	0.586076	0	0.501158
