# Supplementary material for: CHAtRF Modulates Cardiac Hypertrophy via SRSF5-Dependent Regulation of Psmg4 Alternative Splicing
Source: Research (Wash D C). 2026 Mar 26;9:1202. doi: 10.34133/research.1202 (PMC13018653; doi:10.34133/research.1202)
Supplement: Supplementary 1 — Figs. S1 to S9 Tables S1 to S7 [file research.1202.f1.zip › Table S4.xlsx]

## Sheet: up_Anta_vs NC
Table S4. List of differentially expressed mRNAs in NC- or Anta-transfected cells .
Annotation				DE Statistic		FPKM
Track_id	Gene_Name	Locus	Strand	log2FC	Fold_Change	Anta_FPKM	NC_FPKM	Anta	NC
ENSMUSG00000089739.2	Gm20431	chr2:167607850-167661496	-	4.94963	30.9021	4.94963	0	29.9021	0
ENSMUSG00000037211.12	Spry1	chr3:37639947-37644598	+	4.843	28.7004	4.85884	0.0158476	28.0174	0.0110452
ENSMUSG00000092345.1	Gm20503	chr4:59003210-59041888	+	4.75415	26.9861	4.75415	0	25.9861	0
ENSMUSG00000097328.7	Tnfsf12	chr11:69686250-69695849	-	3.33671	10.103	3.50359	0.166879	10.3419	0.122627
ENSMUSG00000067787.10	Blcap	chr2:157556362-157571274	-	3.2466	9.49126	4.08825	0.841645	16.0092	0.792093
ENSMUSG00000030055.16	Rab43	chr6:87788853-87812164	-	3.13741	8.79944	3.2139	0.076483	8.27852	0.0544444
ENSMUSG00000020346.16	Mgat1	chr11:49244191-49263030	+	3.00039	8.00215	4.24042	1.24004	17.9014	1.36205
ENSMUSG00000095742.1	CAAA01147332.1	JH584295.1:66-1479	-	2.61181	6.11269	4.4288	1.81699	20.5378	2.52346
ENSMUSG00000057123.14	Gja5	chr3:96904693-97077416	+	2.60438	6.0813	3.34772	0.743341	9.18038	0.674048
ENSMUSG00000026238.14	Ptma	chr1:86526726-86530712	+	2.58363	5.99447	7.45428	4.87065	174.373	28.2557
ENSMUSG00000079605.4	Zbtb9	chr17:26973167-26976205	+	2.4671	5.5293	2.4671	0	4.5293	0
ENSMUSG00000062380.4	Tubb3	chr8:123411424-123422015	+	2.45702	5.49082	3.02266	0.565636	7.12663	0.480039
ENSMUSG00000037933.16	Bicd2	chr13:49341585-49387026	+	2.37066	5.17177	4.44178	2.07112	20.7325	3.20213
ENSMUSG00000020922.11	Lsm12	chr11:102162497-102185296	-	2.33098	5.03148	4.90896	2.57797	29.043	4.971
ENSMUSG00000078193.2	Gm2000	chr1:156366040-156366484	+	2.30965	4.95763	6.5756	4.26595	94.3793	18.2389
ENSMUSG00000053012.17	Krcc1	chr6:71271677-71285319	+	2.28014	4.85723	5.35395	3.07382	39.8978	7.41997
ENSMUSG00000049396.6	Gemin4	chr11:76210571-76217664	-	2.26113	4.79368	2.26113	0	3.79368	0
ENSMUSG00000024691.13	Fam111a	chr19:12545740-12589768	+	2.24001	4.72399	3.40698	1.16697	9.60725	1.2454
ENSMUSG00000115018.1	AL732309.1	chr2:25244819-25246863	-	2.19209	4.56966	2.50305	0.310962	4.66882	0.240535
ENSMUSG00000031778.13	Cx3cl1	chr8:94772009-94782427	+	2.18446	4.54555	3.68748	1.50303	11.8838	1.83437
ENSMUSG00000038132.6	Rbm24	chr13:46418434-46431095	+	2.18421	4.54479	3.4452	1.26099	9.89201	1.3966
ENSMUSG00000069117.4	Gm10260	chr13:97760072-97760632	-	2.14401	4.41988	7.57985	5.43584	190.321	42.2864
ENSMUSG00000045969.8	Ing1	chr8:11555571-11563251	+	2.13874	4.40376	3.51616	1.37743	10.4412	1.59804
ENSMUSG00000015092.9	Edf1	chr2:25557847-25562082	+	2.13264	4.38521	5.00461	2.87197	31.1025	6.32063
ENSMUSG00000029249.15	Rest	chr5:77265491-77286432	+	2.12469	4.36111	3.60675	1.48206	11.1826	1.79347
ENSMUSG00000094410.7	Gm38394	chr1:133619940-133661318	-	2.10295	4.29588	4.48415	2.38119	21.3801	4.20967
ENSMUSG00000038503.15	Mesd	chr7:83884466-83901532	+	2.07587	4.21598	4.1379	2.06203	16.6048	3.17573
ENSMUSG00000073435.10	Nme3	chr17:24896500-24897522	+	2.07273	4.20682	2.87856	0.805833	6.35418	0.748155
ENSMUSG00000059713.12	Rcan3	chr4:135412308-135433853	-	2.06789	4.19274	2.42169	0.353792	4.35797	0.277915
ENSMUSG00000034271.16	Jdp2	chr12:85599027-85639878	+	2.04769	4.13443	3.8027	1.75501	12.9549	2.3753
ENSMUSG00000070858.12	Gm1673	chr5:33983433-33985013	+	2.04765	4.13433	2.04765	0	3.13433	0
ENSMUSG00000053080.10	2700081O15Rik	chr19:7417625-7425904	+	2.03954	4.11115	2.75521	0.715672	5.75152	0.642248
ENSMUSG00000103144.1	Pcdhga1	chr18:37661793-37841873	+	2.03571	4.10023	2.8618	0.82609	6.26919	0.772874
ENSMUSG00000098470.1	C1rb	chr6:124570294-124581171	+	2.02722	4.07617	2.02722	0	3.07617	0
ENSMUSG00000002803.14	Btbd6	chr12:112976482-112978945	+	2.01381	4.03847	2.34714	0.333336	4.08816	0.259924
ENSMUSG00000107478.1	Gm45234	chr6:124739189-124756021	-	1.98705	3.96425	2.19462	0.207571	3.57769	0.154742
ENSMUSG00000022528.7	Hes1	chr16:30064384-30067796	+	1.98261	3.95206	4.16473	2.18212	16.9353	3.53821
ENSMUSG00000042729.10	Wdr74	chr19:8735827-8740624	+	1.97051	3.91908	4.60448	2.63397	23.3269	5.20731
ENSMUSG00000095456.1	Il11ra2	JH584293.1:10948-16486	+	1.96253	3.89746	1.96253	0	2.89746	0
ENSMUSG00000017446.14	C1qtnf1	chr11:118428203-118449963	+	1.94214	3.84276	3.81154	1.8694	13.0407	2.6538
ENSMUSG00000009030.14	Pdcl	chr2:37350074-37359332	-	1.93266	3.81759	3.74339	1.81073	12.3929	2.5082
ENSMUSG00000027338.16	Prnd	chr2:131950861-131956130	+	1.92178	3.7889	1.93799	0.0162173	2.83173	0.0113044
ENSMUSG00000009013.5	Dynll1	chr5:115297110-115300999	-	1.92091	3.78661	5.26659	3.34568	37.4947	9.16601
ENSMUSG00000042111.9	Ccdc115	chr1:34436670-34439672	-	1.88817	3.70165	3.27088	1.38271	8.65233	1.60757
ENSMUSG00000032265.14	Fam46a	chr9:85320439-85327348	-	1.87979	3.68021	2.7018	0.822013	5.50614	0.767871
ENSMUSG00000020522.13	Mfap3	chr11:57518664-57533815	+	1.86825	3.6509	3.15217	1.28392	7.88994	1.435
ENSMUSG00000029073.9	Cptp	chr4:155864723-155869440	-	1.85579	3.6195	2.53083	0.675037	4.77903	0.596638
ENSMUSG00000035352.3	Ccl12	chr11:82101845-82103400	+	1.82719	3.54844	3.71162	1.88443	12.1011	2.69208
ENSMUSG00000105835.1	Gm43552	chr5:65427427-65492833	-	1.81787	3.52561	1.81787	0	2.52561	0
ENSMUSG00000001847.14	Rac1	chr5:143503634-143528036	-	1.79901	3.47982	6.47917	4.68016	88.2125	24.6371
ENSMUSG00000062075.13	Lmnb2	chr10:80901203-80918245	-	1.79599	3.47254	2.46318	0.667188	4.5143	0.587975
ENSMUSG00000041734.15	Kirrel	chr3:87078593-87174747	-	1.77925	3.43247	5.42406	3.64481	41.9342	11.5082
ENSMUSG00000027739.9	Rab33b	chr3:51483920-51496232	+	1.77059	3.41194	3.42004	1.64945	9.7037	2.13713
ENSMUSG00000098274.7	Rpl24	chr16:55966275-55971435	+	1.74361	3.34872	7.71235	5.96874	208.724	61.6281
ENSMUSG00000035692.6	Isg15	chr4:156199424-156200818	-	1.73937	3.3389	6.62207	4.8827	97.5015	28.5012
ENSMUSG00000009549.14	Srp14	chr2:118475850-118479711	-	1.72719	3.31082	6.12199	4.3948	68.6472	20.0362
ENSMUSG00000035274.13	Tpbg	chr9:85842380-85847040	+	1.71075	3.27331	2.52988	0.819129	4.77524	0.76434
ENSMUSG00000030265.14	Kras	chr6:145216699-145250239	-	1.70803	3.26713	3.79381	2.08578	12.8691	3.24504
ENSMUSG00000021578.17	Ccdc127	chr13:74350309-74365783	+	1.69916	3.24712	2.69097	0.991815	5.45749	0.988686
ENSMUSG00000057863.5	Rpl36	chr17:56613395-56614243	+	1.69848	3.2456	8.49334	6.79486	359.371	110.034
ENSMUSG00000032553.14	Srprb	chr9:103188032-103202137	-	1.68871	3.22368	4.2139	2.52519	17.5571	4.7565
ENSMUSG00000015846.14	Rxra	chr2:27676440-27762957	+	1.66235	3.16531	3.86134	2.19899	13.5338	3.59157
ENSMUSG00000019362.8	D8Ertd738e	chr8:84246238-84249719	-	1.6617	3.16388	5.54747	3.88577	45.7687	13.782
ENSMUSG00000071654.5	Uqcc3	chr19:8880016-8880933	-	1.65327	3.14547	3.8389	2.18563	13.3095	3.54924
ENSMUSG00000000275.16	Trim25	chr11:88999376-89020293	+	1.63369	3.10306	4.28625	2.65256	18.5115	5.28783
ENSMUSG00000098789.7	Jmjd7	chr2:120027483-120032594	+	1.63154	3.09843	1.63154	0	2.09843	0
ENSMUSG00000110195.1	Pde2a	chr7:101421691-101512827	+	1.60909	3.0506	3.06618	1.45708	7.37551	1.74553
ENSMUSG00000089665.2	Fcor	chr8:3671188-3672362	-	1.59673	3.02457	1.59673	0	2.02457	0
ENSMUSG00000017404.12	Rpl19	chr11:98026710-98030492	+	1.59206	3.0148	8.95391	7.36184	494.9	163.488
ENSMUSG00000029559.15	2210016L21Rik	chr5:114942158-114949783	+	1.58315	2.99624	2.48991	0.906761	4.61744	0.874831
ENSMUSG00000048076.14	Arf1	chr11:59211412-59228270	-	1.57294	2.9751	7.8341	6.26116	227.191	75.7003
ENSMUSG00000058427.10	Cxcl2	chr5:90903871-90905938	+	1.56877	2.96652	2.23655	0.667779	3.71268	0.588625
ENSMUSG00000018909.15	Arrb1	chr7:99535466-99606771	+	1.56685	2.96257	2.53841	0.971566	4.8095	0.960968
ENSMUSG00000060519.11	Tor3a	chr1:156653617-156674356	-	1.54927	2.92669	3.98828	2.43901	14.8706	4.42271
ENSMUSG00000058258.14	Idi1	chr13:8885501-8892451	+	1.54783	2.92377	2.47357	0.925737	4.55416	0.899654
ENSMUSG00000025508.13	Rplp2	chr7:141447370-141451585	+	1.51507	2.85813	6.80461	5.28954	110.787	38.1121
ENSMUSG00000008822.15	Acyp1	chr12:85272398-85288438	-	1.51089	2.84987	2.67773	1.16683	5.39848	1.24519
ENSMUSG00000064345.1	mt-Nd2	chrM:3914-4951	+	1.50951	2.84713	9.63131	8.1218	792.072	277.552
ENSMUSG00000064360.1	mt-Nd3	chrM:9459-9806	+	1.50787	2.84389	8.30021	6.79235	314.22	109.841
ENSMUSG00000019173.11	Rab5c	chr11:100715009-100738215	-	1.50389	2.83606	5.74249	4.2386	52.5381	17.8776
ENSMUSG00000038587.9	Akap12	chr10:4266380-4359470	+	1.50339	2.83507	5.63528	4.1319	48.7037	16.5317
ENSMUSG00000021770.11	Samd8	chr14:21750531-21798726	+	1.50266	2.83364	3.17564	1.67298	8.03571	2.18873
ENSMUSG00000037872.5	Ackr1	chr1:173331886-173333750	-	1.50001	2.82844	2.98679	1.48679	6.9271	1.80264
ENSMUSG00000071451.10	Psmg4	chr13:34162964-34178173	+	1.49252	2.81379	3.92041	2.4279	14.1413	4.38109
ENSMUSG00000033361.13	Prrg3	chrX:71962624-71972722	+	1.48534	2.79983	2.44309	0.957749	4.43805	0.942277
ENSMUSG00000018733.10	Pex12	chr11:83294642-83302586	-	1.47813	2.78587	2.03771	0.559581	3.10594	0.473841
ENSMUSG00000091537.2	Tma7	chr9:109074568-109082587	-	1.47689	2.78347	5.18479	3.7079	35.3728	12.0674
ENSMUSG00000039967.14	Zfp292	chr4:34803113-34882960	-	1.47366	2.77727	2.49585	1.02219	4.64062	1.031
ENSMUSG00000035342.13	Lzts2	chr19:45015176-45027104	+	1.47172	2.77353	3.99089	2.51917	14.8993	4.73252
ENSMUSG00000049086.8	Bmyc	chr2:25706739-25707721	+	1.47016	2.77053	3.4065	1.93634	9.60376	2.82735
ENSMUSG00000024414.13	Mrpl27	chr11:94653767-94660089	+	1.45754	2.74639	4.46422	3.00668	21.0731	7.03714
ENSMUSG00000028797.20	Tmem234	chr4:129600668-129624059	+	1.45546	2.74245	3.94799	2.49253	14.4335	4.62763
ENSMUSG00000054072.11	Iigp1	chr18:60376029-60392627	+	1.45198	2.73583	3.59841	2.14643	11.1124	3.4273
ENSMUSG00000030704.14	Rab6a	chr7:100607410-100641268	+	1.4477	2.72773	5.06557	3.61787	32.4879	11.2769
ENSMUSG00000005732.14	Ranbp1	chr16:18239784-18248732	-	1.43583	2.70537	6.23336	4.79754	74.2366	26.8101
ENSMUSG00000029569.9	Tmem168	chr6:13580687-13608100	-	1.42006	2.67596	3.87929	2.45923	13.7157	4.49925
ENSMUSG00000021481.11	Zfp346	chr13:55105311-55134825	+	1.41431	2.66533	2.66562	1.25131	5.34502	1.38057
ENSMUSG00000045639.14	Zfp629	chr7:127607031-127615797	-	1.41404	2.66483	2.24991	0.83587	3.75654	0.784933
ENSMUSG00000089682.10	Bcl2l2	chr14:54883377-54888234	+	1.40895	2.65544	3.50442	2.09547	10.3484	3.27364
ENSMUSG00000036256.13	Igfbp7	chr5:77349240-77408041	-	1.39847	2.63622	9.25336	7.85489	609.294	230.504
ENSMUSG00000047881.14	Rell1	chr5:63908897-63968897	-	1.39291	2.62607	3.75204	2.35913	12.4734	4.13063
ENSMUSG00000031762.7	Mt2	chr8:94172664-94173568	+	1.38955	2.61997	5.51034	4.12078	44.5803	16.3972
ENSMUSG00000020059.9	Sycp3	chr10:88459569-88473236	+	1.37068	2.58593	1.37068	0	1.58593	0
ENSMUSG00000022811.16	Zfp148	chr16:33380775-33503903	+	1.36968	2.58413	3.04396	1.67428	7.2475	2.1916
ENSMUSG00000096445.1	Dcpp1	chr17:23880876-23882853	+	1.35968	2.56629	1.35968	0	1.56629	0
ENSMUSG00000026389.16	Steap3	chr1:120190757-120272705	-	1.35865	2.56445	3.47749	2.11884	10.1385	3.34344
ENSMUSG00000098950.7	Gm28036	chr2:156071845-156127092	-	1.35729	2.56204	1.35729	0	1.56204	0
ENSMUSG00000004789.10	Dlst	chr12:85110833-85134845	+	1.35697	2.56147	4.57817	3.22119	22.8872	8.32557
ENSMUSG00000031556.6	Tm2d2	chr8:25017211-25023260	+	1.35675	2.56108	4.4916	3.13485	21.496	7.7838
ENSMUSG00000041429.2	Nthl1	chr17:24632682-24638838	+	1.35511	2.55816	1.76553	0.410423	2.39999	0.329075
ENSMUSG00000033174.17	Mgll	chr6:88724412-88828360	+	1.34519	2.54065	2.84163	1.49643	6.16828	1.82144
ENSMUSG00000062997.6	Rpl35	chr2:39001580-39005624	-	1.34511	2.54049	8.14178	6.79667	281.436	110.174
ENSMUSG00000045193.13	Cirbp	chr10:80165985-80172786	+	1.34336	2.53742	3.68975	2.34639	11.904	4.08549
ENSMUSG00000079523.8	Tmsb10	chr6:72957347-72958748	-	1.34164	2.53439	8.61673	7.2751	391.55	153.89
ENSMUSG00000022820.3	Ndufb4	chr16:37647170-37654453	-	1.33935	2.53038	5.37379	4.03443	40.464	15.3865
ENSMUSG00000068566.12	Myadm	chr7:3289080-3300442	+	1.33628	2.525	6.27249	4.93621	76.3052	29.6159
ENSMUSG00000003198.10	Zfp959	chr17:55892093-55898928	+	1.33607	2.52462	1.89934	0.56327	2.73042	0.477615
ENSMUSG00000025499.18	Hras	chr7:141189105-141194005	-	1.33548	2.5236	3.09684	1.76135	7.55541	2.39016
ENSMUSG00000114046.1	AC124712.1	chr12:73937653-73968375	+	1.33512	2.52297	1.59583	0.260712	2.02269	0.19807
ENSMUSG00000022982.9	Sod1	chr16:90220742-90226322	+	1.33094	2.51566	8.06429	6.73335	266.665	105.4
ENSMUSG00000033306.14	Lpp	chr16:24393350-24992576	+	1.32228	2.50061	4.71025	3.38797	25.1775	9.46844
ENSMUSG00000064356.3	mt-Atp8	chrM:7766-7969	+	1.315	2.48803	10.0705	8.75545	1074.25	431.169
ENSMUSG00000023911.12	Flywch2	chr17:23776916-23786081	-	1.30753	2.47518	1.75215	0.444614	2.3686	0.36095
ENSMUSG00000018143.10	Mafk	chr5:139791513-139802653	+	1.30715	2.47452	2.86957	1.56242	6.30847	1.9535
ENSMUSG00000098387.2	Pet117	chr2:144368996-144373721	+	1.30504	2.47091	1.30504	0	1.47091	0
ENSMUSG00000030587.5	2200002D01Rik	chr7:29246561-29248466	-	1.3046	2.47015	2.39914	1.09453	4.27487	1.13544
ENSMUSG00000078941.9	Ak6	chr13:100650979-100666359	+	1.30325	2.46784	4.78065	3.47739	26.4864	10.1378
ENSMUSG00000051650.10	B3gnt2	chr11:22834747-22860961	-	1.30057	2.46327	3.00057	1.7	7.00318	2.24901
ENSMUSG00000019505.7	Ubb	chr11:62551171-62553213	+	1.30051	2.46316	8.01028	6.70976	256.83	103.674
ENSMUSG00000027430.12	Dtd1	chr2:144599897-144768758	+	1.29413	2.45229	2.2367	0.942572	3.71317	0.921951
ENSMUSG00000017817.11	Jph2	chr2:163336242-163397993	-	1.29345	2.45113	5.00321	3.70976	31.0712	12.0843
ENSMUSG00000024309.14	Pfdn6	chr17:33938821-33940343	-	1.2924	2.44935	3.42402	2.13163	9.73332	3.38211
ENSMUSG00000093593.1	Gm20683	chr17:25834465-25841763	-	1.29111	2.44717	1.30623	0.0151136	1.47294	0.010531
ENSMUSG00000035329.7	Fbxo33	chr12:59200655-59219725	-	1.28923	2.44398	2.24136	0.952129	3.72842	0.934726
ENSMUSG00000064358.1	mt-Co3	chrM:8607-9390	+	1.26405	2.40169	10.4776	9.21356	1424.85	592.687
ENSMUSG00000056054.9	S100a8	chr3:90668978-90670035	+	1.26285	2.3997	1.26285	0	1.3997	0
ENSMUSG00000037640.15	Zfp60	chr7:27731389-27753702	+	1.26278	2.39958	1.47198	0.209195	1.77402	0.156043
ENSMUSG00000024792.8	Zfpl1	chr19:6080762-6084944	-	1.25531	2.38719	3.64061	2.3853	11.4719	4.22452
ENSMUSG00000051154.11	Commd3	chr2:18672384-18676231	+	1.25184	2.38145	5.06838	3.81654	32.5533	13.0894
ENSMUSG00000036504.6	Phpt1	chr2:25573430-25575224	-	1.24296	2.36683	3.46877	2.22581	10.0714	3.67772
ENSMUSG00000027091.14	Zc3h15	chr2:83644435-83664622	+	1.2424	2.36591	5.21758	3.97519	36.2091	14.7272
ENSMUSG00000001175.14	Calm1	chr12:100199435-100209814	+	1.24138	2.36424	6.52783	5.28646	91.2727	38.0285
ENSMUSG00000058833.11	Rex1bd	chr8:70504292-70506752	-	1.24109	2.36377	2.7722	1.53111	5.83148	1.89009
ENSMUSG00000027646.15	Src	chr2:157418444-157471862	+	1.23914	2.36058	3.45855	2.21941	9.99326	3.65702
ENSMUSG00000024767.11	Otub1	chr19:7198202-7206316	-	1.23873	2.3599	4.66232	3.42359	24.322	9.73009
ENSMUSG00000040564.14	Apoc1	chr7:19689481-19692660	-	1.23849	2.35952	1.23849	0	1.35952	0
ENSMUSG00000030717.9	Nupr1	chr7:126623249-126630861	-	1.23527	2.35426	4.6411	3.40582	23.9523	9.59876
ENSMUSG00000103585.1	Pcdhgb4	chr18:37720369-37841870	+	1.23262	2.34994	2.10141	0.868787	3.29129	0.826126
ENSMUSG00000075528.13	Aarsd1	chr11:101406839-101417615	-	1.22535	2.33812	2.45647	1.23112	4.4887	1.34749
ENSMUSG00000021365.15	Nedd9	chr13:41309581-41487362	-	1.22465	2.33699	4.40754	3.18289	20.2228	8.08123
ENSMUSG00000064357.1	mt-Atp6	chrM:7927-8607	+	1.22367	2.3354	7.85886	6.63519	231.142	98.4013
ENSMUSG00000059486.11	Kbtbd2	chr6:56777524-56797813	-	1.22316	2.33457	4.03807	2.81491	15.4279	6.03678
ENSMUSG00000024277.14	Mapre2	chr18:23752333-23893861	+	1.22035	2.33003	3.26025	2.0399	8.58151	3.11218
ENSMUSG00000035530.13	Eif1	chr11:100319885-100322096	+	1.21971	2.32899	7.08497	5.86527	134.765	57.2936
ENSMUSG00000026466.16	Tor1aip1	chr1:156004599-156036480	-	1.21753	2.32548	4.68788	3.47035	24.7746	10.0836
ENSMUSG00000079480.3	Pin4	chrX:102119447-102127669	+	1.21646	2.32376	4.00684	2.79039	15.0761	5.91815
ENSMUSG00000042737.9	Dpm3	chr3:89259358-89267079	+	1.21391	2.31966	3.19934	1.98542	8.18537	2.95979
ENSMUSG00000001105.15	Ift20	chr11:78536361-78541737	+	1.21226	2.317	4.96344	3.75118	30.1993	12.4654
ENSMUSG00000026483.13	Fam129a	chr1:151571186-151721939	+	1.2121	2.31675	4.95271	3.74061	29.9682	12.3671
ENSMUSG00000009927.9	Rps25	chr9:44407139-44410427	+	1.21199	2.31657	6.80001	5.58802	110.431	47.1017
ENSMUSG00000020265.16	Sumo3	chr10:77606097-77618331	+	1.20991	2.31324	4.664	3.45409	24.3515	9.95933
ENSMUSG00000113061.1	Gm11361	chr13:28257528-28258134	+	1.20865	2.31122	7.87313	6.66448	233.449	100.439
ENSMUSG00000030034.11	Ino80b	chr6:83121765-83125431	-	1.20854	2.31103	2.00067	0.792133	3.00186	0.731632
ENSMUSG00000079286.1	Gm11084	chr2:72971548-72986716	-	1.20451	2.30459	1.20451	0	1.30459	0
ENSMUSG00000058064.5	Gm10036	chr18:15832794-15833330	+	1.20352	2.30301	5.6076	4.40408	47.7593	20.172
ENSMUSG00000064363.1	mt-Nd4	chrM:10167-11544	+	1.19637	2.29162	9.54549	8.34912	746.27	325.088
ENSMUSG00000025880.11	Smad7	chr18:75367529-75395935	+	1.19532	2.28995	4.30295	3.10763	18.7386	7.61967
ENSMUSG00000024526.8	Cidea	chr18:67343564-67367794	+	1.19283	2.28601	3.25999	2.06715	8.57974	3.19059
ENSMUSG00000059923.13	Grb2	chr11:115644045-115708597	-	1.19164	2.28412	5.2789	4.08726	37.8247	15.9977
ENSMUSG00000028648.13	Ndufs5	chr4:123712710-123718202	-	1.19129	2.28357	5.83021	4.63892	55.8943	23.9146
ENSMUSG00000034998.18	Foxn2	chr17:88440711-88490533	+	1.18997	2.28148	2.62494	1.43497	5.1686	1.70377
ENSMUSG00000024644.16	Cndp2	chr18:84667470-84685633	-	1.18664	2.27621	4.91473	3.7281	29.1635	12.2516
ENSMUSG00000019158.9	Tmem160	chr7:16452779-16455494	+	1.18643	2.27588	3.58423	2.3978	10.9939	4.27
ENSMUSG00000028896.13	Rcc1	chr4:132331919-132353605	-	1.18633	2.27573	2.87078	1.68445	6.31461	2.21418
ENSMUSG00000047675.15	Rps8	chr4:117153827-117156243	-	1.18558	2.27454	8.35379	7.16821	326.145	142.829
ENSMUSG00000047446.18	Arl4a	chr12:40005447-40038025	-	1.18416	2.27231	1.51263	0.328475	1.8533	0.255685
ENSMUSG00000079592.9	C1qtnf5	chr9:44107245-44109187	+	1.18276	2.2701	1.97103	0.788276	2.92048	0.72701
ENSMUSG00000078572.3	Ndufaf8	chr11:120098928-120100705	+	1.18075	2.26695	2.19715	1.01639	3.58572	1.02286
ENSMUSG00000040824.3	Snrpd2	chr7:19149722-19153542	+	1.18	2.26576	4.41955	3.23955	20.4001	8.44501
ENSMUSG00000053522.11	Lgals7	chr7:28863853-28866284	+	1.17663	2.26049	1.17663	0	1.26049	0
ENSMUSG00000020475.3	Pgam2	chr11:5801640-5803733	-	1.1753	2.2584	5.92189	4.74659	59.6271	25.8452
ENSMUSG00000023089.12	Ndufa5	chr6:24518666-24528013	-	1.174	2.25637	5.62428	4.45027	48.326	20.8608
ENSMUSG00000037736.18	Limch1	chr5:66745827-67057158	+	1.17152	2.2525	3.08594	1.91441	7.49103	2.76961
ENSMUSG00000057342.15	Sphk2	chr7:45709467-45718002	-	1.16873	2.24814	2.24385	1.07512	3.73661	1.1069
ENSMUSG00000031557.16	Plekha2	chr8:25039144-25102376	-	1.16523	2.24269	4.14926	2.98403	16.744	6.91196
ENSMUSG00000004931.11	Apba3	chr10:81266960-81273246	+	1.16091	2.23599	2.46795	1.30704	4.53258	1.47433
ENSMUSG00000051319.6	1500011K16Rik	chr2:127791388-127792488	-	1.16055	2.23542	2.90861	1.74806	6.50894	2.35907
ENSMUSG00000029344.14	Tpst2	chr5:112276691-112315361	+	1.15996	2.23451	3.72401	2.56405	12.2141	4.91367
ENSMUSG00000053119.11	Chmp3	chr6:71543797-71582609	+	1.15863	2.23246	4.58129	3.42266	22.939	9.72316
ENSMUSG00000078894.9	2210418O10Rik	chr2:176226569-176240328	+	1.15593	2.22827	1.4394	0.283469	1.71207	0.217118
ENSMUSG00000073643.11	Wdfy1	chr1:79702262-79776143	-	1.15551	2.22764	3.75629	2.60078	12.5131	5.06613
ENSMUSG00000036513.15	Commd2	chr3:57644349-57651715	-	1.15038	2.21973	3.25647	2.10609	8.55643	3.30523
ENSMUSG00000040904.10	Gm21988	chr11:70235206-70239830	-	1.1483	2.21652	2.53672	1.38843	4.80269	1.61793
ENSMUSG00000036873.13	2410004B18Rik	chr3:145938014-145944829	+	1.14799	2.21605	2.96619	1.8182	6.81468	2.5264
ENSMUSG00000039294.14	BC017643	chr11:121222588-121229322	-	1.14421	2.21025	3.02827	1.88406	7.15832	2.69112
ENSMUSG00000067038.5	Rps12-ps3	chr19:59322290-59322783	+	1.14345	2.20908	5.54461	4.40117	45.6761	20.1292
ENSMUSG00000032860.5	P2ry2	chr7:100996568-101012866	-	1.14311	2.20856	1.48935	0.346247	1.80763	0.271249
ENSMUSG00000022178.11	Ajuba	chr14:54567472-54577558	-	1.14298	2.20837	3.62372	2.48074	11.3268	4.58184
ENSMUSG00000038357.10	Camp	chr9:109847379-109849617	-	1.14123	2.20568	1.14123	0	1.20568	0
ENSMUSG00000035521.13	Gnptg	chr17:25233331-25240124	-	1.14061	2.20475	3.1782	2.03758	8.05175	3.10557
ENSMUSG00000094338.1	Hist1h2bl	chr13:21715763-21716143	-	1.13718	2.1995	1.82852	0.691343	2.55173	0.614786
ENSMUSG00000030432.12	Rpl28	chr7:4792874-4795066	+	1.1368	2.19892	8.07179	6.935	268.061	121.361
ENSMUSG00000028403.15	Zdhhc21	chr4:82798738-82859958	-	1.13639	2.1983	1.97541	0.839021	2.9324	0.788836
ENSMUSG00000068745.6	Mybphl	chr3:108364911-108380057	+	1.13392	2.19455	4.33	3.19607	19.1122	8.16462
ENSMUSG00000095295.8	Gm3488	chr14:5501674-5522927	+	1.1336	2.19405	1.1336	0	1.19405	0
ENSMUSG00000044709.6	Gemin7	chr7:19564946-19577595	-	1.13298	2.19311	4.24467	3.11169	17.9571	7.64395
ENSMUSG00000029634.15	Rnf6	chr5:146209192-146221555	-	1.13141	2.19072	4.01194	2.88053	15.1329	6.36421
ENSMUSG00000046718.8	Bst2	chr8:71534255-71537456	-	1.13118	2.19038	7.15339	6.0222	141.359	63.9926
ENSMUSG00000025498.15	Irf7	chr7:141262706-141266481	-	1.13106	2.1902	3.50481	2.37375	10.3515	4.18285
ENSMUSG00000024208.15	Uqcc2	chr17:27122663-27133916	-	1.12438	2.18007	4.88073	3.75635	28.4609	12.5137
ENSMUSG00000026087.11	Mrpl30	chr1:37890477-37898535	+	1.1183	2.17092	4.35385	3.23554	19.4474	8.4188
ENSMUSG00000103749.1	Pcdhgb5	chr18:37731009-37841873	+	1.11692	2.16883	2.80186	1.68495	5.9734	2.21528
ENSMUSG00000006412.10	Pfdn2	chr1:171345670-171359254	+	1.11471	2.16552	3.78691	2.6722	12.803	5.374
ENSMUSG00000074218.3	Cox7a1	chr7:30184144-30186078	+	1.10828	2.15588	4.85918	3.7509	28.0241	12.4628
ENSMUSG00000064030.15	Pym1	chr10:128747889-128766564	+	1.10782	2.1552	2.72747	1.61964	5.62291	2.07299
ENSMUSG00000052751.16	Repin1	chr6:48593883-48599082	+	1.10764	2.15493	1.72093	0.61329	2.2965	0.529743
ENSMUSG00000001089.14	Luzp1	chr4:136469761-136554780	+	1.10507	2.1511	4.58549	3.48042	23.0088	10.1612
ENSMUSG00000022995.16	Enah	chr1:181896384-182019990	-	1.10264	2.14747	2.74344	1.6408	5.69667	2.11839
ENSMUSG00000042396.10	Rbm7	chr9:48488701-48495299	-	1.09918	2.14233	3.54113	2.44195	10.6409	4.43374
ENSMUSG00000033880.11	Lgals3bp	chr11:118392751-118402092	-	1.09552	2.1369	6.33619	5.24067	79.7947	36.8093
ENSMUSG00000056234.15	Ncoa4	chr14:32159865-32179855	+	1.09204	2.13175	2.7292	1.63717	5.6309	2.11054
ENSMUSG00000038807.18	Rap1gap2	chr11:74383356-74610915	-	1.09013	2.12894	2.58233	1.49219	4.98905	1.81316
ENSMUSG00000052446.17	Zfp961	chr8:71951038-71993792	+	1.0876	2.1252	1.62837	0.540774	2.09164	0.454753
ENSMUSG00000038274.11	Fau	chr19:6057888-6059524	+	1.08719	2.12459	7.44588	6.35869	173.354	81.0647
ENSMUSG00000034880.7	Mrpl34	chr8:71464959-71465747	+	1.08368	2.11943	4.29873	3.21505	18.6809	8.28594
ENSMUSG00000089862.8	Umad1	chr6:8259288-8459470	+	1.07872	2.11216	1.60228	0.523557	2.03622	0.437495
ENSMUSG00000032387.15	Rbpms2	chr9:65629648-65660528	+	1.07525	2.10709	3.52045	2.4452	10.4752	4.44601
ENSMUSG00000021130.8	Galnt16	chr12:80518277-80630972	+	1.07426	2.10564	3.01288	1.93863	7.07176	2.8334
ENSMUSG00000046794.9	Ppp1r3b	chr8:35375739-35388139	+	1.07395	2.1052	2.18298	1.10902	3.5409	1.157
ENSMUSG00000113262.1	Dohh	chr10:81384466-81391560	+	1.07266	2.1033	1.07266	0	1.1033	0
ENSMUSG00000022025.13	Cnmd	chr14:79637690-79662170	-	1.06906	2.09806	1.87671	0.807655	2.67237	0.750364
ENSMUSG00000028062.15	Lamtor2	chr3:88549819-88553074	-	1.06562	2.09307	4.11732	3.0517	16.3555	7.29187
ENSMUSG00000041841.8	Rpl37	chr15:5116645-5119140	+	1.06466	2.09168	7.65229	6.58763	200.172	95.1774
ENSMUSG00000052684.4	Jun	chr4:95049034-95052222	-	1.06461	2.09161	4.09369	3.02908	16.0736	7.16288
ENSMUSG00000049107.13	Ntf3	chr6:126101412-126166910	-	1.06432	2.09118	1.06432	0	1.09118	0
ENSMUSG00000005698.15	Ctcf	chr8:105636568-105682922	+	1.06008	2.08505	4.14962	3.08954	16.7484	7.51226
ENSMUSG00000061306.15	Slc38a10	chr11:120103960-120151346	-	1.05988	2.08476	4.22432	3.16444	17.6916	7.96583
ENSMUSG00000033728.14	Lrrc14	chr15:76710623-76717699	+	1.05704	2.08066	2.21158	1.15453	3.63181	1.22612
ENSMUSG00000070883.3	Ccdc173	chr2:69758033-69789575	-	1.05388	2.07611	1.17349	0.119601	1.25556	0.0864344
ENSMUSG00000028840.10	Zfp593	chr4:134243289-134245592	-	1.0483	2.06809	2.62343	1.57513	5.16213	1.97962
ENSMUSG00000074896.3	Ifit3	chr19:34583531-34588731	+	1.04829	2.06807	5.78135	4.73306	53.9995	25.5946
ENSMUSG00000064341.1	mt-Nd1	chrM:2751-3707	+	1.0453	2.0638	10.4591	9.4138	1406.68	681.083
ENSMUSG00000000296.8	Tpd52l1	chr10:31332376-31445958	-	1.04412	2.06211	2.32911	1.28499	4.02496	1.4368
ENSMUSG00000029359.13	Tesc	chr5:118027743-118061878	+	1.04335	2.06101	2.10601	1.06266	3.30499	1.08878
ENSMUSG00000026489.13	Coq8a	chr1:180165238-180199602	-	1.04175	2.05873	3.57587	2.53411	10.9246	4.79221
ENSMUSG00000006333.14	Rps9	chr7:3703993-3706897	+	1.04141	2.05824	7.75671	6.7153	215.273	104.077
ENSMUSG00000063694.5	Cycs	chr6:50562563-50566538	-	1.04053	2.05698	5.62662	4.58609	48.4063	23.0188
ENSMUSG00000029640.17	Usp12	chr5:146734809-146795006	-	1.03723	2.05228	4.3413	3.30408	19.2704	8.87702
ENSMUSG00000092356.1	Gm20532	chr2:26586639-26635634	+	1.03602	2.05056	1.03602	0	1.05056	0
ENSMUSG00000079492.2	Gm11127	chr17:36055816-36058371	-	1.03423	2.04803	1.20809	0.173859	1.31032	0.128072
ENSMUSG00000053329.7	D10Jhu81e	chr10:78162066-78169782	-	1.03336	2.04679	3.06927	2.0359	7.39347	3.10079
ENSMUSG00000040280.10	Ndufa4l2	chr10:127514967-127517154	+	1.03329	2.04669	1.70737	0.674076	2.26565	0.595575
ENSMUSG00000026032.8	Ndufb3	chr1:58586384-58595964	+	1.03228	2.04525	5.78029	4.74801	53.9591	25.8715
ENSMUSG00000079017.3	Ifi27l2a	chr12:103442167-103443680	-	1.02982	2.04177	6.32755	5.29773	79.3122	38.3346
ENSMUSG00000040124.5	Gorab	chr1:163384908-163403669	-	1.02734	2.03826	2.82583	1.79849	6.0902	2.47856
ENSMUSG00000002477.4	Snrpd1	chr18:10617796-10628230	+	1.02604	2.03642	6.44551	5.41947	86.1548	41.7981
ENSMUSG00000020708.12	Psmc5	chr11:106256154-106263120	+	1.02459	2.03438	6.23267	5.20807	74.2003	35.9646
ENSMUSG00000006519.11	Cyba	chr8:122424776-122432930	-	1.02376	2.03321	4.76049	3.73672	26.105	12.3311
ENSMUSG00000095912.1	Gm3317	chr14:5164535-5169233	+	1.02218	2.03099	1.02218	0	1.03099	0
ENSMUSG00000042043.6	Tbca	chr13:94788910-94842922	+	1.02177	2.03041	6.73034	5.70857	105.178	51.2939
ENSMUSG00000030672.12	Mylpf	chr7:127208890-127214298	+	1.01776	2.02478	2.07369	1.05593	3.20963	1.07906
ENSMUSG00000026494.12	Kif26b	chr1:178529125-178939200	+	1.0167	2.02329	3.62607	2.60937	11.3468	5.10237
ENSMUSG00000010406.12	Mrpl52	chr14:54426909-54429756	+	1.01592	2.02219	4.91421	3.89829	29.1526	13.9109
ENSMUSG00000040269.5	Mrps28	chr3:8802146-8923918	-	1.01433	2.01997	4.69407	3.67974	24.8854	11.8148
ENSMUSG00000020594.14	Pum2	chr12:8674134-8752581	+	1.01135	2.01579	4.4401	3.42876	20.7072	9.76859
ENSMUSG00000022052.9	Ppp2r2a	chr14:67014056-67072444	-	1.00001	2.00001	4.1585	3.1585	16.858	7.92898
ENSMUSG00000078784.8	1810022K09Rik	chr3:14606284-14611285	-	0.996202	1.99474	4.43665	3.44045	20.6554	9.85624
ENSMUSG00000028755.3	Cda	chr4:138338424-138367992	-	0.990019	1.98621	2.46236	1.47234	4.51116	1.77471
ENSMUSG00000033910.13	Gucy1a3	chr3:82092427-82145789	-	0.989479	1.98547	4.18988	3.2004	17.2507	8.19212
ENSMUSG00000023046.6	Igfbp6	chr15:102144362-102149511	+	0.989139	1.985	2.70328	1.71414	5.51281	2.28101
ENSMUSG00000024357.9	Sil1	chr18:35266400-35498925	-	0.988941	1.98473	3.83659	2.84764	13.2865	6.19824
ENSMUSG00000068523.12	Gng5	chr3:146499807-146505572	+	0.986487	1.98135	4.59936	3.61288	23.2408	11.2344
ENSMUSG00000090083.10	Rnf8	chr17:29614790-29641664	+	0.985772	1.98037	2.79771	1.81194	5.95337	2.51114
ENSMUSG00000026385.16	Dbi	chr1:120113280-120121078	-	0.984187	1.9782	5.35477	4.37058	39.9209	19.6859
ENSMUSG00000019689.4	Fmc1	chr6:38533502-38539449	+	0.983688	1.97751	3.78595	2.80227	12.7939	5.97535
ENSMUSG00000028478.18	Clta	chr4:44004452-44032846	+	0.982209	1.97549	5.81228	4.83007	55.1914	27.4443
ENSMUSG00000039985.14	Fam60a	chr6:148921035-148946467	-	0.978986	1.97108	2.54576	1.56678	4.83917	1.96242
ENSMUSG00000028126.16	Pip5k1a	chr3:95058530-95106930	-	0.978683	1.97067	4.40588	3.42719	20.1983	9.75693
ENSMUSG00000079478.8	Sssca1	chr19:5728088-5731732	-	0.977411	1.96893	2.11971	1.1423	3.34606	1.20732
ENSMUSG00000111497.1	Raver1	chr9:21067514-21091997	-	0.974866	1.96546	1.85891	0.884047	2.62734	0.845545
ENSMUSG00000045680.8	Tcf21	chr10:22817281-22820174	-	0.974748	1.9653	5.60693	4.63218	47.7366	23.7986
ENSMUSG00000044986.8	Tst	chr15:78399556-78405859	-	0.973959	1.96422	2.64517	1.67121	5.25569	2.18481
ENSMUSG00000022842.17	Ece2	chr16:20629828-20646485	+	0.97347	1.96356	1.12322	0.14975	1.17833	0.109377
ENSMUSG00000079402.9	Gm3020	chr14:3652030-3673215	+	0.972067	1.96165	0.972067	0	0.961649	0
ENSMUSG00000046010.7	Zfp830	chr11:82764345-82765935	+	0.971914	1.96144	3.45067	2.47876	9.93341	4.57417
ENSMUSG00000026864.13	Hspa5	chr2:34771970-34777547	+	0.969976	1.95881	8.27205	7.30207	308.125	156.813
ENSMUSG00000015013.9	Trappc2l	chr8:122611640-122616660	+	0.969109	1.95763	3.84906	2.87995	13.4106	6.36124
ENSMUSG00000027078.14	Ube2l6	chr2:84798828-84810335	+	0.966724	1.9544	5.1229	4.15618	33.8456	16.8293
ENSMUSG00000030753.15	Thap12	chr7:98703103-98718062	+	0.965058	1.95214	3.69209	2.72703	11.925	5.62092
ENSMUSG00000020441.6	2310033P09Rik	chr11:59208321-59210738	+	0.959868	1.94513	2.60076	1.6409	5.06608	2.11859
ENSMUSG00000033209.17	Ttc28	chr5:110879803-111289780	+	0.959283	1.94434	3.18652	2.22723	8.10409	3.68235
ENSMUSG00000029313.18	Aff1	chr5:103692374-103855322	+	0.957627	1.94211	4.08378	3.12615	15.9566	7.73102
ENSMUSG00000037447.16	Arid5a	chr1:36307733-36324029	+	0.956914	1.94115	1.70273	0.745814	2.25516	0.676921
ENSMUSG00000033705.16	Stard9	chr2:120629126-120731895	+	0.952274	1.93492	2.21039	1.25812	3.62802	1.39184
ENSMUSG00000021373.16	Cap2	chr13:46501848-46650281	+	0.95022	1.93217	4.24257	3.29235	17.9296	8.79707
ENSMUSG00000057322.12	Rpl38	chr11:114668524-114672331	+	0.949809	1.93162	9.34194	8.39213	647.94	334.957
ENSMUSG00000026727.10	Rsu1	chr2:13076821-13271415	-	0.948991	1.93052	3.60319	2.6542	11.1525	5.29495
ENSMUSG00000038742.7	Angptl6	chr9:20873808-20879727	-	0.948484	1.92984	1.57639	0.627907	1.98223	0.545321
ENSMUSG00000089996.6	Tmsb15b2	chrX:136955265-136975497	-	0.946752	1.92753	0.946752	0	0.927528	0
ENSMUSG00000042390.9	Gatad2b	chr3:90293178-90363407	+	0.946074	1.92662	3.4873	2.54123	10.2146	4.82085
ENSMUSG00000033032.15	Afap1l1	chr18:61730261-61786702	-	0.94398	1.92383	4.10175	3.15777	16.1691	7.92447
ENSMUSG00000050856.16	Atp5k	chr5:108433244-108434448	-	0.943817	1.92361	6.18023	5.23642	71.5163	36.698
ENSMUSG00000000751.13	Rpa1	chr11:75298166-75348324	-	0.94196	1.92114	5.14274	4.20078	34.3281	17.3892
ENSMUSG00000027488.12	Snta1	chr2:154376313-154408099	-	0.941776	1.92089	3.52349	2.58172	10.4994	4.98651
ENSMUSG00000046229.9	Scand1	chr2:156311847-156312704	-	0.941165	1.92008	2.72978	1.78861	5.63354	2.45483
ENSMUSG00000006299.13	Aamp	chr1:74279840-74284738	-	0.941162	1.92007	4.38461	3.44345	19.8882	9.87883
ENSMUSG00000054814.14	Usp46	chr5:73998453-74068431	-	0.940167	1.91875	2.96181	2.02164	6.79098	3.06045
ENSMUSG00000002475.15	Abhd3	chr18:10644411-10706771	-	0.937641	1.91539	1.28645	0.348807	1.43927	0.273507
ENSMUSG00000019738.15	Polr2i	chr7:30231948-30233390	+	0.937402	1.91508	3.81843	2.88102	13.1079	6.36673
ENSMUSG00000038690.15	Atp5j2	chr5:145183698-145192062	-	0.933538	1.90995	5.38024	4.4467	40.6498	20.8067
ENSMUSG00000020635.8	Fkbp1b	chr12:4833174-4841591	-	0.932607	1.90872	2.30713	1.37453	3.94899	1.59283
ENSMUSG00000031171.11	Ftsj1	chrX:8238668-8252406	-	0.930016	1.9053	2.34889	1.41887	4.09432	1.67377
ENSMUSG00000043639.14	Rbm20	chr19:53677306-53867080	+	0.92965	1.90481	3.42234	2.49269	9.72078	4.62826
ENSMUSG00000037536.14	Fbxo34	chr14:47450421-47531962	+	0.92951	1.90463	2.15032	1.22081	3.43926	1.33077
ENSMUSG00000030647.8	Ndufc2	chr7:97400003-97407802	+	0.929319	1.90438	6.40535	5.47603	83.7623	43.5092
ENSMUSG00000026556.15	Vangl2	chr1:172000960-172028444	-	0.929201	1.90422	1.91278	0.98358	2.76534	0.977366
ENSMUSG00000018585.9	Atox1	chr11:55446641-55461239	-	0.928648	1.90349	6.05271	5.12406	65.3816	33.8736
ENSMUSG00000091449.2	Gm10269	chr18:20682592-20682963	-	0.927045	1.90138	4.84702	3.91997	27.7804	14.1366
ENSMUSG00000037152.11	Ndufc1	chr3:51404677-51408988	-	0.926188	1.90025	5.08288	4.15669	32.8921	16.8356
ENSMUSG00000029918.9	Mrps33	chr6:39801804-39810988	-	0.925374	1.89918	3.8777	2.95233	13.6995	6.73995
ENSMUSG00000035890.9	Rnf126	chr10:79758515-79766952	-	0.924265	1.89772	4.28823	3.36396	18.5383	9.29566
ENSMUSG00000031671.11	Setd6	chr8:95715881-95719010	+	0.923906	1.89725	2.73931	1.8154	5.67749	2.51957
ENSMUSG00000047281.3	Sfn	chr4:133600556-133602168	-	0.923476	1.89668	1.44145	0.517975	1.71594	0.431944
ENSMUSG00000006717.7	Acot13	chr13:24817948-24831540	-	0.922532	1.89544	5.55352	4.63099	45.9653	23.778
ENSMUSG00000036564.17	Ndrg4	chr8:95676980-95715119	+	0.920183	1.89235	3.11017	2.18999	7.63485	3.56302
ENSMUSG00000032135.15	Mcam	chr9:44134469-44142727	+	0.919979	1.89209	5.48241	4.56243	43.7064	22.6281
ENSMUSG00000017781.17	Pitpna	chr11:75588097-75628804	+	0.919697	1.89172	5.23391	4.31421	36.6325	18.8933
ENSMUSG00000079362.5	Gm43302	chr5:105214907-105293695	-	0.919542	1.89151	2.18862	1.26908	3.5587	1.41008
ENSMUSG00000004791.7	Pgf	chr12:85166635-85177790	-	0.91944	1.89138	2.03141	1.11197	3.08805	1.16141
ENSMUSG00000003429.11	Rps11	chr7:45122379-45124439	-	0.916475	1.8875	8.2643	7.34783	306.47	161.898
ENSMUSG00000042507.15	Elmsan1	chr12:84149176-84218881	-	0.916278	1.88724	2.98087	2.06459	6.8946	3.18315
ENSMUSG00000019874.11	Fabp7	chr10:57784881-57788450	+	0.91536	1.88604	2.26807	1.35271	3.81678	1.55391
ENSMUSG00000029310.13	Nudt9	chr5:104046306-104065379	+	0.914945	1.8855	4.00646	3.09152	15.0718	7.52392
ENSMUSG00000042380.8	Smim12	chr4:127243784-127247809	+	0.914917	1.88546	3.75458	2.83966	12.4971	6.15851
ENSMUSG00000028639.14	Ybx1	chr4:119277981-119294604	-	0.914684	1.88516	6.84605	5.93137	114.045	60.0268
ENSMUSG00000027506.15	Tpd52	chr3:8925593-9004723	-	0.913966	1.88422	1.76097	0.847007	2.38927	0.798766
ENSMUSG00000025371.12	Chmp6	chr11:119913441-119919548	+	0.913565	1.88369	2.93656	2.02299	6.65582	3.06426
ENSMUSG00000028653.16	Trit1	chr4:123016597-123054949	+	0.913528	1.88365	2.62814	1.71461	5.1823	2.28209
ENSMUSG00000020794.13	Ube2g1	chr11:72607283-72686481	+	0.913443	1.88353	3.62916	2.71572	11.3733	5.56921
ENSMUSG00000072955.14	Tmsb15l	chrX:136954988-136976869	-	0.911552	1.88107	0.911552	0	0.881068	0
ENSMUSG00000020676.2	Ccl11	chr11:82057823-82062955	+	0.911463	1.88095	1.17906	0.267597	1.26429	0.203801
ENSMUSG00000036223.15	Ska1	chr18:74195299-74207818	-	0.911162	1.88056	2.5119	1.60074	4.7037	2.03298
ENSMUSG00000018102.5	Hist1h2bc	chr13:23684199-23692908	+	0.910517	1.87972	4.01264	3.10212	15.1408	7.5868
ENSMUSG00000051255.5	Gm6563	chr19:23675844-23676712	+	0.910479	1.87967	3.1074	2.19692	7.61826	3.58499
ENSMUSG00000007039.12	Ddah2	chr17:35059035-35062095	+	0.910472	1.87966	4.18132	3.27085	17.1428	8.65216
ENSMUSG00000070972.13	Dnajc25	chr4:58995062-59025573	+	0.91033	1.87948	2.93737	2.02704	6.66014	3.07568
ENSMUSG00000010607.8	Pigyl	chr9:22156846-22158358	+	0.909298	1.87813	3.65333	2.74403	11.5824	5.6994
ENSMUSG00000020641.16	Rsad2	chr12:26442746-26456452	-	0.908852	1.87755	3.20569	2.29684	8.22591	3.9138
ENSMUSG00000040945.13	Rcc2	chr4:140700541-140723220	+	0.907791	1.87617	4.83905	3.93126	27.622	14.2555
ENSMUSG00000020953.17	Coch	chr12:51593341-51605771	+	0.904755	1.87223	1.27181	0.367051	1.41464	0.289713
ENSMUSG00000034855.13	Cxcl10	chr5:92346638-92348889	-	0.9042	1.87151	3.22897	2.32477	8.376	4.00987
ENSMUSG00000069268.4	Hist1h2bf	chr13:23573736-23574196	-	0.904148	1.87144	1.16668	0.262532	1.24494	0.199582
ENSMUSG00000071637.5	Cebpd	chr16:15887286-15891031	+	0.903789	1.87097	3.47294	2.56915	10.1034	4.93458
ENSMUSG00000035799.6	Twist1	chr12:33957671-33959829	+	0.900374	1.86655	3.005	2.10463	7.02779	3.30087
ENSMUSG00000022246.14	Rai14	chr15:10568969-10714624	-	0.898968	1.86473	4.32179	3.42282	18.9981	9.72439
ENSMUSG00000049036.7	Tmem121	chr12:113185930-113189523	+	0.898787	1.8645	0.898787	0	0.864498	0
ENSMUSG00000034614.14	Pik3ip1	chr11:3330401-3342971	+	0.898703	1.86439	2.0598	1.16109	3.16927	1.23627
ENSMUSG00000072949.6	Acot1	chr12:84009490-84018371	+	0.898404	1.864	2.22599	1.32759	3.67831	1.50982
ENSMUSG00000060923.5	Acyp2	chr11:30505991-30649587	-	0.897911	1.86337	4.0229	3.12499	15.256	7.724
ENSMUSG00000002767.13	Mrpl2	chr17:46646229-46650139	+	0.895504	1.86026	4.38519	3.48969	19.8965	10.2331
ENSMUSG00000032727.13	Mier3	chr13:111686178-111718596	+	0.895151	1.85981	2.96227	2.06712	6.79348	3.19048
ENSMUSG00000045996.12	Polr2k	chr15:36174010-36177010	+	0.895136	1.85978	4.94178	4.04665	29.7344	15.5258
ENSMUSG00000006356.10	Crip2	chr12:113140236-113145506	+	0.893679	1.85791	5.36636	4.47268	40.251	21.2029
ENSMUSG00000025736.14	Jmjd8	chr17:25828867-25831842	+	0.893263	1.85737	2.95701	2.06375	6.76513	3.18071
ENSMUSG00000046330.10	Rpl37a	chr1:72711290-72713813	+	0.892354	1.8562	7.79683	6.90448	221.373	118.8
ENSMUSG00000001289.12	Pfdn5	chr15:102326116-102331873	+	0.890529	1.85386	5.54186	4.65133	45.5871	24.1298
ENSMUSG00000038346.18	Zfp384	chr6:125009145-125037870	+	0.890296	1.85356	3.11901	2.22871	7.68789	3.68714
ENSMUSG00000039536.16	Stau1	chr2:166947549-166996299	-	0.890108	1.85331	4.03259	3.14248	15.3655	7.83042
ENSMUSG00000037349.9	Nudt22	chr19:6993018-6996117	-	0.889473	1.8525	2.90557	2.0161	6.49315	3.04489
ENSMUSG00000028329.13	Xpa	chr4:46155347-46196311	-	0.888535	1.8513	2.36469	1.47615	4.15041	1.78206
ENSMUSG00000038178.16	Slc43a2	chr11:75531694-75577575	+	0.887646	1.85015	1.36764	0.479993	1.58048	0.394737
ENSMUSG00000062647.16	Rpl7a	chr2:26910764-26913318	+	0.885998	1.84804	8.33835	7.45235	322.663	174.138
ENSMUSG00000029715.5	Pop7	chr5:137501438-137502518	-	0.885758	1.84773	2.92138	2.03562	6.57569	3.09999
ENSMUSG00000034875.5	Nudt19	chr7:35547185-35556304	-	0.884813	1.84653	3.65173	2.76691	11.5684	5.8065
ENSMUSG00000020634.12	Ubxn2a	chr12:4879032-4907705	-	0.884331	1.84591	3.17408	2.28975	8.02597	3.88971
ENSMUSG00000038957.13	Edc3	chr9:57708540-57752499	+	0.882171	1.84315	2.69151	1.80934	5.4599	2.50482
ENSMUSG00000042293.8	Gm5617	chr9:48495442-48495972	+	0.881497	1.84229	2.60808	1.72658	5.09692	2.30943
ENSMUSG00000048583.16	Igf2	chr7:142650766-142666816	-	0.88083	1.84143	4.77875	3.89792	26.4503	13.907
ENSMUSG00000025193.14	Cutc	chr19:43752996-43768638	+	0.880399	1.84088	2.37424	1.49384	4.18463	1.81638
ENSMUSG00000052776.10	Oas1a	chr5:120896256-120907521	-	0.879008	1.83911	3.39038	2.51137	9.48587	4.7016
ENSMUSG00000055900.14	Tmem69	chr4:116551633-116555936	-	0.878716	1.83874	2.43808	1.55937	4.41921	1.94724
ENSMUSG00000041736.7	Tspo	chr15:83563592-83574203	+	0.876245	1.83559	5.43341	4.55716	42.2135	22.542
ENSMUSG00000019433.9	Gipc1	chr8:83652677-83664694	+	0.874631	1.83354	4.53965	3.66502	22.2579	11.6847
ENSMUSG00000029392.12	Rilpl1	chr5:124493080-124531391	-	0.874344	1.83317	3.56223	2.68789	10.8124	5.4437
ENSMUSG00000021791.7	Dydc2	chr14:41049117-41069208	-	0.873908	1.83262	0.873908	0	0.832621	0
ENSMUSG00000006585.3	Cdt1	chr8:122568015-122573554	+	0.872586	1.83094	2.05334	1.18075	3.15065	1.26695
ENSMUSG00000050359.7	Sprr1a	chr3:92483952-92485895	-	0.872502	1.83084	4.25397	3.38147	18.0798	9.42135
ENSMUSG00000036199.9	Ndufa13	chr8:69894180-69902558	-	0.872263	1.83053	5.96183	5.08957	61.3291	33.0497
ENSMUSG00000025477.14	Inpp5a	chr7:139389109-139579652	+	0.868489	1.82575	4.60542	3.73693	23.3427	12.333
ENSMUSG00000028268.14	Gbp3	chr3:142560026-142573209	+	0.868259	1.82546	3.89814	3.02988	13.9093	7.1674
ENSMUSG00000011589.8	Fsd1	chr17:55986511-55996881	+	0.867337	1.82429	1.02925	0.161913	1.04096	0.11877
ENSMUSG00000039148.4	Sart1	chr19:5377523-5388703	-	0.865673	1.82219	3.15396	2.28829	7.90096	3.88476
ENSMUSG00000034932.4	Mrpl54	chr10:81264713-81266934	-	0.86551	1.82198	5.20752	4.34201	35.9504	19.2803
ENSMUSG00000054000.5	Tusc1	chr4:93334138-93335511	-	0.865435	1.82189	1.79772	0.93229	2.47671	0.908303
ENSMUSG00000020514.8	Mrpl22	chr11:58171661-58179565	+	0.86285	1.81863	4.7294	3.86656	25.5273	13.5864
ENSMUSG00000078853.8	Igtp	chr11:58199556-58207591	+	0.861891	1.81742	4.19403	3.33214	17.3032	9.07101
ENSMUSG00000027371.10	Fahd2a	chr2:127436215-127444565	-	0.860313	1.81543	2.42445	1.56414	4.36825	1.95701
ENSMUSG00000045587.9	BC049730	chr7:24709242-24714535	+	0.859929	1.81495	0.859929	0	0.814949	0
ENSMUSG00000031516.11	Dctn6	chr8:34090420-34108796	-	0.85942	1.81431	3.9891	3.12968	14.8796	7.75242
ENSMUSG00000020262.15	Adarb1	chr10:77290726-77418270	-	0.858126	1.81268	3.35566	2.49754	9.23659	4.64721
ENSMUSG00000048661.14	Lemd3	chr10:120923413-120979332	-	0.857661	1.8121	2.78536	1.9277	5.89409	2.80448
ENSMUSG00000068246.5	Apol9b	chr15:77729121-77736381	+	0.855961	1.80996	3.33302	2.47706	9.07721	4.56763
ENSMUSG00000049382.9	Krt8	chr15:101996711-102004342	-	0.855712	1.80965	3.15188	2.29616	7.88811	3.9115
ENSMUSG00000024036.15	Slc37a1	chr17:31295483-31350696	+	0.855173	1.80898	1.37335	0.518182	1.59072	0.432149
ENSMUSG00000059291.15	Rpl11	chr4:136028265-136053428	-	0.853721	1.80716	7.19368	6.33996	145.391	80.0063
ENSMUSG00000031925.17	Maml2	chr9:13297957-13709388	+	0.851307	1.80413	3.04608	2.19478	7.25966	3.57818
ENSMUSG00000057969.15	Sema3b	chr9:107597674-107609229	-	0.850763	1.80345	1.46244	0.611674	1.75573	0.528032
ENSMUSG00000078429.9	Ctdsp2	chr10:126978717-126999975	+	0.849457	1.80182	5.91824	5.06878	59.4739	32.5626
ENSMUSG00000030530.15	Furin	chr7:80388585-80405436	-	0.849157	1.80145	3.49286	2.64371	10.2579	5.24935
ENSMUSG00000035027.18	Map2k2	chr10:81105915-81133975	+	0.849041	1.8013	3.50762	2.65858	10.3736	5.31409
ENSMUSG00000078931.4	Pdf	chr8:107044698-107048614	-	0.8472	1.79901	3.57169	2.72449	10.8901	5.60928
ENSMUSG00000021645.16	Smn1	chr13:100124852-100137690	+	0.845806	1.79727	3.54225	2.69645	10.65	5.48204
ENSMUSG00000030399.2	Ckm	chr7:19404776-19422841	+	0.84566	1.79709	4.17777	3.33211	17.0982	9.07085
ENSMUSG00000037321.17	Tap1	chr17:34187553-34197225	+	0.84419	1.79526	2.72587	1.88168	5.6156	2.68504
ENSMUSG00000020745.15	Pafah1b1	chr11:74673949-74724670	-	0.843152	1.79397	5.05406	4.21091	32.2219	17.5187
ENSMUSG00000029610.13	Aimp2	chr5:143902704-143909847	-	0.842045	1.79259	4.0744	3.23236	15.8468	8.39801
ENSMUSG00000028175.15	Depdc1a	chr3:159495433-159529955	+	0.840176	1.79027	2.3824	1.54222	4.21402	1.91242
ENSMUSG00000049537.10	Tecrl	chr5:83278145-83355195	-	0.840026	1.79008	2.63525	1.79522	5.21281	2.47068
ENSMUSG00000002679.14	Med6	chr12:81573557-81595008	-	0.839307	1.78919	3.90266	3.06335	13.9561	7.35913
ENSMUSG00000020163.12	Uqcr11	chr10:80402997-80406830	-	0.838724	1.78847	4.80349	3.96477	26.9252	14.614
ENSMUSG00000026662.13	Sephs1	chr2:4881564-4910557	+	0.838382	1.78804	3.50095	2.66257	10.3212	5.33159
ENSMUSG00000032551.7	1110059G10Rik	chr9:122945089-122951000	-	0.837319	1.78673	2.05227	1.21495	3.14757	1.32132
ENSMUSG00000053398.11	Phgdh	chr3:98313170-98339990	-	0.837176	1.78655	5.87625	5.03908	57.7392	31.8786
ENSMUSG00000007892.8	Rplp1	chr9:61913284-61914542	-	0.837108	1.78646	10.4046	9.56746	1354.46	757.737
ENSMUSG00000060600.15	Eno3	chr11:70657202-70662513	+	0.835665	1.78468	6.21327	5.3776	73.1958	40.5737
ENSMUSG00000005150.16	Wdr83	chr8:85075035-85081306	-	0.83387	1.78246	2.52873	1.69486	4.77064	2.23746
ENSMUSG00000031365.13	Zfp275	chrX:73342621-73359080	+	0.833709	1.78226	2.73965	1.90594	5.67908	2.74753
ENSMUSG00000050708.16	Ftl1	chr7:45457944-45459884	-	0.831265	1.77924	8.67333	7.84207	407.257	228.455
ENSMUSG00000007207.10	Stx1a	chr5:135023482-135051100	+	0.831112	1.77906	2.46882	1.6377	4.53589	2.1117
ENSMUSG00000051671.7	Coa6	chr8:126422515-126425433	+	0.830564	1.77838	3.45819	2.62763	9.99055	5.18009
ENSMUSG00000075702.9	Selenom	chr11:3514684-3517351	+	0.830562	1.77838	4.52486	3.69429	22.0206	11.9447
ENSMUSG00000037606.18	Osbpl5	chr7:143688762-143756985	-	0.830313	1.77807	4.06049	3.23018	15.6851	8.38384
ENSMUSG00000040767.10	Snrnp25	chr11:32205415-32208984	+	0.829398	1.77694	2.75965	1.93025	5.77233	2.81122
ENSMUSG00000063439.7	B9d2	chr7:25680780-25686558	+	0.828121	1.77537	2.53083	1.70271	4.77906	2.25513
ENSMUSG00000060591.9	Ifitm2	chr7:140954837-140955987	-	0.828068	1.77531	7.76541	6.93734	216.582	121.56
ENSMUSG00000031453.16	Rasa3	chr8:13566948-13677603	-	0.827636	1.77478	4.8743	4.04666	28.3299	15.526
ENSMUSG00000062488.9	Ifit3b	chr19:34607970-34613401	+	0.827548	1.77467	4.40667	3.57912	20.21	10.9515
ENSMUSG00000073676.4	Hspe1	chr1:55088132-55091307	+	0.827102	1.77412	5.9185	5.0914	59.4848	33.0929
ENSMUSG00000046897.16	Zfp740	chr15:102203648-102215606	+	0.827014	1.77401	4.05665	3.22963	15.6407	8.38029
ENSMUSG00000035863.14	Palm	chr10:79793572-79820896	+	0.82504	1.77158	2.99619	2.17115	6.97889	3.50381
ENSMUSG00000021282.17	Eif5	chr12:111538016-111546752	+	0.824388	1.77078	5.35232	4.52793	39.8516	22.0698
ENSMUSG00000064351.1	mt-Co1	chrM:5328-6872	+	0.823791	1.77005	11.6046	10.7808	3113.13	1758.35
ENSMUSG00000071711.11	Mpst	chr15:78406712-78414002	+	0.823334	1.76949	2.50985	1.68652	4.69562	2.21879
ENSMUSG00000040813.16	Tex264	chr9:106658746-106685927	-	0.821593	1.76736	3.77531	2.95372	12.6925	6.74744
ENSMUSG00000034278.3	Dnajc17	chr2:119172500-119208795	-	0.820445	1.76595	1.81102	0.990575	2.5089	0.986977
ENSMUSG00000036167.15	Pphln1	chr15:93398350-93491913	+	0.819616	1.76494	3.73511	2.9155	12.3162	6.54488
ENSMUSG00000090881.2	Gm6904	chr14:59244441-59260216	-	0.81795	1.7629	0.81795	0	0.762899	0
ENSMUSG00000028914.13	Casp9	chr4:141793612-141815976	+	0.817781	1.76269	2.51834	1.70056	4.72922	2.25027
ENSMUSG00000063146.11	Clip2	chr5:134489383-134552434	-	0.817061	1.76181	3.49869	2.68163	10.3035	5.41581
ENSMUSG00000018286.6	Psmb6	chr11:70525367-70527858	+	0.817049	1.7618	6.01696	5.19991	63.7567	35.756
ENSMUSG00000038510.12	Rpf2	chr10:40223246-40247036	-	0.816462	1.76108	3.73577	2.91931	12.3223	6.56484
ENSMUSG00000076432.12	Ywhaq	chr12:21390071-21417637	-	0.816132	1.76068	5.58397	4.76783	46.9668	26.2434
ENSMUSG00000037679.9	Inf2	chr12:112588784-112615557	+	0.815662	1.76011	3.3497	2.53404	9.19439	4.79192
ENSMUSG00000079511.8	Gm42688	chr6:83101617-83109939	+	0.815261	1.75962	2.77672	1.96146	5.85293	2.89456
ENSMUSG00000001983.7	Taco1	chr11:106066061-106073612	+	0.814773	1.75902	3.4347	2.61993	9.81305	5.14719
ENSMUSG00000079215.8	Zfp664	chr5:124862691-124902693	+	0.814527	1.75872	4.01255	3.19803	15.1398	8.17703
ENSMUSG00000030780.15	BC017158	chr7:128271379-128298170	-	0.814131	1.75824	2.23404	1.41991	3.7045	1.67569
ENSMUSG00000064370.1	mt-Cytb	chrM:14145-15288	+	0.813004	1.75687	10.5598	9.74681	1508.45	858.174
ENSMUSG00000056612.6	Ppp1r14b	chr19:6975048-6977324	+	0.812837	1.75666	6.48989	5.67706	88.8779	50.164
ENSMUSG00000025169.6	Ogfod3	chr11:121177591-121204711	-	0.812524	1.75628	2.49291	1.68038	4.62912	2.20513
ENSMUSG00000046865.7	Fbl	chr7:28169710-28179269	+	0.812182	1.75586	4.54109	3.72891	22.2812	12.2591
ENSMUSG00000014294.4	Ndufa2	chr18:36742332-36744557	-	0.812126	1.7558	6.82272	6.01059	112.199	63.4715
ENSMUSG00000050608.11	Minos1	chr4:139101814-139131113	-	0.811868	1.75548	4.73097	3.9191	25.556	14.1275
ENSMUSG00000042106.5	Fam212a	chr9:107984223-107985879	-	0.81155	1.7551	3.07851	2.26696	7.4474	3.81307
ENSMUSG00000022721.18	Trmt2a	chr16:18248679-18254772	+	0.810953	1.75437	2.75675	1.9458	5.75872	2.8525
ENSMUSG00000042558.16	Adprhl2	chr4:126316047-126321703	-	0.81052	1.75384	2.8576	2.04708	6.24808	3.13269
ENSMUSG00000020248.18	Nfyb	chr10:82748701-82764144	-	0.809077	1.75209	3.06928	2.2602	7.39354	3.79059
ENSMUSG00000047844.3	Bex4	chrX:136138996-136140443	+	0.808881	1.75185	1.74788	0.938994	2.35864	0.917191
ENSMUSG00000030879.10	Mrpl17	chr7:105803206-105811099	-	0.806636	1.74913	2.14394	1.33731	3.41968	1.52679
ENSMUSG00000005338.13	Cadm3	chr1:173333258-173367695	-	0.80634	1.74877	1.9671	1.16076	2.90982	1.23576
ENSMUSG00000006490.3	Prl8a9	chr13:27557995-27564606	-	0.804449	1.74648	1.11371	0.309258	1.16401	0.23907
ENSMUSG00000038301.15	Snx10	chr6:51523901-51590679	+	0.803986	1.74592	2.11447	1.31048	3.3303	1.48024
ENSMUSG00000022193.7	Psmb5	chr14:54614119-54618022	-	0.801171	1.74251	5.20662	4.40544	35.9273	20.192
ENSMUSG00000021131.14	Erh	chr12:80634022-80644341	-	0.800521	1.74173	4.91116	4.11064	29.0888	16.2753
ENSMUSG00000032057.9	4833427G06Rik	chr9:51081115-51102078	-	0.800073	1.74119	0.800073	0	0.741189	0
ENSMUSG00000041168.9	Lonp1	chr17:56614301-56626903	-	0.799674	1.74071	5.19004	4.39037	35.5055	19.9716
ENSMUSG00000045312.12	Lhfpl2	chr13:94057796-94195409	+	0.79847	1.73926	2.84334	2.04487	6.17681	3.12637
ENSMUSG00000056737.14	Capg	chr6:72544391-72562983	+	0.795433	1.7356	3.27661	2.48118	8.69076	4.58353
ENSMUSG00000021892.14	Sh3bp5	chr14:31359880-31436078	-	0.793338	1.73308	4.85604	4.0627	27.961	15.7107
ENSMUSG00000026586.16	Prrx1	chr1:163245119-163313710	-	0.792339	1.73188	3.71323	2.92089	12.1158	6.57315
ENSMUSG00000046491.10	C1qtnf2	chr11:43474276-43491525	+	0.790956	1.73022	2.48378	1.69282	4.59361	2.23289
ENSMUSG00000025408.15	Ddit3	chr10:127290774-127296288	+	0.790865	1.73011	4.45377	3.66291	20.9139	11.6662
ENSMUSG00000005233.16	Spc25	chr2:69193895-69206194	-	0.790825	1.73006	3.01302	2.2222	7.07253	3.66603
ENSMUSG00000016252.7	Atp5e	chr2:174461072-174464105	-	0.790078	1.72917	5.14204	4.35196	34.3108	19.4207
ENSMUSG00000022620.14	Arsa	chr15:89472476-89477425	-	0.78983	1.72887	3.22968	2.43985	8.38057	4.42584
ENSMUSG00000039356.15	Exosc2	chr2:31670715-31681349	+	0.789218	1.72814	3.21486	2.42564	8.28472	4.37267
ENSMUSG00000058498.12	Rnf207	chr4:152307019-152318993	-	0.788424	1.72719	1.71447	0.926047	2.28176	0.900062
ENSMUSG00000030539.13	Sema4b	chr7:80186841-80226527	+	0.787453	1.72602	2.10704	1.31958	3.30805	1.49594
ENSMUSG00000032298.13	Neil1	chr9:57142800-57148305	-	0.7866	1.725	2.51226	1.72566	4.70515	2.30732
ENSMUSG00000027533.10	Fabp5	chr3:10012548-10016607	+	0.786464	1.72484	5.70923	4.92277	51.318	29.332
ENSMUSG00000037652.15	Phc3	chr3:30899371-30969415	-	0.785671	1.72389	2.51282	1.72715	4.70734	2.31073
ENSMUSG00000095180.8	Rhox5	chrX:37804842-37808876	+	0.785603	1.72381	4.09712	3.31152	16.1142	8.92811
ENSMUSG00000039501.14	Znfx1	chr2:167035793-167063015	-	0.785188	1.72332	3.59176	2.80657	11.0566	5.99618
ENSMUSG00000003970.8	Rpl8	chr15:76904071-76906318	+	0.78405	1.72196	9.55578	8.77173	751.621	436.073
ENSMUSG00000015363.13	Trabd	chr15:89075124-89087077	+	0.782193	1.71974	2.63375	1.85156	5.20638	2.6089
ENSMUSG00000049411.14	Tmem241	chr18:11964450-12121537	-	0.782089	1.71962	1.37082	0.588728	1.58617	0.503921
ENSMUSG00000029019.8	Nppb	chr4:147985788-147987205	+	0.781896	1.71939	7.21905	6.43715	147.988	85.6516
ENSMUSG00000036390.8	Gadd45a	chr6:67035096-67037457	-	0.781631	1.71907	4.07527	3.29364	15.8569	8.80581
ENSMUSG00000047894.2	Ang2	chr14:51195324-51199148	-	0.781466	1.71888	0.849705	0.0682392	0.802133	0.0484363
ENSMUSG00000041506.15	Rrp9	chr9:106475963-106485424	+	0.7811	1.71844	2.83494	2.05384	6.13512	3.15209
ENSMUSG00000053205.9	Styx	chr14:45351093-45422820	+	0.780757	1.71803	1.21067	0.429909	1.31444	0.347148
ENSMUSG00000069899.3	Gm12166	chr11:46051354-46052321	-	0.780455	1.71767	1.51696	0.73651	1.86188	0.666141
ENSMUSG00000071715.11	Ncf4	chr15:78244801-78262580	+	0.779878	1.71699	1.53597	0.756089	1.89983	0.688906
ENSMUSG00000050697.9	Prkaa1	chr15:5143861-5181899	+	0.778525	1.71538	3.99436	3.21583	14.9376	8.291
ENSMUSG00000030770.15	Parva	chr7:112427505-112591692	+	0.778126	1.7149	5.32573	4.5476	39.1054	22.3864
ENSMUSG00000054293.10	A630033H20Rik	chrX:107148927-107173661	+	0.777867	1.71459	1.39341	0.615547	1.627	0.532139
ENSMUSG00000027514.14	Zbp1	chr2:173206612-173218923	-	0.777284	1.7139	3.41443	2.63714	9.66215	5.22098
ENSMUSG00000064272.3	Gpbar1	chr1:74278550-74279624	+	0.777271	1.71389	0.855398	0.0781275	0.809258	0.055647
ENSMUSG00000059734.6	Ndufs8	chr19:3908870-3912717	-	0.777106	1.71369	5.81817	5.04106	55.4214	31.9239
ENSMUSG00000039983.13	Ccdc32	chr2:119017779-119029393	-	0.775905	1.71226	2.73753	1.96162	5.66926	2.895
ENSMUSG00000063412.4	Gm10131	chr8:34111002-34111737	-	0.775816	1.71216	3.96039	3.18457	14.5666	8.09183
ENSMUSG00000020309.6	Chac2	chr11:30976707-30986350	-	0.775616	1.71192	2.76463	1.98901	5.79572	2.96965
ENSMUSG00000006715.11	Gmnn	chr13:24751845-24761923	-	0.773318	1.7092	3.80224	3.02892	12.9505	7.162
ENSMUSG00000033020.6	Polr2f	chr15:79141351-79151774	+	0.773106	1.70894	5.38092	4.60781	40.6695	23.3832
ENSMUSG00000021361.7	Tmem14c	chr13:41016292-41022586	+	0.773001	1.70882	6.14663	5.37363	69.8466	40.4594
ENSMUSG00000029720.9	Gm20605	chr5:137629175-137642899	+	0.772963	1.70878	1.44232	0.669352	1.71757	0.590359
ENSMUSG00000005982.13	Naa60	chr16:3872375-3904780	+	0.772846	1.70864	3.46505	2.69221	10.0429	5.46302
ENSMUSG00000041126.16	H2afv	chr11:6427229-6444443	-	0.772729	1.7085	3.82149	3.04876	13.1379	7.27503
ENSMUSG00000016758.3	Bik	chr15:83526862-83544635	+	0.772222	1.7079	2.65971	1.88749	5.31906	2.6999
ENSMUSG00000002948.19	Map2k7	chr8:4238740-4247897	+	0.772081	1.70773	3.45127	2.67918	9.93791	5.40494
ENSMUSG00000027257.13	Pacsin3	chr2:91255954-91264679	+	0.772008	1.70764	2.37906	1.60705	4.20197	2.04628
ENSMUSG00000090862.3	Rps13	chr7:116331505-116334195	-	0.771539	1.70709	6.58948	5.81794	95.3011	55.4124
ENSMUSG00000090110.8	Cmc4	chrX:75404846-75416584	-	0.771483	1.70702	1.66992	0.898441	2.18198	0.86405
ENSMUSG00000064326.13	Siva1	chr12:112644679-112649149	+	0.770612	1.70599	2.87225	2.10164	6.32206	3.29196
ENSMUSG00000047721.8	Bola2	chr7:126695401-126699798	+	0.769986	1.70525	2.11722	1.34723	3.33856	1.54423
ENSMUSG00000057346.11	Apol9a	chr15:77403789-77411080	-	0.769972	1.70524	3.32424	2.55427	9.01605	4.8737
ENSMUSG00000025102.14	3110040N11Rik	chr7:81782182-81789478	-	0.769346	1.7045	2.69653	1.92718	5.48239	2.80311
ENSMUSG00000021390.6	Ogn	chr13:49608046-49624501	+	0.76892	1.70399	6.01835	5.24943	63.819	37.0395
ENSMUSG00000042828.12	Trim72	chr7:128003949-128011033	+	0.768919	1.70399	3.5729	2.80398	10.9001	5.98363
ENSMUSG00000039195.4	1110008P14Rik	chr2:32377097-32381938	-	0.768137	1.70307	3.16164	2.3935	7.94844	4.2543
ENSMUSG00000020224.15	Llph	chr10:120227070-120232582	+	0.768122	1.70305	3.31362	2.5455	8.94259	4.8381
ENSMUSG00000002660.7	Clpp	chr17:56990264-56996371	+	0.767837	1.70272	4.30174	3.5339	18.722	10.5827
ENSMUSG00000023031.7	Cela1	chr15:100674425-100687920	-	0.767272	1.70205	1.17544	0.408166	1.25862	0.326998
ENSMUSG00000094777.2	Hist1h2ap	chr13:21833026-21833507	-	0.766697	1.70137	3.21395	2.44725	8.27887	4.45376
ENSMUSG00000027166.14	Dnajc24	chr2:105966709-106003549	-	0.765467	1.69992	2.77983	2.01436	5.86769	3.04001
ENSMUSG00000007872.3	Id3	chr4:136143497-136145755	+	0.76512	1.69951	5.40444	4.63932	41.3544	23.9215
ENSMUSG00000012848.15	Rps5	chr7:12922290-12926686	+	0.764216	1.69845	8.27618	7.51196	309.012	181.527
ENSMUSG00000048047.3	Zbtb33	chrX:38189793-38197046	+	0.76399	1.69818	2.3691	1.60511	4.16618	2.04219
ENSMUSG00000026308.8	Klhl30	chr1:91351016-91362416	+	0.76391	1.69809	2.83373	2.06982	6.12915	3.19834
ENSMUSG00000049489.5	Fam58b	chr11:78750506-78751729	-	0.763727	1.69787	2.96552	2.20179	6.81108	3.60051
ENSMUSG00000028861.13	Mrps15	chr4:126046925-126055532	+	0.762936	1.69694	4.66588	3.90294	24.3845	13.959
ENSMUSG00000026305.15	Lrrfip1	chr1:90998737-91128944	+	0.762592	1.69654	4.98817	4.22558	30.7388	17.708
ENSMUSG00000024910.4	Ctsw	chr19:5465240-5468498	-	0.762082	1.69594	0.762082	0	0.695936	0
ENSMUSG00000020381.10	Mrnip	chr11:50174444-50200115	+	0.761709	1.6955	1.5594	0.797693	1.94732	0.738319
ENSMUSG00000094248.1	Hist1h2ao	chr13:21810465-21810944	+	0.761196	1.69489	3.2352	2.474	8.41655	4.55583
ENSMUSG00000041852.14	Tcf20	chr15:82808629-82912134	-	0.760835	1.69447	3.27503	2.5142	8.68017	4.7128
ENSMUSG00000024924.14	Vldlr	chr19:27216484-27254231	+	0.760521	1.6941	3.62207	2.86155	11.3127	6.26797
ENSMUSG00000015134.15	Aldh1a3	chr7:66390890-66427517	-	0.760494	1.69407	1.88267	1.12218	2.68758	1.17676
ENSMUSG00000056629.15	Fkbp2	chr19:6977741-6980461	-	0.760256	1.69379	4.93892	4.17866	29.6735	17.1093
ENSMUSG00000029066.12	Mrpl20	chr4:155802878-155809975	+	0.759752	1.6932	4.52214	3.76238	21.9773	12.5703
ENSMUSG00000028378.6	Ptgr1	chr4:58965439-58987119	-	0.758999	1.69232	3.70896	2.94996	12.077	6.72729
ENSMUSG00000061613.12	U2af1	chr17:31647082-31658754	-	0.758717	1.69199	6.00962	5.25091	63.4283	37.0785
ENSMUSG00000030990.18	Pgap2	chr7:102210208-102238567	+	0.758444	1.69166	2.58695	1.8285	5.00825	2.55168
ENSMUSG00000038845.11	Phb	chr11:95666957-95680773	+	0.757944	1.69108	4.91438	4.15644	29.1561	16.8325
ENSMUSG00000029238.11	Clock	chr5:76209868-76304792	-	0.757793	1.6909	2.23075	1.47295	3.69377	1.7759
ENSMUSG00000055322.15	Tns1	chr1:73910231-74124449	-	0.756176	1.68901	5.75995	5.00378	53.19	31.0839
ENSMUSG00000039232.12	Stx11	chr10:12938209-12964298	-	0.755344	1.68803	1.38082	0.625474	1.60416	0.542718
ENSMUSG00000102543.5	Pcdhgc5	chr18:37819513-37841873	+	0.754631	1.6872	2.31381	1.55918	3.97194	1.94686
ENSMUSG00000025337.10	Sbds	chr5:130245731-130255530	-	0.754285	1.6868	4.69567	3.94138	24.9142	14.363
ENSMUSG00000058729.13	Lin9	chr1:180641150-180690694	+	0.75384	1.68628	1.68716	0.933318	2.22022	0.909662
ENSMUSG00000045394.8	Epcam	chr17:87635979-87651106	+	0.75347	1.68584	0.75347	0	0.685843	0
ENSMUSG00000027422.15	Rrbp1	chr2:143947395-144011263	-	0.751879	1.68398	5.68462	4.93275	50.4331	29.5425
ENSMUSG00000061979.8	Rcc1l	chr5:134148054-134176774	-	0.751569	1.68362	2.7998	2.04824	5.96346	3.136
ENSMUSG00000034868.8	Myl12b	chr17:70973920-70990787	-	0.751238	1.68324	6.2827	5.53146	76.8538	45.2525
ENSMUSG00000035595.6	1600002K03Rik	chr10:80172944-80175146	+	0.750937	1.68289	3.09877	2.34783	7.56689	4.0906
ENSMUSG00000068391.8	Chrac1	chr15:73090392-73097554	+	0.750876	1.68281	3.59245	2.84158	11.0625	6.16803
ENSMUSG00000022634.9	Yaf2	chr15:93284278-93336935	-	0.749908	1.68169	3.75223	3.00232	12.4752	7.0129
ENSMUSG00000058239.13	Usf2	chr7:30945248-30956803	-	0.749739	1.68149	3.77683	3.02709	12.7069	7.15163
ENSMUSG00000007877.2	Tcap	chr11:98383811-98384953	+	0.748777	1.68037	3.72944	2.98066	12.264	6.89349
ENSMUSG00000027331.15	Knstrn	chr2:118814003-118853957	+	0.748771	1.68036	3.34155	2.59278	9.13694	5.0326
ENSMUSG00000091898.8	Tnnc1	chr14:31208312-31211729	+	0.748627	1.68019	8.40036	7.65173	336.878	200.095
ENSMUSG00000051989.11	Smim11	chr16:92301286-92313041	+	0.746806	1.67807	4.09721	3.3504	16.1152	9.19931
ENSMUSG00000029432.12	Nipsnap2	chr5:129725063-129758327	+	0.745854	1.67697	5.07664	4.33078	32.7458	19.1231
ENSMUSG00000063406.11	Tmed5	chr5:108106366-108132620	-	0.742451	1.67302	2.90671	2.16426	6.49905	3.48235
ENSMUSG00000028211.11	Trp53inp1	chr4:11156431-11174379	+	0.742415	1.67297	3.23164	2.48922	8.39333	4.61475
ENSMUSG00000091780.2	Sco2	chr15:89371639-89373818	-	0.742237	1.67277	3.02319	2.28095	7.12961	3.85998
ENSMUSG00000013593.12	Ndufs2	chr1:171234853-171251388	-	0.741591	1.67202	6.24723	5.50564	74.9632	44.432
ENSMUSG00000026641.13	Usf1	chr1:171411313-171419142	+	0.739727	1.66986	2.82693	2.08721	6.09565	3.24925
ENSMUSG00000049119.14	Fam110b	chr4:5644090-6108223	+	0.739662	1.66978	1.18773	0.448071	1.27795	0.364215
ENSMUSG00000020646.17	Mboat2	chr12:24830879-24964397	+	0.736257	1.66585	1.97601	1.23975	2.93404	1.36158
ENSMUSG00000054364.5	Rhob	chr12:8497661-8500009	-	0.736053	1.66561	5.96837	5.23232	61.6122	36.5911
ENSMUSG00000031734.13	Irx3	chr8:91798525-91802067	-	0.735999	1.66555	2.20805	1.47205	3.62051	1.77417
ENSMUSG00000022940.16	Pigp	chr16:94358763-94371015	-	0.73552	1.665	3.21238	2.47686	8.26876	4.56683
ENSMUSG00000027502.11	Rtfdc1	chr2:172440556-172469908	+	0.734927	1.66431	4.30801	3.57308	18.808	10.9016
ENSMUSG00000078348.4	Sf3b5	chr10:13005343-13009183	+	0.734775	1.66414	3.08983	2.35505	7.51394	4.11613
ENSMUSG00000039323.18	Igfbp2	chr1:72824503-72852474	+	0.732968	1.66205	4.90785	4.17489	29.02	17.062
ENSMUSG00000004100.12	Ppan	chr9:20888175-20892178	+	0.732617	1.66165	2.73717	2.00455	5.66762	3.01265
ENSMUSG00000032010.15	Usp2	chr9:44067021-44095627	+	0.732221	1.66119	2.37775	1.64553	4.19727	2.12863
ENSMUSG00000019659.8	Ccdc12	chr9:110656503-110711606	+	0.731932	1.66086	2.60367	1.87174	5.07831	2.65973
ENSMUSG00000023452.18	Pisd	chr5:32736301-32785646	-	0.731909	1.66084	2.566	1.83409	4.92165	2.56547
ENSMUSG00000029122.11	Evc	chr5:37289098-37336894	-	0.729852	1.65847	2.10325	1.3734	3.29676	1.5908
ENSMUSG00000041444.14	Arhgap32	chr9:32116136-32268446	+	0.729821	1.65843	2.25112	1.5213	3.76054	1.8705
ENSMUSG00000017548.15	Suz12	chr11:79993106-80034123	+	0.72977	1.65838	3.91549	3.18571	14.0896	8.09904
ENSMUSG00000022554.6	Hgh1	chr15:76368898-76371403	+	0.728969	1.65745	2.44094	1.71197	4.42995	2.27608
ENSMUSG00000041827.15	Oasl1	chr5:114923240-114937915	+	0.728865	1.65734	2.39612	1.66726	4.26386	2.1761
ENSMUSG00000039997.16	Ifi203	chr1:173920407-173942672	-	0.727792	1.6561	2.21934	1.49155	3.6568	1.8119
ENSMUSG00000020386.5	Sar1b	chr11:51763687-51791925	+	0.727634	1.65592	5.49639	4.76875	44.1417	26.2608
ENSMUSG00000063659.11	Zbtb18	chr1:177442351-177450764	+	0.727568	1.65585	3.04936	2.32179	7.27843	3.99952
ENSMUSG00000087687.3	Pet100	chr8:3621548-3625848	+	0.727091	1.6553	2.86812	2.14103	6.30113	3.41076
ENSMUSG00000032114.9	Slc37a4	chr9:44396852-44402968	+	0.72704	1.65524	2.69675	1.96971	5.48339	2.91689
ENSMUSG00000026463.17	Atp2b4	chr1:133699457-133801041	-	0.726784	1.65495	2.75216	2.02537	5.73724	3.07097
ENSMUSG00000004266.15	Ptpn6	chr6:124720707-124738714	-	0.726612	1.65475	1.68826	0.961644	2.22267	0.947528
ENSMUSG00000062729.11	Ppox	chr1:171275990-171281186	-	0.726449	1.65456	2.22117	1.49472	3.66271	1.81809
ENSMUSG00000039640.7	Mrpl12	chr11:120484613-120489065	+	0.726324	1.65442	4.84221	4.11589	27.6847	16.3383
ENSMUSG00000028672.13	Hmgcl	chr4:135946448-135962617	+	0.726314	1.65441	3.35442	2.62811	9.22777	5.18214
ENSMUSG00000026564.9	Dusp27	chr1:166098148-166127922	-	0.726268	1.65435	3.22322	2.49695	8.33871	4.64492
ENSMUSG00000003955.7	Fam162a	chr16:36043844-36071515	-	0.725871	1.6539	6.54783	5.82196	92.5604	55.5696
ENSMUSG00000044927.6	H1fx	chr6:87980421-87981637	-	0.725518	1.65349	2.73774	2.01222	5.67024	3.03403
ENSMUSG00000071266.13	Zfp946	chr17:22424222-22456689	+	0.725045	1.65295	1.74946	1.02442	2.36234	1.03414
ENSMUSG00000024118.13	Tedc2	chr17:24215054-24220851	-	0.72417	1.65195	2.59798	1.87381	5.05437	2.66498
ENSMUSG00000039656.16	Rxrb	chr17:34031812-34038393	+	0.723863	1.6516	2.77989	2.05602	5.86799	3.15839
ENSMUSG00000001305.5	Rrp15	chr1:186720978-186749358	-	0.723092	1.65072	2.91525	2.19216	6.54357	3.56988
ENSMUSG00000072235.5	Tuba1a	chr15:98949841-98953551	-	0.722617	1.65017	7.74093	7.01832	212.921	128.635
ENSMUSG00000026029.14	Casp8	chr1:58795374-58847503	+	0.722598	1.65015	3.20871	2.48611	8.24521	4.60265
ENSMUSG00000023892.7	Zfp51	chr17:21450352-21465591	+	0.722175	1.64967	1.98811	1.26593	2.96716	1.40482
ENSMUSG00000036639.12	Nudt1	chr5:140321656-140338137	+	0.721918	1.64937	2.29471	1.5728	3.90657	1.97481
ENSMUSG00000028104.14	Polr3gl	chr3:96577872-96594181	-	0.721595	1.649	2.73216	2.01056	5.64448	3.02939
ENSMUSG00000021280.9	Exoc3l4	chr12:111417017-111431678	+	0.721407	1.64879	1.35484	0.633436	1.55769	0.551255
ENSMUSG00000024856.10	Cdk2ap2	chr19:4097182-4099019	+	0.7213	1.64867	3.21685	2.49555	8.29753	4.63942
ENSMUSG00000030255.13	Sspn	chr6:145931641-145965223	+	0.721273	1.64864	4.27661	3.55533	18.3815	10.7561
ENSMUSG00000040888.9	Gfer	chr17:24693191-24696156	-	0.721135	1.64848	3.30344	2.58231	8.87267	4.98896
ENSMUSG00000090137.8	Uba52	chr8:70508263-70510801	-	0.719993	1.64717	7.39185	6.67185	166.945	100.96
ENSMUSG00000059031.3	Olfr482	chr7:108092999-108097586	-	0.719545	1.64666	0.719545	0	0.646663	0
ENSMUSG00000006360.11	Crip1	chr12:113146316-113153879	+	0.719512	1.64662	4.77681	4.0573	26.4134	15.6483
ENSMUSG00000035215.9	Lsm7	chr10:80852821-80855209	-	0.719502	1.64661	3.2012	2.48169	8.19721	4.58553
ENSMUSG00000090247.7	Bloc1s1	chr10:128917882-128924035	-	0.719291	1.64637	3.86498	3.14569	13.5705	7.85005
ENSMUSG00000037993.8	Dhx38	chr8:109548011-109565861	-	0.718968	1.646	3.4088	2.68983	9.62065	5.45239
ENSMUSG00000035364.1	4930524J08Rik	chr5:99979061-99979663	+	0.71866	1.64565	0.71866	0	0.645653	0
ENSMUSG00000053560.4	Ier2	chr8:84661331-84662852	-	0.718297	1.64524	4.88831	4.17001	28.6161	17.0011
ENSMUSG00000028136.15	Snx27	chr3:94497544-94582716	-	0.718023	1.64493	3.40941	2.69139	9.62512	5.45933
ENSMUSG00000029038.9	Ssu72	chr4:155704800-155733879	+	0.717054	1.64382	4.56746	3.8504	22.7105	13.424
ENSMUSG00000017307.15	Acot8	chr2:164792768-164804882	-	0.716426	1.64311	2.04864	1.33221	3.13715	1.51788
ENSMUSG00000023938.7	Aars2	chr17:45506841-45520842	+	0.715954	1.64257	1.67329	0.957338	2.18942	0.941724
ENSMUSG00000075602.10	Ly6a	chr15:74994877-74998031	-	0.715337	1.64187	4.31241	3.59708	18.8685	11.1012
ENSMUSG00000018287.12	Spag7	chr11:70663771-70669416	-	0.715327	1.64186	4.68679	3.97146	24.7551	14.6866
ENSMUSG00000030682.4	Cdipt	chr7:126975914-126980501	+	0.715194	1.6417	4.45862	3.74343	20.9876	12.3932
ENSMUSG00000002458.13	Rgs19	chr2:181688419-181693977	-	0.714816	1.64127	3.1659	2.45109	7.97494	4.46828
ENSMUSG00000021606.8	Ndufs6	chr13:73319838-73328542	-	0.714527	1.64094	5.54551	4.83098	45.7052	27.4624
ENSMUSG00000063838.6	Cdc42ep5	chr7:4151260-4164860	-	0.714204	1.64058	3.08247	2.36827	7.47066	4.16322
ENSMUSG00000074476.6	Spc24	chr9:21755442-21760303	-	0.713876	1.64021	2.71325	1.99937	5.55798	2.99827
ENSMUSG00000032291.8	Crabp1	chr9:54764748-54773110	+	0.71365	1.63995	1.16938	0.455733	1.24915	0.371479
ENSMUSG00000021079.16	Timm9	chr12:71123173-71136684	-	0.713401	1.63967	2.52419	1.81079	4.75252	2.50835
ENSMUSG00000060803.5	Gstp1	chr19:4035407-4037921	-	0.712307	1.63842	6.08704	5.37473	66.98	40.4911
ENSMUSG00000032328.12	Tmem30a	chr9:79768943-79793507	-	0.711838	1.63789	5.01293	4.30109	31.288	18.7132
ENSMUSG00000028063.15	Lmna	chr3:88480147-88509956	-	0.711119	1.63707	4.63907	3.92795	23.9172	14.2206
ENSMUSG00000022881.14	Rfc4	chr16:23113943-23127737	-	0.71042	1.63628	3.88539	3.17497	13.7781	8.03151
ENSMUSG00000020911.14	Krt19	chr11:100140810-100148665	-	0.710327	1.63617	2.41263	1.7023	4.32443	2.25419
ENSMUSG00000024253.8	Dync2li1	chr17:84626496-84655558	+	0.707435	1.6329	3.16302	2.45558	7.957	4.48534
ENSMUSG00000022676.6	Snai2	chr16:14705852-14709395	+	0.707106	1.63253	3.63396	2.92685	11.4145	6.6045
ENSMUSG00000014786.8	Slc9a5	chr8:105348843-105369881	+	0.706656	1.63202	1.81072	1.10406	2.50817	1.14959
ENSMUSG00000020630.9	Rnaseh1	chr12:28649602-28659589	+	0.706182	1.63148	2.34468	1.6385	4.07949	2.11342
ENSMUSG00000094622.2	Gm3055	chr10:81742821-81771161	-	0.706165	1.63146	0.706165	0	0.631462	0
ENSMUSG00000042133.16	Ppig	chr2:69722545-69754012	+	0.705916	1.63118	3.65815	2.95224	11.6245	6.73949
ENSMUSG00000025792.9	Slc25a10	chr11:120491840-120499187	+	0.705562	1.63078	2.52996	1.8244	4.77557	2.5416
ENSMUSG00000028937.14	Acot7	chr4:152178134-152271855	+	0.705442	1.63064	4.87678	4.17134	28.3803	17.0176
ENSMUSG00000023947.7	Nfkbie	chr17:45555716-45563169	+	0.7053	1.63048	2.61812	1.91282	5.13951	2.76546
ENSMUSG00000045201.6	Lrrc3b	chr14:15357515-15438987	-	0.704333	1.62939	1.65385	0.949521	2.14673	0.931231
ENSMUSG00000031596.15	Slc7a2	chr8:40862396-40922308	+	0.70235	1.62715	3.04101	2.33866	7.23065	4.05831
ENSMUSG00000025532.13	Crcp	chr5:130029290-130060789	+	0.702293	1.62709	3.66469	2.9624	11.6818	6.79417
ENSMUSG00000032060.10	Cryab	chr9:50751325-50756636	+	0.701737	1.62646	6.20229	5.50056	72.6337	44.2723
ENSMUSG00000039016.5	Timm8b	chr9:50603910-50605320	+	0.701428	1.62611	5.84138	5.13995	56.3364	34.2598
ENSMUSG00000079415.2	Cntf	chr19:12763660-12765632	-	0.7011	1.62574	0.7011	0	0.625744	0
ENSMUSG00000033752.7	Mnd1	chr3:84087933-84155786	-	0.700891	1.62551	3.15796	2.45707	7.92569	4.49102
ENSMUSG00000062743.9	Zfp677	chr17:21383748-21399265	+	0.700083	1.6246	1.33373	0.633651	1.52054	0.551486
ENSMUSG00000038205.12	Prkab2	chr3:97658193-97673812	+	0.699924	1.62442	4.39758	3.69766	20.0768	11.975
ENSMUSG00000029622.16	Arpc1b	chr5:145114215-145130705	+	0.699809	1.62429	4.41439	3.71458	20.3238	12.1281
ENSMUSG00000074527.11	Gm14296	chr2:176892509-176927809	-	0.699721	1.62419	0.85963	0.159909	0.814573	0.117217
ENSMUSG00000003518.13	Dusp3	chr11:101971143-101987013	-	0.699302	1.62372	4.17362	3.47432	17.0462	10.1141
ENSMUSG00000029683.7	Lmod2	chr6:24597762-24605414	+	0.699079	1.62347	4.55683	3.85775	22.5366	13.4977
ENSMUSG00000041632.6	Mrps27	chr13:99344786-99415562	+	0.698966	1.62334	3.79867	3.0997	12.9159	7.57241
ENSMUSG00000019797.11	1700021F05Rik	chr10:43525133-43540994	-	0.698495	1.62281	2.74082	2.04232	5.68448	3.11907
ENSMUSG00000096768.7	Erdr1	chrY:90784738-90816464	+	0.697933	1.62218	5.89482	5.19688	58.4999	35.679
ENSMUSG00000072825.11	Cep170b	chr12:112720455-112746592	+	0.697902	1.62214	2.72897	2.03107	5.62981	3.08707
ENSMUSG00000047420.8	Fam180a	chr6:35312668-35326141	-	0.697488	1.62168	3.09389	2.3964	7.53793	4.26487
ENSMUSG00000034757.15	Tmub2	chr11:102284931-102289237	+	0.697263	1.62143	3.93082	3.23356	14.2509	8.40585
ENSMUSG00000065947.3	mt-Nd4l	chrM:9877-10173	+	0.696251	1.62029	7.91645	7.2202	240.596	148.107
ENSMUSG00000041881.12	Ndufa7	chr17:33824591-33838316	+	0.695893	1.61989	5.00315	4.30725	31.0698	18.7976
ENSMUSG00000022354.4	Ndufb9	chr15:58933756-58939488	+	0.694637	1.61848	6.69889	6.00426	102.889	63.189
ENSMUSG00000044857.7	Lemd2	chr17:27189601-27204438	-	0.694126	1.6179	3.4026	2.70848	9.57514	5.53632
ENSMUSG00000004610.4	Etfb	chr7:43444083-43457800	+	0.693632	1.61735	5.38462	4.69099	40.7766	24.8303
ENSMUSG00000032540.16	Abhd5	chr9:122351608-122381524	+	0.693227	1.6169	2.81514	2.12191	6.03787	3.3527
ENSMUSG00000020267.6	Hint1	chr11:54866383-54870501	+	0.692717	1.61633	7.76176	7.06904	216.031	133.275
ENSMUSG00000033983.13	Coil	chr11:88970252-88991613	+	0.692677	1.61628	1.51734	0.824666	1.86263	0.771125
ENSMUSG00000062006.12	Rpl34	chr3:130726831-130730398	-	0.692585	1.61618	4.59788	3.9053	23.2158	13.9834
ENSMUSG00000033898.16	Cfhr2	chr1:139804167-139858702	-	0.692373	1.61594	0.692373	0	0.615939	0
ENSMUSG00000027954.9	Efna1	chr3:89271733-89281142	-	0.692168	1.61571	2.41311	1.72095	4.32623	2.29653
ENSMUSG00000039191.12	Rbpj	chr5:53466152-53657362	+	0.691702	1.61519	2.60001	1.9083	5.06289	2.75367
ENSMUSG00000063268.12	Parp10	chr15:76231174-76243441	-	0.691423	1.61488	2.69778	2.00635	5.48801	3.01766
ENSMUSG00000025225.14	Nfkb2	chr19:46304737-46312090	+	0.69108	1.61449	4.09619	3.40511	16.1031	9.59351
ENSMUSG00000019944.14	Rhobtb1	chr10:69151434-69291791	+	0.689829	1.61309	2.36994	1.68012	4.16921	2.20454
ENSMUSG00000062694.7	Cav3	chr6:112459505-112472872	+	0.689653	1.6129	5.34102	4.65136	39.5327	24.1304
ENSMUSG00000073702.11	Rpl31	chr1:39367842-39371911	+	0.689325	1.61253	7.68858	6.99926	205.298	126.934
ENSMUSG00000066637.2	Ttc32	chr12:9029997-9041988	+	0.689285	1.61248	1.88208	1.19279	2.68605	1.28595
ENSMUSG00000027245.11	Hypk	chr2:121453290-121458672	+	0.689263	1.61246	3.41718	2.72792	9.68253	5.62499
ENSMUSG00000028889.17	Yrdc	chr4:124850679-124855242	+	0.689149	1.61233	3.88991	3.20076	13.8245	8.19443
ENSMUSG00000020857.11	Nme2	chr11:93949814-93956259	-	0.688981	1.61214	6.63976	5.95078	98.7166	60.8534
ENSMUSG00000087610.1	Gm16253	chr3:96576984-96580663	+	0.688978	1.61214	0.688978	0	0.612141	0
ENSMUSG00000027342.14	Pcna	chr2:132249162-132253314	-	0.688978	1.61214	4.89062	4.20165	28.6636	17.4001
ENSMUSG00000003644.17	Rps6ka1	chr4:133847290-133887797	-	0.688547	1.61166	1.31182	0.623272	1.48254	0.540365
ENSMUSG00000005886.14	Ncoa2	chr1:13139105-13374083	-	0.688384	1.61148	2.26482	1.57643	3.80594	1.98232
ENSMUSG00000014158.12	Trpv4	chr5:114622152-114658421	-	0.68805	1.6111	0.68805	0	0.611104	0
ENSMUSG00000034748.16	Sirt6	chr10:81621785-81627797	-	0.687043	1.60998	2.10427	1.41723	3.2998	1.67072
ENSMUSG00000038086.4	Hspb2	chr9:50751078-50752354	-	0.686637	1.60953	4.95802	4.27138	30.0822	18.3114
ENSMUSG00000024158.17	Hagh	chr17:24840143-24864450	+	0.686223	1.60907	3.03752	2.35129	7.21076	4.10281
ENSMUSG00000034930.16	Rtkn	chr6:83135463-83152579	+	0.686085	1.60891	2.43123	1.74515	4.39354	2.35229
ENSMUSG00000069835.10	Sat2	chr11:69622024-69623870	+	0.685941	1.60875	1.61462	0.928678	2.06231	0.90353
ENSMUSG00000030188.12	Magohb	chr6:131284388-131293244	-	0.685619	1.60839	3.66654	2.98092	11.6981	6.89491
ENSMUSG00000043131.14	Mob1a	chr6:83326016-83343776	+	0.68487	1.60756	4.81287	4.128	27.1072	16.4844
ENSMUSG00000020308.6	Tpgs1	chr10:79669369-79676127	+	0.684826	1.60751	2.86144	2.17661	6.2674	3.52091
ENSMUSG00000038067.2	Csf3	chr11:98701263-98703629	+	0.684621	1.60728	1.76647	1.08185	2.4022	1.11675
ENSMUSG00000031107.6	Rbmx2	chrX:48695004-48710723	+	0.684537	1.60719	2.44257	1.75804	4.43611	2.38238
ENSMUSG00000037060.3	Cavin3	chr7:105480083-105482300	-	0.684488	1.60713	5.06861	4.38412	32.5586	19.881
ENSMUSG00000040111.16	Gramd1b	chr9:40293233-40531383	-	0.683938	1.60652	2.20943	1.52549	3.62491	1.87884
ENSMUSG00000033389.16	Arhgap44	chr11:65002039-65162961	-	0.683172	1.60567	2.08804	1.40486	3.25169	1.64793
ENSMUSG00000028972.11	Car6	chr4:150187015-150201332	-	0.682783	1.60523	2.92562	2.24283	6.59798	3.73325
ENSMUSG00000026189.13	Pecr	chr1:72259167-72284314	-	0.682257	1.60465	2.60497	1.92271	5.08379	2.79136
ENSMUSG00000029402.8	Snrnp35	chr5:124483134-124491124	+	0.681465	1.60377	2.5269	1.84544	4.76332	2.59362
ENSMUSG00000060802.8	B2m	chr2:122147686-122153083	+	0.679907	1.60204	9.59407	8.91416	771.864	481.426
ENSMUSG00000026655.15	Fam107b	chr2:3570488-3782142	+	0.678935	1.60096	4.64267	3.96373	23.9794	14.6028
ENSMUSG00000027649.15	Ctnnbl1	chr2:157737401-157891614	+	0.678315	1.60027	3.42037	2.74206	9.70618	5.69024
ENSMUSG00000002379.6	Ndufa11	chr17:56717762-56724248	+	0.678308	1.60026	4.8372	4.15889	27.5852	16.8628
ENSMUSG00000023484.13	Prph	chr15:99055174-99058978	+	0.678244	1.60019	2.13374	1.45549	3.38852	1.7425
ENSMUSG00000028480.14	Glipr2	chr4:43957401-43979118	+	0.67796	1.59988	6.15864	5.48068	70.4391	43.6529
ENSMUSG00000024197.9	Plin3	chr17:56278962-56290511	-	0.677802	1.5997	4.71003	4.03223	25.1735	15.3615
ENSMUSG00000019732.14	Calr3	chr8:72424176-72443870	-	0.676893	1.59869	1.4916	0.814709	1.81201	0.758943
ENSMUSG00000075284.10	Wipf1	chr2:73429610-73529734	-	0.676794	1.59858	3.16341	2.48662	7.95945	4.60462
ENSMUSG00000067071.8	Hes6	chr1:91411483-91414038	-	0.675992	1.59769	1.97218	1.29619	2.92361	1.45579
ENSMUSG00000016319.3	Slc25a5	chrX:36795651-36798807	+	0.675465	1.59711	7.59579	6.92032	192.446	120.122
ENSMUSG00000016664.14	Pacsin2	chr15:83375607-83464606	-	0.674889	1.59647	4.00536	3.33047	15.0596	9.05941
ENSMUSG00000091971.3	Hspa1a	chr17:34969190-34972156	-	0.674433	1.59597	1.24688	0.572447	1.37328	0.487044
ENSMUSG00000026347.13	Tmem163	chr1:127486546-127679548	-	0.673526	1.59497	1.80202	1.12849	2.48707	1.1863
ENSMUSG00000017801.15	Mlx	chr11:101087277-101092207	+	0.673257	1.59467	3.63412	2.96086	11.4159	6.78589
ENSMUSG00000053565.10	Eif3k	chr7:28971372-28981864	-	0.673197	1.5946	5.007	4.3338	31.1556	19.1653
ENSMUSG00000010048.10	Ifrd2	chr9:107587642-107593385	+	0.673082	1.59448	2.9156	2.24252	6.54544	3.73224
ENSMUSG00000025533.15	Asl	chr5:130011258-130029247	-	0.672001	1.59328	1.89359	1.22159	2.71559	1.33204
ENSMUSG00000042812.5	Foxf1	chr8:121084386-121088144	+	0.671448	1.59267	1.64781	0.976359	2.13357	0.967493
ENSMUSG00000031834.15	Pik3r2	chr8:70768176-70776713	-	0.670915	1.59208	3.40639	2.73548	9.60296	5.6598
ENSMUSG00000024397.14	Aif1	chr17:35170991-35176068	-	0.670096	1.59118	1.21128	0.541183	1.31543	0.455165
ENSMUSG00000021537.9	Cetn3	chr13:81783077-81797155	+	0.66994	1.59101	4.32246	3.65252	19.0074	11.5753
ENSMUSG00000019139.10	Isyna1	chr8:70594373-70597290	+	0.669329	1.59033	3.63216	2.96283	11.3991	6.79654
ENSMUSG00000037070.10	Rbmxl1	chr8:78505269-78508898	-	0.667869	1.58872	4.77612	4.10825	26.4003	16.2467
ENSMUSG00000029641.8	Rasl11a	chr5:146845071-146847726	+	0.667528	1.58835	4.12943	3.4619	16.5017	10.0188
ENSMUSG00000006526.13	Tmem110	chr14:30825590-30877210	+	0.667528	1.58835	2.38786	1.72033	4.23379	2.29511
ENSMUSG00000064141.14	Zfp69	chr4:120930137-120951699	-	0.667148	1.58793	1.58602	0.918872	2.0022	0.890636
ENSMUSG00000037296.7	Lsm1	chr8:25785288-25803975	+	0.666826	1.58758	2.76498	2.09815	5.79739	3.28161
ENSMUSG00000044982.6	Sft2d3	chr18:31909094-31911903	-	0.66536	1.58596	1.34535	0.679985	1.54091	0.602123
ENSMUSG00000051695.6	Pcbp1	chr6:86524492-86526321	-	0.664818	1.58537	6.34529	5.68047	80.3058	50.2851
ENSMUSG00000074406.5	Zfp628	chr7:4915217-4922002	+	0.664545	1.58507	1.98852	1.32397	2.96829	1.50355
ENSMUSG00000031661.12	Nkd1	chr8:88521354-88594884	+	0.664021	1.58449	2.04203	1.37801	3.11824	1.59909
ENSMUSG00000057234.9	Mettl15	chr2:109092297-109280748	-	0.663996	1.58446	1.52693	0.862937	1.88173	0.818738
ENSMUSG00000028443.6	Nudt2	chr4:41465151-41480926	+	0.66372	1.58416	3.39532	2.7316	9.52186	5.64191
ENSMUSG00000022023.6	Wbp4	chr14:79459937-79481520	-	0.663322	1.58373	3.13024	2.46692	7.75582	4.52862
ENSMUSG00000025410.10	Dctn2	chr10:127266368-127281950	+	0.663131	1.58352	4.93137	4.26824	29.5134	18.2694
ENSMUSG00000010453.12	Kansl3	chr1:36335730-36369181	-	0.662495	1.58282	4.01532	3.35282	15.1708	9.21644
ENSMUSG00000053226.6	Dand5	chr8:84815405-84822823	-	0.662144	1.58243	1.39152	0.72938	1.62356	0.657927
ENSMUSG00000036112.15	Metap2	chr10:93858489-93897093	-	0.660533	1.58067	3.74177	3.08124	12.3778	7.4634
ENSMUSG00000028849.17	Map7d1	chr4:126232167-126256343	-	0.660402	1.58052	4.33326	3.67286	19.1577	11.7538
ENSMUSG00000064367.1	mt-Nd5	chrM:11742-13565	+	0.660095	1.58019	8.95294	8.29285	494.57	312.615
ENSMUSG00000024892.16	Pcx	chr19:4510472-4621752	+	0.659875	1.57995	2.87671	2.21683	6.34471	3.64871
ENSMUSG00000094634.8	Gm3468	chr14:6087295-6108665	-	0.659547	1.57959	1.83526	1.17571	2.56835	1.25904
ENSMUSG00000053931.11	Cnn3	chr3:121426497-121458207	+	0.659435	1.57946	5.67286	5.01342	50.0153	31.2991
ENSMUSG00000057841.5	Rpl32	chr6:115805505-115808747	-	0.659412	1.57944	9.01414	8.35473	516.044	326.359
ENSMUSG00000063605.5	Ccdc102a	chr8:94902869-94918098	-	0.65826	1.57818	3.12407	2.46581	7.71844	4.52437
ENSMUSG00000040842.17	Szrd1	chr4:141113001-141139775	-	0.65805	1.57795	3.64357	2.98552	11.4975	6.92012
ENSMUSG00000002289.15	Angptl4	chr17:33773750-33781575	-	0.658022	1.57792	4.4458	3.78778	20.7932	12.8113
ENSMUSG00000022774.12	Ncbp2	chr16:31948513-31961781	+	0.65801	1.5779	4.488	3.82999	21.44	13.2214
ENSMUSG00000025616.14	Usp16	chr16:87454703-87483517	+	0.657517	1.57737	3.10945	2.45193	7.63053	4.47148
ENSMUSG00000017737.2	Mmp9	chr2:164940780-164955850	+	0.657379	1.57721	2.47735	1.81997	4.56873	2.53074
ENSMUSG00000029326.13	Enoph1	chr5:100039985-100068760	+	0.655061	1.57468	3.51141	2.85635	10.4035	6.24181
ENSMUSG00000033467.12	Crlf2	chr5:109554709-109558993	-	0.654999	1.57462	2.1974	1.5424	3.58653	1.91279
ENSMUSG00000003344.14	Btbd2	chr10:80642617-80657071	-	0.654449	1.57401	2.91382	2.25937	6.53608	3.78781
ENSMUSG00000078695.8	Cisd3	chr11:97685826-97688621	+	0.654384	1.57394	3.80529	3.15091	12.98	7.88214
ENSMUSG00000040694.3	Apobec2	chr17:48419231-48432728	-	0.653897	1.57341	5.35842	4.70453	40.0248	25.0738
ENSMUSG00000060032.6	H2afj	chr6:136808244-136810074	+	0.653777	1.57328	2.57401	1.92024	4.95464	2.78485
ENSMUSG00000042212.3	Sprr2d	chr3:92339140-92340873	+	0.653629	1.57312	0.653629	0	0.57312	0
ENSMUSG00000062727.4	Hist1h2bk	chr13:22035870-22036345	+	0.653175	1.57263	1.71854	1.06537	2.29104	1.0927
ENSMUSG00000040557.14	Mettl27	chr5:134932368-134942637	+	0.653123	1.57257	1.44041	0.787287	1.71398	0.725826
ENSMUSG00000056501.3	Cebpb	chr2:167688915-167690418	+	0.653093	1.57254	4.84546	4.19236	27.7493	17.2821
ENSMUSG00000040331.16	Nsmce4a	chr7:130532526-130573118	-	0.6528	1.57222	3.60112	2.94832	11.1351	6.71848
ENSMUSG00000064284.12	Cdpf1	chr15:85806972-85811697	-	0.651412	1.5707	2.1866	1.53519	3.55231	1.89826
ENSMUSG00000025793.15	Hgs	chr11:120467635-120483984	+	0.651243	1.57052	4.26659	3.61535	18.2474	11.2554
ENSMUSG00000000058.6	Cav2	chr6:17281185-17289115	+	0.651194	1.57047	2.51287	1.86168	4.70756	2.63431
ENSMUSG00000004558.15	Ndrg2	chr14:51905271-51914158	-	0.650796	1.57003	5.72397	5.07318	51.8552	32.665
ENSMUSG00000042712.10	Tceal9	chrX:136245079-136247139	+	0.650457	1.56967	7.3722	6.72175	164.674	104.547
ENSMUSG00000032575.16	Manf	chr9:106838312-106891979	-	0.650309	1.5695	5.54851	4.8982	45.8024	28.8199
ENSMUSG00000020180.10	Snrpd3	chr10:75517551-75537381	+	0.648598	1.56764	4.29154	3.64294	18.5831	11.492
ENSMUSG00000070738.10	Dgkd	chr1:87853287-87945180	+	0.64853	1.56757	3.49961	2.85108	10.3107	6.21542
ENSMUSG00000030663.12	1110004F10Rik	chr7:116039397-116105210	+	0.648215	1.56723	4.68108	4.03286	24.6534	15.3687
ENSMUSG00000024246.8	Thumpd2	chr17:81026327-81065085	-	0.648122	1.56713	2.40974	1.76161	4.31377	2.39077
ENSMUSG00000025794.9	Rpl14	chr9:120571444-120574654	+	0.647896	1.56688	7.93614	7.28824	243.915	155.307
ENSMUSG00000051579.10	Tceal8	chrX:136168984-136172342	-	0.647436	1.56638	5.37121	4.72377	40.3899	25.4239
ENSMUSG00000079414.2	Gm11110	chr17:57092035-57105942	-	0.647365	1.5663	1.15883	0.511461	1.23276	0.425493
ENSMUSG00000044811.13	Cd300c2	chr11:114996721-115001880	-	0.647208	1.56613	1.15493	0.507717	1.22673	0.421798
ENSMUSG00000059355.13	Wdr83os	chr8:85080740-85082339	+	0.647173	1.5661	4.99212	4.34495	30.8257	19.3216
ENSMUSG00000020400.17	Tnip1	chr11:54910785-54962917	-	0.646988	1.5659	3.88431	3.23733	13.7671	8.43044
ENSMUSG00000064354.1	mt-Co2	chrM:7013-7696	+	0.646774	1.56566	10.9344	10.2876	1955.99	1248.94
ENSMUSG00000044795.12	Cyb5d1	chr11:69391925-69395631	-	0.646578	1.56545	3.16146	2.51489	7.94738	4.71553
ENSMUSG00000026003.5	Acadl	chr1:66830839-66863277	-	0.646149	1.56499	6.88017	6.23402	116.798	74.2708
ENSMUSG00000029464.10	Gpn3	chr5:122371876-122382902	+	0.646047	1.56487	2.83823	2.19219	6.15143	3.56997
ENSMUSG00000022018.7	Rgcc	chr14:79288756-79301645	-	0.645673	1.56447	1.57227	0.926597	1.97372	0.900787
ENSMUSG00000034974.13	Dapk3	chr10:81183005-81193197	+	0.645467	1.56425	3.35396	2.7085	9.22454	5.53641
ENSMUSG00000031451.6	Gas6	chr8:13465374-13494490	-	0.645242	1.564	5.84875	5.20351	56.6301	35.8479
ENSMUSG00000056656.5	Apol8	chr15:77747799-77755229	-	0.644968	1.5637	2.40936	1.76439	4.31237	2.3973
ENSMUSG00000021112.9	Mpp5	chr12:78748907-78840714	+	0.643885	1.56253	2.22169	1.5778	3.66439	1.98515
ENSMUSG00000003166.19	Dgcr2	chr16:17839482-17894145	-	0.643364	1.56197	3.29101	2.64765	8.78797	5.26644
ENSMUSG00000016427.7	Ndufa1	chrX:37187588-37191163	-	0.643331	1.56193	6.41377	5.77044	84.2584	53.5852
ENSMUSG00000034892.8	Rps29	chr12:69157722-69159186	-	0.642996	1.56157	9.19934	8.55634	586.865	375.458
ENSMUSG00000056888.11	Glipr1	chr10:111985448-112002631	-	0.642323	1.56084	3.3	2.65768	8.84917	5.31017
ENSMUSG00000040123.17	Zmym5	chr14:56790585-56811716	-	0.64174	1.56021	2.88006	2.23832	6.36181	3.71848
ENSMUSG00000047417.17	Rexo1	chr10:80540922-80561560	-	0.641072	1.55949	2.79419	2.15312	5.93641	3.44788
ENSMUSG00000071014.10	Ndufb6	chr4:40270591-40279421	-	0.640644	1.55903	5.93847	5.29782	60.3278	38.3372
ENSMUSG00000018570.17	2810408A11Rik	chr11:69897352-69900987	-	0.640564	1.55894	0.640564	0	0.558938	0
ENSMUSG00000035385.5	Ccl2	chr11:82035571-82037453	+	0.640224	1.55857	7.53141	6.89118	184.003	117.701
ENSMUSG00000022474.14	Pmm1	chr15:81951108-81960930	-	0.640054	1.55839	3.63254	2.99248	11.4023	6.95843
ENSMUSG00000067818.6	Myl9	chr2:156775420-156781658	+	0.639455	1.55774	7.64398	7.00452	199.017	127.402
ENSMUSG00000031722.10	Hp	chr8:109575128-109579172	-	0.639005	1.55726	4.23038	3.59138	17.7703	11.0535
ENSMUSG00000042419.8	Nfkbil1	chr17:35220175-35235792	-	0.638711	1.55694	1.59791	0.9592	2.02705	0.944231
ENSMUSG00000028798.16	Eif3i	chr4:129591960-129600648	-	0.638548	1.55676	4.95802	4.31947	30.0823	18.966
ENSMUSG00000025162.17	Csnk1d	chr11:120961749-120991330	-	0.63799	1.55616	5.1169	4.47891	33.7009	21.2991
ENSMUSG00000078713.8	Tomm5	chr4:45105208-45108114	-	0.637895	1.55606	5.28591	4.64801	38.0137	24.0721
ENSMUSG00000039745.8	Htatip2	chr7:49759115-49773975	+	0.637585	1.55572	3.46366	2.82607	10.0323	6.09142
ENSMUSG00000015355.13	Cd48	chr1:171682009-171705258	+	0.637421	1.55555	1.21635	0.578929	1.32358	0.49374
ENSMUSG00000074521.9	Gm14327	chr2:177897096-177905784	+	0.637262	1.55537	1.4259	0.788639	1.68682	0.727444
ENSMUSG00000020388.12	Pdlim4	chr11:54054928-54069014	-	0.637102	1.5552	1.60819	0.971088	2.04869	0.960318
ENSMUSG00000028773.8	Fabp3	chr4:130308595-130315463	+	0.636751	1.55482	6.9178	6.28105	119.911	76.7648
ENSMUSG00000020153.14	Ndufs7	chr10:80249121-80256794	+	0.636213	1.55424	4.2265	3.59028	17.7198	11.0443
ENSMUSG00000024944.5	Arl2	chr19:6134374-6141406	-	0.635674	1.55366	3.02763	2.39195	7.15468	4.24868
ENSMUSG00000028207.18	Asph	chr4:9448069-9669344	-	0.635668	1.55366	3.19267	2.557	8.14302	4.88484
ENSMUSG00000002728.14	Naa20	chr2:145902099-145916425	+	0.63511	1.55306	4.26558	3.63047	18.2339	11.3846
ENSMUSG00000030232.18	Aebp2	chr6:140622663-140678472	+	0.63497	1.55291	2.7735	2.13853	5.83765	3.40314
ENSMUSG00000031880.7	Rrad	chr8:104628070-104631327	-	0.634833	1.55276	4.19873	3.5639	17.363	10.8261
ENSMUSG00000040247.5	Tbc1d10c	chr19:4184358-4191047	-	0.634643	1.55255	0.634643	0	0.552554	0
ENSMUSG00000049950.6	Rpp38	chr2:3328949-3332643	-	0.63411	1.55198	3.00223	2.36812	7.0124	4.1627
ENSMUSG00000031342.17	Gpm6b	chrX:166238911-166388988	+	0.633966	1.55183	3.4226	2.78864	9.72275	5.90977
ENSMUSG00000108900.1	C430049E01Rik	chr8:71520120-71525711	-	0.63384	1.55169	1.37696	0.743124	1.59721	0.673796
ENSMUSG00000029725.10	Ppp1r35	chr5:137778849-137780110	+	0.633281	1.55109	1.41295	0.779668	1.66281	0.716736
ENSMUSG00000021692.9	Dimt1	chr13:106947127-106960224	+	0.633112	1.55091	2.31303	1.67992	3.96927	2.20411
ENSMUSG00000063767.4	S100a7a	chr3:90654017-90658669	+	0.631855	1.54956	0.631855	0	0.549556	0
ENSMUSG00000020519.5	Sap30l	chr11:57801637-57810217	+	0.631755	1.54945	3.69608	3.06432	11.9608	7.36476
ENSMUSG00000004951.10	Hspb1	chr5:135887919-135889563	+	0.631591	1.54927	5.60867	4.97708	47.7954	30.4957
ENSMUSG00000027835.11	Pdcd10	chr3:75516490-75556856	-	0.631554	1.54923	3.86553	3.23397	13.5761	8.40856
ENSMUSG00000093485.1	Gm20708	chr11:117809668-117839904	+	0.630509	1.54811	2.43722	1.80671	4.41595	2.49843
ENSMUSG00000090272.8	Mndal	chr1:173849126-173942491	-	0.629022	1.54652	2.38101	1.75199	4.20902	2.36823
ENSMUSG00000038900.17	Rpl12	chr2:32961559-32965345	+	0.629002	1.54649	7.71649	7.08748	209.326	135.002
ENSMUSG00000055200.7	Sertad3	chr7:27473768-27477364	+	0.628983	1.54647	3.09552	2.46654	7.54761	4.52716
ENSMUSG00000032478.14	Nme6	chr9:109832749-109843116	+	0.628847	1.54633	2.73888	2.11004	5.67553	3.31702
ENSMUSG00000025150.10	Cbr2	chr11:120729489-120732114	-	0.628767	1.54624	0.741853	0.113086	0.672323	0.0815396
ENSMUSG00000021070.6	Bdkrb2	chr12:105563226-105595237	+	0.628678	1.54615	1.51681	0.888136	1.86158	0.850783
ENSMUSG00000031896.7	Ctrl	chr8:105932003-105933862	-	0.628575	1.54604	0.628575	0	0.546037	0
ENSMUSG00000027374.12	Mrps5	chr2:127587222-127606829	+	0.627981	1.5454	2.61325	1.98526	5.11879	2.95935
ENSMUSG00000025857.10	Dnaaf5	chr5:139150223-139186510	+	0.627962	1.54538	2.35144	1.72348	4.10334	2.30232
ENSMUSG00000042628.8	Zfyve1	chr12:83546558-83597222	-	0.627904	1.54532	2.64383	2.01593	5.24989	3.0444
ENSMUSG00000014592.20	Camta1	chr4:150917322-151861876	-	0.627799	1.54521	1.778	1.1502	2.4295	1.21945
ENSMUSG00000020923.17	Ubtf	chr11:102304560-102319742	-	0.627018	1.54437	4.23853	3.61151	17.8766	11.2229
ENSMUSG00000021196.14	Pfkp	chr13:6579768-6648777	-	0.626981	1.54433	3.81558	3.1886	13.0801	8.11727
ENSMUSG00000002372.8	Ranbp3	chr17:56673225-56711769	+	0.626963	1.54431	4.39638	3.76942	20.0592	12.6367
ENSMUSG00000094638.1	Gm21972	chr1:86133637-86162788	+	0.626388	1.5437	0.626388	0	0.543695	0
ENSMUSG00000034161.7	Scx	chr15:76457438-76459468	+	0.626022	1.5433	1.06836	0.442333	1.09704	0.3588
ENSMUSG00000059995.12	Atxn7l3	chr11:102289300-102296631	-	0.626013	1.54329	3.39236	2.76634	9.50027	5.80381
ENSMUSG00000042303.18	Sgsm3	chr15:80977765-81012289	+	0.625959	1.54324	1.73696	1.111	2.33332	1.15995
ENSMUSG00000031765.8	Mt1	chr8:94179082-94180327	+	0.625328	1.54256	4.86111	4.23578	28.063	17.8407
ENSMUSG00000008301.11	Phax	chr18:56562443-56587712	+	0.625298	1.54253	4.44906	3.82376	20.8424	13.1601
ENSMUSG00000059363.10	Fxn	chr19:24261453-24280605	-	0.625287	1.54252	2.33321	1.70792	4.03924	2.26689
ENSMUSG00000110277.1	Gm45871	chr18:90579777-90592522	+	0.6246	1.54178	1.35798	0.733381	1.56326	0.66253
ENSMUSG00000066357.6	Wdr6	chr9:108572311-108578739	-	0.624147	1.5413	3.63041	3.00627	11.3841	7.03482
ENSMUSG00000061455.13	Stx17	chr4:48124915-48186507	+	0.623572	1.54068	2.86265	2.23907	6.27348	3.72094
ENSMUSG00000021273.10	Fdft1	chr14:63145150-63179578	-	0.623464	1.54057	2.80309	2.17962	5.97932	3.53035
ENSMUSG00000022450.5	Ndufa6	chr15:82350139-82354291	-	0.623233	1.54032	7.02368	6.40044	129.118	83.4746
ENSMUSG00000039236.18	Isg20	chr7:78913424-78920396	+	0.623224	1.54031	2.01798	1.39475	3.05015	1.62943
ENSMUSG00000020211.15	Sf3a2	chr10:80798198-80804924	+	0.622963	1.54003	3.04259	2.41963	7.23968	4.35032
ENSMUSG00000043290.6	Zfp784	chr7:5034439-5038446	-	0.62292	1.53999	1.7878	1.16488	2.45288	1.24215
ENSMUSG00000020375.9	Rufy1	chr11:50389286-50431125	-	0.622511	1.53955	3.42446	2.80195	9.73657	5.97383
ENSMUSG00000006527.16	Sfmbt1	chr14:30714849-30822721	+	0.622361	1.53939	2.59499	1.97262	5.04183	2.92481
ENSMUSG00000036968.15	Cnpy4	chr5:138187485-138193918	+	0.621867	1.53887	4.25802	3.63616	18.1334	11.4335
ENSMUSG00000022109.6	Med4	chr14:73510025-73518849	+	0.621318	1.53828	3.45173	2.83041	9.94142	6.11277
ENSMUSG00000000563.17	Atp5f1	chr3:105942698-105960099	-	0.621045	1.53799	5.68059	5.05954	50.2894	32.3483
ENSMUSG00000074457.10	S100a16	chr3:90537254-90543151	+	0.620528	1.53744	3.90062	3.28009	13.9349	8.71417
ENSMUSG00000029371.7	Cxcl5	chr5:90759360-90761624	+	0.620291	1.53719	5.42398	4.80369	41.9321	26.929
ENSMUSG00000035969.15	Rusc2	chr4:43381979-43427088	+	0.620204	1.53709	2.70593	2.08573	5.5248	3.2449
ENSMUSG00000078656.11	Vps25	chr11:101253707-101259549	+	0.620089	1.53697	3.79056	3.17047	12.8379	8.00339
ENSMUSG00000024384.4	Iws1	chr18:32067741-32104328	+	0.619363	1.5362	2.36158	1.74221	4.13932	2.34548
ENSMUSG00000029198.3	Grpel1	chr5:36464998-36474080	+	0.619195	1.53602	4.171	3.5518	17.0134	10.7273
ENSMUSG00000031821.11	Gins2	chr8:120578633-120589304	-	0.619182	1.536	2.37139	1.75221	4.17439	2.36873
ENSMUSG00000026307.12	Scly	chr1:91298338-91321075	+	0.619015	1.53583	2.35241	1.7334	4.10678	2.3251
ENSMUSG00000026829.9	Gbgt1	chr2:28496891-28505415	+	0.61829	1.53505	1.28953	0.671244	1.44449	0.592445
ENSMUSG00000004446.12	Bid	chr6:120891930-120916853	-	0.617335	1.53404	2.37128	1.75394	4.17398	2.37279
ENSMUSG00000071562.5	Stfa1	chr16:36277148-36285371	+	0.617189	1.53388	0.617189	0	0.533884	0
ENSMUSG00000018340.13	Anxa6	chr11:54979108-55033445	-	0.617072	1.53376	6.87749	6.26042	116.58	75.6611
ENSMUSG00000038239.11	Hrc	chr7:45335290-45338974	+	0.616967	1.53365	3.31666	2.6997	8.96357	5.49665
ENSMUSG00000020537.9	Drg2	chr11:60454591-60468754	+	0.616835	1.53351	4.053	3.43616	15.5987	9.82402
ENSMUSG00000024369.16	Nelfe	chr17:34850391-34856372	+	0.616798	1.53347	3.22861	2.61181	8.37362	5.11269
ENSMUSG00000067929.3	Gm10226	chr17:21691860-21692114	+	0.616188	1.53282	0.737065	0.120877	0.666782	0.087396
ENSMUSG00000035047.9	Kri1	chr9:21273457-21287969	-	0.616169	1.5328	2.96624	2.35007	6.81497	4.09849
ENSMUSG00000036158.12	Prickle1	chr15:93499114-93595891	-	0.615011	1.53157	3.12153	2.50652	7.70313	4.68249
ENSMUSG00000001228.14	Uhrf1	chr17:56303321-56323486	+	0.613613	1.53009	4.25554	3.64193	18.1006	11.4833
ENSMUSG00000043432.7	Leng9	chr7:4147915-4150374	-	0.613474	1.52994	1.03874	0.425269	1.05444	0.342823
ENSMUSG00000089945.13	Pakap	chr4:57568179-57896982	+	0.612849	1.52928	2.90586	2.29302	6.49466	3.90079
ENSMUSG00000026856.14	Dolpp1	chr2:30392254-30400529	+	0.61251	1.52892	2.41362	1.80111	4.3281	2.48489
ENSMUSG00000029670.12	Ing3	chr6:21949571-21976038	+	0.612007	1.52838	2.26754	1.65553	3.81501	2.15039
ENSMUSG00000021773.11	Comtd1	chr14:21845855-21848977	-	0.61192	1.52829	1.59681	0.984889	2.02474	0.979161
ENSMUSG00000021326.12	Trim27	chr13:21179445-21194724	+	0.611798	1.52816	3.11757	2.50577	7.67925	4.67953
ENSMUSG00000038506.13	Dcun1d2	chr8:13255963-13288131	-	0.611416	1.52776	2.63165	2.02023	5.19734	3.05649
ENSMUSG00000032399.8	Rpl4	chr9:64173375-64178666	+	0.610972	1.52729	9.2418	8.63083	604.422	395.404
ENSMUSG00000107002.1	0610012G03Rik	chr16:31947050-31948494	-	0.610755	1.52706	3.59883	2.98807	11.1159	6.93414
ENSMUSG00000025969.15	Nrp2	chr1:62703285-62818695	+	0.610754	1.52706	3.61302	3.00226	11.2356	7.01257
ENSMUSG00000053746.8	Ptrh1	chr2:32775786-32777597	+	0.610643	1.52694	3.38013	2.76949	9.41169	5.81867
ENSMUSG00000063689.4	Hist2h2ab	chr3:96219865-96220308	+	0.61028	1.52656	0.61028	0	0.526555	0
ENSMUSG00000031851.14	Ntpcr	chr8:125729963-125748235	+	0.610234	1.52651	2.55544	1.9452	4.87845	2.85092
ENSMUSG00000063457.14	Rps15	chr10:80292453-80294114	+	0.610076	1.52634	9.31954	8.70946	637.941	417.61
ENSMUSG00000017670.16	Elmo2	chr2:165288031-165326479	-	0.60969	1.52593	3.42156	2.81187	9.71501	6.02195
ENSMUSG00000032959.12	Pebp1	chr5:117282654-117287625	-	0.609502	1.52573	6.3978	5.7883	83.3197	54.2651
ENSMUSG00000033059.7	Pygb	chr2:150786735-150831758	+	0.609442	1.52567	6.24439	5.63495	74.8137	48.6921
ENSMUSG00000058351.11	Smim4	chr14:31088132-31128956	-	0.609156	1.52537	2.03496	1.42581	3.09812	1.68665
ENSMUSG00000092586.8	Ly6g6c	chr17:35065388-35070050	+	0.60827	1.52443	0.60827	0	0.52443	0
ENSMUSG00000044086.8	Lmod3	chr6:97238534-97252759	-	0.608097	1.52425	2.91479	2.3067	6.54119	3.94748
ENSMUSG00000042688.16	Mapk6	chr9:75369062-75410005	-	0.607848	1.52398	3.80108	3.19324	12.9393	8.14661
ENSMUSG00000019487.11	Trip10	chr17:57249455-57263665	+	0.607712	1.52384	3.47184	2.86413	10.095	6.28095
ENSMUSG00000015943.11	Bola1	chr3:96196588-96219709	-	0.607573	1.52369	1.95603	1.34846	2.87993	1.54639
ENSMUSG00000017830.15	Dhx58	chr11:100694884-100704271	-	0.607114	1.52321	2.42722	1.82011	4.37857	2.53108
ENSMUSG00000063802.5	Hspbp1	chr7:4660521-4685068	-	0.606964	1.52305	3.05793	2.45096	7.32775	4.46781
ENSMUSG00000029458.14	Brap	chr5:121660563-121687256	+	0.60696	1.52305	2.80303	2.19607	5.97904	3.58229
ENSMUSG00000032398.7	Snapc5	chr9:64179274-64183132	+	0.606795	1.52287	2.80618	2.19939	5.99432	3.59284
ENSMUSG00000020638.8	Cmpk2	chr12:26469204-26479837	+	0.606589	1.52265	1.58803	0.981439	2.00638	0.974434
ENSMUSG00000030554.16	Synm	chr7:67730160-67759742	-	0.606028	1.52206	1.21005	0.604019	1.31345	0.519945
ENSMUSG00000111409.1	Rnf26	chr9:44066327-44113500	-	0.605949	1.52198	0.605949	0	0.52198	0
ENSMUSG00000028383.17	Hsdl2	chr4:59581563-59618689	+	0.605679	1.5217	4.26977	3.66409	18.2899	11.6766
ENSMUSG00000042814.7	Mcts2	chr2:152687035-152687951	+	0.605493	1.5215	3.59761	2.99212	11.1057	6.95641
ENSMUSG00000090124.7	Ugt1a7c	chr1:88095062-88220002	+	0.605177	1.52117	1.52998	0.924799	1.88781	0.898419
ENSMUSG00000020108.4	Ddit4	chr10:59949669-59951834	-	0.605127	1.52111	3.702	3.09687	12.014	7.5556
ENSMUSG00000026938.10	Fcna	chr2:25624666-25628030	-	0.604806	1.52077	0.869089	0.264283	0.826509	0.201039
ENSMUSG00000044813.15	Shb	chr4:45423278-45532470	-	0.603995	1.51992	2.91415	2.31015	6.53782	3.95936
ENSMUSG00000030612.6	Mrpl46	chr7:78775236-78783531	-	0.603216	1.5191	3.752	3.14878	12.473	7.86906
ENSMUSG00000005514.14	Por	chr5:135670033-135735326	+	0.60276	1.51862	3.84763	3.24487	13.3963	8.47988
ENSMUSG00000036181.2	Hist1h1c	chr13:23738808-23740367	+	0.602188	1.51802	5.31786	4.71568	38.8875	25.276
ENSMUSG00000049760.5	2410015M20Rik	chr17:56607452-56609771	-	0.60194	1.51776	5.01346	4.41152	31.2999	20.2814
ENSMUSG00000020990.5	Cdkl1	chr12:69746848-69791267	-	0.60137	1.51716	1.31094	0.709572	1.48103	0.635319
ENSMUSG00000035048.13	Anapc13	chr9:102626296-102634425	+	0.601341	1.51713	3.37879	2.77745	9.40202	5.8564
ENSMUSG00000028992.13	Nmnat1	chr4:149467572-149485202	-	0.601274	1.51706	1.89309	1.29182	2.71431	1.44837
ENSMUSG00000031023.5	Akip1	chr7:109703690-109712189	+	0.600975	1.51674	3.29596	2.69499	8.82162	5.47547
ENSMUSG00000005611.15	Mrvi1	chr7:110868266-110982461	-	0.600393	1.51613	2.51291	1.91252	4.70772	2.76466
ENSMUSG00000038622.8	Med30	chr15:52712408-52730564	+	0.600385	1.51612	4.25088	3.6505	18.0389	11.5577
ENSMUSG00000058672.7	Tubb2a	chr13:34074274-34078007	-	0.600339	1.51607	5.3471	4.74677	39.7042	25.8484
ENSMUSG00000074183.3	Gsta1	chr9:78230656-78242684	+	0.600237	1.51597	0.600237	0	0.515965	0
ENSMUSG00000034532.9	Fbxo16	chr14:65266618-65323973	+	0.599934	1.51565	0.599934	0	0.515647	0
ENSMUSG00000034639.7	Setmar	chr6:108065045-108077122	+	0.599587	1.51528	1.65033	1.05074	2.13905	1.07159
ENSMUSG00000053898.12	Ech1	chr7:28825217-28832247	+	0.599374	1.51506	4.94346	4.34409	29.7702	19.3096
ENSMUSG00000068739.13	Sars	chr3:108424865-108445209	-	0.599246	1.51492	5.69214	5.09289	50.7017	33.1282
ENSMUSG00000079197.10	Psme2	chr14:55587441-55591113	-	0.599137	1.51481	5.5291	4.92997	45.177	29.4837
ENSMUSG00000096696.1	Zfp960	chr17:17064113-17089628	+	0.599094	1.51477	1.10485	0.505756	1.15077	0.419867
ENSMUSG00000024387.13	Csnk2b	chr17:35116196-35122053	-	0.598873	1.51453	5.3715	4.77263	40.3984	26.3341
ENSMUSG00000001227.11	Sema6b	chr17:56123085-56140343	-	0.598766	1.51442	0.861018	0.262252	0.816319	0.199349
ENSMUSG00000022667.17	Cd200r1	chr16:44765736-44794978	+	0.59865	1.5143	1.48536	0.886713	1.79988	0.848959
ENSMUSG00000018442.13	Derl2	chr11:71007164-71019841	-	0.598306	1.51394	3.06332	2.46502	7.35896	4.52133
ENSMUSG00000047843.16	Bri3	chr5:144244437-144446757	+	0.598159	1.51378	4.90304	4.30488	28.92	18.7651
ENSMUSG00000036459.15	Wtip	chr7:34109543-34133268	-	0.597624	1.51322	3.86652	3.26889	13.586	8.63906
ENSMUSG00000046756.10	Mrps7	chr11:115603925-115608036	+	0.597422	1.51301	4.2036	3.60617	17.425	11.1777
ENSMUSG00000034485.10	Uaca	chr9:60794542-60880370	+	0.597209	1.51279	2.79347	2.19627	5.93298	3.58292
ENSMUSG00000024206.14	Rfx2	chr17:56775897-56831008	-	0.596844	1.5124	1.1112	0.514352	1.16025	0.428352
ENSMUSG00000039244.10	E130309D02Rik	chr5:143301195-143315360	-	0.5959	1.51142	2.13681	1.54091	3.39789	1.90978
ENSMUSG00000003873.11	Bax	chr7:45461697-45466898	-	0.59556	1.51106	5.30955	4.71399	38.6582	25.2453
ENSMUSG00000049699.4	Ucn2	chr9:108986010-108987164	+	0.595485	1.51098	1.07369	0.478207	1.10481	0.393011
ENSMUSG00000029599.13	Ddx54	chr5:120612739-120628592	+	0.595483	1.51098	3.00831	2.41283	7.04621	4.32517
ENSMUSG00000033128.8	Gga1	chr15:78877190-78894585	+	0.595451	1.51094	3.74482	3.14936	12.4061	7.87265
ENSMUSG00000092544.8	Gm20422	chr8:69742862-69774886	-	0.594281	1.50972	0.594281	0	0.50972	0
ENSMUSG00000049751.6	Rpl36al	chr12:69182731-69184083	-	0.59397	1.50939	6.37835	5.78438	82.1905	54.1152
ENSMUSG00000014846.12	Tppp3	chr8:105467493-105471526	-	0.593663	1.50907	1.76706	1.1734	2.4036	1.25542
ENSMUSG00000025575.14	Cant1	chr11:118406289-118419086	-	0.593587	1.50899	3.4587	2.86511	9.99439	6.28591
ENSMUSG00000079243.3	Xirp1	chr9:120013755-120023598	-	0.593441	1.50884	3.9541	3.36066	14.499	9.27213
ENSMUSG00000042745.9	Id1	chr2:152736251-152737410	+	0.593053	1.50844	4.49595	3.90289	21.5639	13.9585
ENSMUSG00000002455.14	Prpf6	chr2:181591868-181655660	+	0.593022	1.5084	4.29606	3.70304	18.6446	12.0234
ENSMUSG00000027076.10	Timm10	chr2:84826997-84830213	+	0.592997	1.50838	4.0368	3.4438	15.4134	9.88148
ENSMUSG00000002897.5	Il17ra	chr6:120463247-120487559	+	0.592954	1.50833	2.68526	2.09231	5.43198	3.2643
ENSMUSG00000078681.10	Tm2d3	chr7:65691169-65701913	+	0.592434	1.50779	3.36621	2.77378	9.31169	5.83895
ENSMUSG00000010110.17	Stx5a	chr19:8741413-8756069	+	0.592418	1.50777	3.44772	2.8553	9.91106	6.23654
ENSMUSG00000048706.3	Lurap1l	chr4:80910646-80955628	+	0.59227	1.50762	1.27808	0.685815	1.42517	0.60861
ENSMUSG00000041757.16	Plekha6	chr1:133164210-133303435	+	0.592056	1.50739	3.48271	2.89065	10.1789	6.41606
ENSMUSG00000008036.11	Ap2s1	chr7:16738410-16749294	+	0.592007	1.50734	5.61182	5.01982	47.9021	31.4426
ENSMUSG00000024210.2	Ip6k3	chr17:27143969-27167764	-	0.591785	1.50711	0.94809	0.356305	0.929317	0.280143
ENSMUSG00000020077.14	Srgn	chr10:62493833-62527451	-	0.591746	1.50707	1.43512	0.843377	1.70405	0.794245
ENSMUSG00000078762.10	Haus5	chr7:30653711-30664994	-	0.5917	1.50702	1.8793	1.2876	2.67897	1.44122
ENSMUSG00000032463.10	Faim	chr9:98986373-99002021	+	0.591602	1.50692	2.37238	1.78078	4.17795	2.43611
ENSMUSG00000028766.10	Alpl	chr4:137741733-137796384	-	0.591481	1.50679	3.25445	2.66297	8.54307	5.33337
ENSMUSG00000044496.6	2510039O18Rik	chr4:147940895-147947314	+	0.591238	1.50654	3.85445	3.26321	13.4646	8.6012
ENSMUSG00000026921.18	Egfl7	chr2:26580014-26593120	+	0.590888	1.50617	3.68276	3.09187	11.8416	7.52599
ENSMUSG00000039481.5	Nrtn	chr17:56751325-56757530	-	0.590582	1.50585	2.5854	1.99482	5.00183	2.98566
ENSMUSG00000070705.3	Eid2b	chr7:28277739-28279489	+	0.590501	1.50577	2.11858	1.52807	3.34265	1.884
ENSMUSG00000025213.11	Kazald1	chr19:45075241-45079289	+	0.590097	1.50535	1.1168	0.526707	1.16866	0.440637
ENSMUSG00000103567.1	Pcdhga5	chr18:37694380-37841873	+	0.58999	1.50524	2.41694	1.82695	4.34035	2.54785
ENSMUSG00000038583.13	Pln	chr10:53337667-53345987	+	0.589974	1.50522	4.99798	4.408	30.9552	20.2296
ENSMUSG00000024217.9	Snrpc	chr17:27839974-27851968	+	0.589757	1.50499	2.88052	2.29077	6.36418	3.89316
ENSMUSG00000040390.13	Map3k10	chr7:27656375-27674598	-	0.589664	1.5049	2.14406	1.55439	3.42004	1.9371
ENSMUSG00000046138.14	9930021J03Rik	chr19:29714402-29805989	-	0.589585	1.50481	2.13185	1.54226	3.38279	1.91251
ENSMUSG00000062175.13	Tgif2	chr2:156840007-156855570	+	0.589534	1.50476	1.68847	1.09894	2.22315	1.14197
ENSMUSG00000014504.16	Srp19	chr18:34330847-34336599	+	0.58945	1.50467	3.63055	3.0411	11.3853	7.23119
ENSMUSG00000035042.2	Ccl5	chr11:83525778-83530518	-	0.588611	1.5038	2.05584	1.46723	3.15786	1.76491
ENSMUSG00000059586.10	Nsmce2	chr15:59374247-59601684	+	0.588449	1.50363	3.00196	2.41351	7.01087	4.32769
ENSMUSG00000050552.8	Lamtor4	chr5:138255482-138259398	+	0.58836	1.50354	3.77219	3.18383	12.6629	8.08716
ENSMUSG00000093668.3	Pou5f2	chr13:78024902-78026295	+	0.588308	1.50348	0.588308	0	0.503482	0
ENSMUSG00000026497.7	Mixl1	chr1:180693043-180697034	-	0.587885	1.50304	0.587885	0	0.503042	0
ENSMUSG00000048281.9	Dleu7	chr14:62276231-62293047	-	0.587703	1.50285	0.670132	0.0824297	0.591219	0.0587997
ENSMUSG00000022009.1	Nufip1	chr14:76110891-76137379	+	0.587573	1.50272	2.6432	2.05563	5.24718	3.15726
ENSMUSG00000016349.10	Eef1a2	chr2:181147653-181157014	-	0.587433	1.50257	4.8984	4.31097	28.824	18.8486
ENSMUSG00000037188.7	Grhl3	chr4:135541888-135573630	-	0.586804	1.50192	0.586804	0	0.501916	0
ENSMUSG00000094595.1	Fsbp	chr4:11579665-11587591	+	0.586428	1.50152	1.07899	0.492566	1.11256	0.406945
ENSMUSG00000042622.13	Maff	chr15:79347541-79359072	+	0.586409	1.5015	2.8457	2.25929	6.18854	3.78756
ENSMUSG00000028919.11	Arhgef19	chr4:141239499-141257564	+	0.585973	1.50105	2.06434	1.47837	3.18243	1.78633
ENSMUSG00000020810.5	Cygb	chr11:116645595-116654313	-	0.585722	1.50079	3.45117	2.86545	9.9372	6.28763
ENSMUSG00000087385.8	Frg2f1	chr4:119530308-119539529	-	0.585429	1.50049	0.859708	0.274279	0.814671	0.20939
ENSMUSG00000033763.14	Mtss1l	chr8:110721476-110741400	+	0.585257	1.50031	2.81749	2.23224	6.04937	3.69862
ENSMUSG00000062328.7	Rpl17	chr18:75000477-75003381	+	0.585023	1.50006	10.118	9.53301	1110.3	739.834
ENSMUSG00000028367.5	Txn1	chr4:57943373-57956411	-	0.585007	1.50005	7.86412	7.27912	231.99	154.322

## Sheet: down_Anta_vs NC
Table S4. List of differentially expressed mRNAs in NC- or Anta-transfected cells .
Annotation				DE Statistic		FPKM
Track_id	Gene_Name	Locus	Strand	log2FC	Fold_Change	Anta_FPKM	NC_FPKM	Anta	NC
ENSMUSG00000110423.1	Gm45736	chr19:8735841-8741223	+	-3.41944	0.0934645	0	3.41944	0	9.69924
ENSMUSG00000102049.1	Zbed6	chr1:133655879-133660885	-	-2.92912	0.131295	2.08924	5.01836	3.25523	31.4098
ENSMUSG00000078923.10	Ube2v1	chr2:167607638-167632095	-	-2.68822	0.155155	1.92708	4.6153	2.80284	23.51
ENSMUSG00000093989.1	Rnasek	chr11:70238124-70239842	-	-2.61566	0.163158	2.1605	4.77616	3.47069	26.401
ENSMUSG00000107928.1	Gm45140	chr6:87788861-87835795	-	-2.57481	0.167844	0	2.57481	0	4.95791
ENSMUSG00000027364.13	Usp50	chr2:126709096-126783458	-	-2.38961	0.190834	0	2.38961	0	4.24015
ENSMUSG00000018750.14	Zbtb4	chr11:69765912-69784023	+	-2.37938	0.192192	0.736338	3.11572	0.665942	7.66811
ENSMUSG00000093701.7	Gm21970	chr16:91391721-91419451	+	-2.34912	0.196266	0	2.34912	0	4.09513
ENSMUSG00000093752.1	Gm20716	chr2:168180986-168230364	-	-2.20382	0.217062	0	2.20382	0	3.60699
ENSMUSG00000047045.17	Tmem164	chrX:142681406-142843494	+	-2.19886	0.21781	2.16404	4.36289	3.48167	19.576
ENSMUSG00000052293.14	Taf9	chr13:100651579-100656060	+	-2.1896	0.219212	2.02278	4.21238	3.06367	17.5376
ENSMUSG00000097239.7	Gm27029	chr11:101406664-101424796	-	-2.01866	0.246787	0.812565	2.83123	0.756332	6.11679
ENSMUSG00000051675.13	Trim32	chr4:65604986-65616238	+	-2.01151	0.248014	0.957982	2.96949	0.942591	6.83258
ENSMUSG00000047824.13	Pygo2	chr3:89430214-89435128	+	-1.96422	0.256278	2.29184	4.25606	3.89679	18.1074
ENSMUSG00000040236.4	Trappc5	chr8:3676299-3681255	+	-1.95992	0.257043	0.915878	2.8758	0.886717	6.34009
ENSMUSG00000053916.4	Nanp	chr2:151029685-151039398	-	-1.93982	0.260649	0	1.93982	0	2.83657
ENSMUSG00000055320.17	Tead1	chr7:112679318-112906807	+	-1.85889	0.275689	2.67431	4.5332	5.38334	22.1541
ENSMUSG00000034413.14	Neurl1b	chr17:26414829-26446349	+	-1.81889	0.283439	0.317213	2.1361	0.245921	3.39572
ENSMUSG00000049878.13	Rlf	chr4:121145373-121215084	-	-1.79326	0.288519	1.24134	3.0346	1.36418	7.19421
ENSMUSG00000053310.11	Nrgn	chr9:37544492-37552904	-	-1.75451	0.296374	0.940507	2.69501	0.919202	5.4756
ENSMUSG00000072964.14	Bhlhb9	chrX:135797594-135891081	+	-1.74654	0.298016	1.77599	3.52253	2.42472	10.4918
ENSMUSG00000092260.7	Zfp963	chr8:69741639-69749970	-	-1.7032	0.307104	0.163628	1.86683	0.120101	2.6473
ENSMUSG00000027367.16	Stard7	chr2:127270218-127298932	+	-1.68822	0.31031	2.41502	4.10324	4.33329	16.1869
ENSMUSG00000030653.17	Gm45837	chr7:101410886-101512819	+	-1.67086	0.314066	1.26059	2.93145	1.39593	6.62876
ENSMUSG00000104346.1	Pcdhga3	chr18:37674307-37841873	+	-1.64199	0.320414	1.31862	2.96061	1.49427	6.78454
ENSMUSG00000034165.16	Ccnd3	chr17:47505051-47599691	+	-1.59403	0.331245	1.7083	3.30232	2.26775	8.86503
ENSMUSG00000022677.14	Fopnl	chr16:14299244-14317375	-	-1.5828	0.333833	3.60133	5.18413	11.1369	35.3563
ENSMUSG00000033272.12	Slc35a4	chr18:36679215-36683861	+	-1.57237	0.336255	2.55656	4.12893	4.88302	16.4957
ENSMUSG00000096574.7	Gm2956	chr14:3332627-3354799	+	-1.52113	0.348412	0.0934027	1.61454	0.0668835	2.06213
ENSMUSG00000078584.9	AU022252	chr4:119203570-119232712	-	-1.47986	0.358523	0.654498	2.13436	0.574068	3.39043
ENSMUSG00000003847.16	Nfat5	chr8:107293470-107379517	+	-1.45393	0.365026	2.33061	3.78454	4.03019	12.7804
ENSMUSG00000098650.1	Gm28048	chr11:22834744-22982090	-	-1.44586	0.367074	1.09698	2.54283	1.13906	4.82732
ENSMUSG00000114432.1	AC160962.1	chr13:60895350-60936571	-	-1.44399	0.367549	0.747117	2.19111	0.678435	3.56656
ENSMUSG00000029390.13	Tmed2	chr5:124540695-124550506	+	-1.42762	0.371745	4.90441	6.33203	28.9485	79.562
ENSMUSG00000037692.14	Ahdc1	chr4:133011260-133078110	+	-1.41613	0.374715	1.32368	2.73981	1.50304	5.67984
ENSMUSG00000107482.2	Gm45233	chr7:43444128-43463587	+	-1.41503	0.375003	0.24713	1.66216	0.186844	2.1649
ENSMUSG00000028261.13	Ndufaf4	chr4:24898083-24905001	+	-1.41162	0.375888	1.43412	2.84574	1.70216	6.18874
ENSMUSG00000026782.15	Abi2	chr1:60409619-60481158	+	-1.40236	0.37831	1.0018	2.40416	1.0025	4.29327
ENSMUSG00000042348.10	Arl15	chr13:113794505-114157461	+	-1.38819	0.382044	1.64922	3.03741	2.13664	7.21014
ENSMUSG00000115293.1	Ece2	chr16:20611601-20645920	+	-1.38392	0.383177	0	1.38392	0	1.60976
ENSMUSG00000092137.7	Gcom1	chr9:71479325-71592265	-	-1.35567	0.390755	0.64276	1.99843	0.561313	2.99564
ENSMUSG00000017418.13	Arl5b	chr2:15049395-15082456	+	-1.33199	0.397219	0.544589	1.87658	0.458605	2.67204
ENSMUSG00000020483.14	Dynll2	chr11:87979525-87987533	-	-1.33098	0.397499	3.13189	4.46287	7.76581	21.0524
ENSMUSG00000102918.1	Pcdhgc3	chr18:37806364-37841873	+	-1.32727	0.398523	2.78366	4.11093	5.88597	16.2787
ENSMUSG00000058706.5	0610030E20Rik	chr6:72347317-72353148	+	-1.31973	0.400611	1.46153	2.78125	1.754	5.87448
ENSMUSG00000064138.14	Fam172a	chr13:77702033-78166235	+	-1.31219	0.402708	1.05767	2.36986	1.08156	4.16891
ENSMUSG00000005936.18	Kctd20	chr17:28951950-28969549	+	-1.28474	0.410445	3.55831	4.84305	10.7804	27.7014
ENSMUSG00000101972.1	Hist1h3i	chr13:21782960-21783370	-	-1.28446	0.410523	0.613233	1.8977	0.529683	2.72618
ENSMUSG00000032215.15	Rsl24d1	chr9:73113426-73123333	+	-1.27825	0.412295	4.26496	5.54321	18.2256	45.6307
ENSMUSG00000075014.1	Gm10800	chr2:98666547-98667301	-	-1.26503	0.416091	0.540437	1.80547	0.454413	2.49542
ENSMUSG00000030551.14	Nr2f2	chr7:70351944-70366735	-	-1.26044	0.417416	1.45707	2.71751	1.7455	5.57736
ENSMUSG00000064368.1	mt-Nd6	chrM:13552-14070	-	-1.25198	0.419873	8.0212	9.27318	258.79	617.736
ENSMUSG00000020261.15	Slc36a1	chr11:55204350-55236330	+	-1.25096	0.420168	1.31887	2.56983	1.49471	4.93741
ENSMUSG00000079019.2	Insl3	chr8:71689214-71690575	+	-1.23087	0.426059	0	1.23087	0	1.34709
ENSMUSG00000029999.14	Tgfa	chr6:86195223-86275719	+	-1.22169	0.428781	0.272551	1.49424	0.207942	1.81715
ENSMUSG00000079165.10	Sap25	chr5:137641334-137642902	+	-1.2129	0.431402	0.484615	1.69751	0.399212	2.24341
ENSMUSG00000033159.14	Cnppd1	chr1:75134554-75142711	-	-1.20946	0.43243	2.28459	3.49405	3.87225	10.2671
ENSMUSG00000040717.6	Il17rd	chr14:27038941-27107286	+	-1.20869	0.432661	0.75839	1.96708	0.691602	2.90976
ENSMUSG00000046079.16	Lrrc8d	chr5:105699969-105832436	+	-1.20027	0.435195	0.201165	1.40143	0.149626	1.64163
ENSMUSG00000021171.8	Esyt2	chr12:116281196-116391050	+	-1.18303	0.440425	2.87305	4.05608	6.32611	15.6342
ENSMUSG00000053128.15	Rnf26	chr9:44095631-44113517	-	-1.17913	0.441616	2.41768	3.59682	4.34312	11.099
ENSMUSG00000099703.6	Gm28285	chr18:35553404-35581609	+	-1.17495	0.442898	0.537629	1.71258	0.451585	2.27747
ENSMUSG00000026456.18	Cyb5r1	chr1:134405559-134411740	+	-1.1732	0.443437	4.15962	5.33282	16.8719	39.3031
ENSMUSG00000039242.10	B3galnt2	chr13:13954469-13999103	+	-1.14797	0.45126	1.52244	2.67041	1.87276	5.36608
ENSMUSG00000022452.14	Smdt1	chr15:82338959-82349091	+	-1.14687	0.451603	4.08046	5.22733	15.9177	36.4614
ENSMUSG00000023723.17	Mrps23	chr11:88204388-88211507	+	-1.14513	0.452148	3.23227	4.37741	8.39748	19.7841
ENSMUSG00000001018.15	Snapin	chr3:90488026-90491033	-	-1.1451	0.452159	2.58433	3.72943	4.99738	12.2639
ENSMUSG00000105827.1	Hist2h2bb	chr3:96269752-96270132	+	-1.13605	0.455002	1.42257	2.55862	1.68062	4.89144
ENSMUSG00000092367.1	Gm20479	chr7:27352649-27357419	-	-1.13551	0.455175	0	1.13551	0	1.19696
ENSMUSG00000015749.12	Anp32e	chr3:95929246-95947390	+	-1.13267	0.45607	3.73034	4.86301	12.2722	28.1013
ENSMUSG00000037086.3	Prr32	chrX:45090904-45092791	+	-1.13153	0.456433	0	1.13153	0	1.1909
ENSMUSG00000045114.10	Prrt2	chr7:127017531-127021211	-	-1.11076	0.46305	0.00125888	1.11202	0.000872972	1.16148
ENSMUSG00000036779.12	Papd5	chr8:88199213-88259722	+	-1.1058	0.464645	1.92435	3.03015	2.79566	7.16894
ENSMUSG00000053838.14	Nudcd3	chr11:6105691-6200415	-	-1.10424	0.465148	2.94285	4.04709	6.68928	15.5308
ENSMUSG00000115232.1	AC174678.2	chr14:55629076-55637895	-	-1.08903	0.470079	1.64099	2.73002	2.1188	5.63463
ENSMUSG00000028643.11	Svbp	chr4:119195306-119201298	+	-1.08855	0.470234	2.52509	3.61364	4.75611	11.2409
ENSMUSG00000028127.10	Abcd3	chr3:121758774-121815302	-	-1.07935	0.473243	2.55435	3.63369	4.87401	11.4122
ENSMUSG00000098754.7	Prn	chr2:131909957-131956130	+	-1.07841	0.473552	0	1.07841	0	1.1117
ENSMUSG00000027569.15	Mrgbp	chr2:180581304-180586304	+	-1.07456	0.474817	1.71956	2.79412	2.29336	5.93607
ENSMUSG00000069874.7	Irgm2	chr11:58199618-58222782	+	-1.07164	0.475779	2.49818	3.56982	4.64972	10.8747
ENSMUSG00000102440.1	Pcdhga9	chr18:37736936-37841870	+	-1.07021	0.47625	1.02683	2.09704	1.03754	3.2783
ENSMUSG00000090223.1	Pcp4	chr16:96467606-96525793	+	-1.06959	0.476456	0	1.06959	0	1.09883
ENSMUSG00000028785.13	Hpca	chr4:129111570-129122036	-	-1.06741	0.477174	0.306551	1.37396	0.236747	1.59182
ENSMUSG00000102976.5	Zc3h11a	chr1:133619862-133661380	-	-1.06652	0.47747	3.73898	4.8055	12.3519	26.9639
ENSMUSG00000004366.3	Sst	chr16:23889581-23890844	-	-1.06128	0.479207	0	1.06128	0	1.08678
ENSMUSG00000027581.12	Stmn3	chr2:181306459-181314500	-	-1.05902	0.479957	0.326854	1.38588	0.254275	1.61331
ENSMUSG00000071586.4	Gm10337	chr15:102503722-102503886	+	-1.05664	0.48075	0.53397	1.59061	0.447908	2.01177
ENSMUSG00000035469.17	Rcbtb1	chr14:59201209-59237265	+	-1.0528	0.482032	2.52846	3.58126	4.76956	10.9693
ENSMUSG00000039286.12	Fndc3b	chr3:27416162-27711307	-	-1.05167	0.48241	3.20517	4.25684	8.22258	18.1177
ENSMUSG00000025326.12	Ube3a	chr7:59228750-59311536	+	-1.04949	0.483139	1.12428	2.17377	1.17993	3.51202
ENSMUSG00000075703.15	Selenoi	chr5:30232581-30272427	+	-1.03903	0.486655	1.67129	2.71032	2.18499	5.54465
ENSMUSG00000057230.13	Aak1	chr6:86849517-87003223	+	-1.03504	0.488001	1.63216	2.6672	2.09977	5.35196
ENSMUSG00000025958.14	Creb1	chr1:64532645-64604548	+	-1.03099	0.489373	1.80668	2.83768	2.49837	6.14867
ENSMUSG00000096156.1	Gm9242	chr16:97490047-97491120	+	-1.03049	0.489542	2.29892	3.32941	3.92089	9.05201
ENSMUSG00000035236.17	Scai	chr2:39066214-39190734	-	-1.02793	0.490412	0.696218	1.72415	0.620251	2.30386
ENSMUSG00000109901.1	Chmp1b	chr18:67203531-67207880	+	-1.02197	0.492443	1.60099	2.62296	2.03351	5.16012
ENSMUSG00000051285.17	Pcmtd1	chr1:7088920-7173628	+	-1.01399	0.495175	2.44462	3.45861	4.44381	9.99371
ENSMUSG00000062519.13	Zfp398	chr6:47835661-47873537	+	-1.01309	0.495485	0.577739	1.59082	0.492508	2.01222
ENSMUSG00000025264.12	Tsr2	chrX:151087094-151096543	-	-1.01245	0.495704	1.59349	2.60594	2.01778	5.08787
ENSMUSG00000093938.2	Evi2b	chr11:79515056-79523762	-	-1.00815	0.497184	0	1.00815	0	1.01133
ENSMUSG00000069792.5	Wfdc17	chr11:83703991-83706268	+	-1.00674	0.497668	2.66833	3.67507	5.35692	11.7734
ENSMUSG00000110234.2	Gm45799	chr7:105640552-105684439	+	-0.997572	0.500842	0.0348942	1.03247	0.0244817	1.04552
ENSMUSG00000032532.7	Cck	chr9:121489824-121495694	-	-0.996124	0.501345	0.354281	1.3504	0.278348	1.54984
ENSMUSG00000035941.15	Ibtk	chr9:85687360-85749334	-	-0.993583	0.502229	2.90825	3.90184	6.5071	13.9476
ENSMUSG00000090000.1	Ier3ip1	chr18:76930017-76941605	+	-0.990585	0.503274	3.77157	4.76216	12.6571	26.1364
ENSMUSG00000029778.12	Adcyap1r1	chr6:55451978-55501451	+	-0.987638	0.504303	0.880562	1.8682	0.841092	2.65077
ENSMUSG00000110040.1	AC034099.1	chr7:142371096-142382667	-	-0.985144	0.505175	2.6276	3.61274	5.17998	11.2333
ENSMUSG00000032375.15	Aph1b	chr9:66775202-66795490	-	-0.979832	0.507039	0.745069	1.7249	0.676054	2.30557
ENSMUSG00000042515.13	Mum1l1	chrX:139210042-139238335	+	-0.970516	0.510323	2.03514	3.00566	3.09863	7.03144
ENSMUSG00000061461.11	Smim20	chr5:53267083-53278540	+	-0.968801	0.510931	2.12169	3.09049	3.35204	7.51788
ENSMUSG00000022800.13	Fyttd1	chr16:32877500-32908963	+	-0.961727	0.513442	2.84754	3.80927	6.19772	13.0186
ENSMUSG00000025239.3	Limd1	chr9:123478706-123521552	+	-0.950729	0.517371	2.59571	3.54644	5.04488	10.6838
ENSMUSG00000056718.2	Gm13199	chr2:5862080-5862934	-	-0.939747	0.521324	0	0.939747	0	0.918192
ENSMUSG00000047363.4	Cstad	chr2:30595040-30608943	+	-0.939088	0.521562	0.502894	1.44198	0.417054	1.71694
ENSMUSG00000041025.15	Iffo2	chr4:139530548-139620382	+	-0.931407	0.524347	2.14195	3.07336	3.41358	7.4173
ENSMUSG00000024873.6	Cnih2	chr19:5092871-5098418	-	-0.931331	0.524374	0.436166	1.3675	0.353004	1.58022
ENSMUSG00000044056.3	Efcab9	chr11:32522751-32532081	-	-0.927726	0.525686	0	0.927726	0	0.902275
ENSMUSG00000022529.11	Zfp263	chr16:3744093-3750790	+	-0.927455	0.525785	1.8901	2.81756	2.70662	6.04968
ENSMUSG00000031937.7	Vstm5	chr9:15239045-15259416	+	-0.924704	0.526789	0.246805	1.17151	0.186576	1.25247
ENSMUSG00000009291.13	Pttg1ip	chr10:77581720-77598732	+	-0.924564	0.52684	2.23851	3.16308	3.71911	7.95738
ENSMUSG00000019087.13	Atp6ap1	chrX:74297097-74304721	+	-0.915115	0.530302	4.47513	5.39025	21.2407	40.9398
ENSMUSG00000103088.1	Pcdhgb6	chr18:37742094-37841873	+	-0.91407	0.530686	1.4332	2.34727	1.70046	4.08862
ENSMUSG00000090451.1	Gm6133	chr18:78349754-78350701	+	-0.909447	0.532389	1.58316	2.49261	1.99626	4.62795
ENSMUSG00000014353.14	Tmem87b	chr2:128818118-128854261	+	-0.893616	0.538263	2.60974	3.50335	5.10392	10.34
ENSMUSG00000049580.12	Tsku	chr7:98350668-98361328	-	-0.893126	0.538446	4.00937	4.9025	15.1043	28.9088
ENSMUSG00000059213.6	Ddn	chr15:98803782-98807925	-	-0.889362	0.539853	0.107678	0.99704	0.077493	0.995901
ENSMUSG00000026848.14	Tor1b	chr2:30952959-30959015	+	-0.888986	0.539993	2.25625	3.14524	3.77748	7.84729
ENSMUSG00000026643.16	Nmt2	chr2:3284212-3328877	+	-0.879992	0.54337	2.47447	3.35446	4.55762	9.22805
ENSMUSG00000039804.15	Ncoa5	chr2:165000357-165034867	-	-0.867607	0.548055	2.52693	3.39453	4.76342	9.51613
ENSMUSG00000079681.3	Zglp1	chr9:21062393-21067093	-	-0.865785	0.548748	0.041822	0.907607	0.0294131	0.875932
ENSMUSG00000044287.6	Nrn1l	chr8:105893567-105895023	+	-0.863421	0.549648	0	0.863421	0	0.819347
ENSMUSG00000050623.4	Catsperz	chr19:6922426-6925380	-	-0.862753	0.549902	0	0.862753	0	0.818505
ENSMUSG00000090236.2	Car15	chr16:17835276-17838364	-	-0.862341	0.550059	0	0.862341	0	0.817986
ENSMUSG00000027913.5	Crct1	chr3:93014205-93015687	-	-0.86107	0.550544	0.386014	1.24708	0.306778	1.37361
ENSMUSG00000028060.14	2810403A07Rik	chr3:88685803-88712924	+	-0.860014	0.550947	2.98352	3.84354	6.90916	13.3556
ENSMUSG00000074735.2	Gm21994	chr2:150254518-150255591	-	-0.859859	0.551006	0	0.859859	0	0.814861
ENSMUSG00000020964.14	Sel1l	chr12:91806043-91849157	-	-0.85966	0.551082	3.75321	4.61287	12.4843	23.4688
ENSMUSG00000073002.9	Vamp5	chr6:72368794-72380468	-	-0.856899	0.552138	2.53533	3.39223	4.79711	9.49938
ENSMUSG00000042594.16	Sh2b3	chr5:121815488-121837646	-	-0.856184	0.552412	2.50255	3.35874	4.66688	9.25844
ENSMUSG00000037486.18	Asxl2	chr12:3426857-3506852	+	-0.853778	0.553334	1.4197	2.27348	1.6753	3.83488
ENSMUSG00000041406.14	BC055324	chr1:163945993-163994796	-	-0.852832	0.553697	1.78776	2.64059	2.45279	5.23589
ENSMUSG00000069379.2	Gm4950	chr18:51865264-51865881	-	-0.851798	0.554094	0.808288	1.66009	0.751132	2.16035
ENSMUSG00000035964.8	Tmem59l	chr8:70483867-70487358	-	-0.843373	0.557339	0	0.843373	0	0.79424
ENSMUSG00000021591.8	Glrx	chr13:75839868-75850154	+	-0.835855	0.560251	1.52323	2.35908	1.87434	4.13044
ENSMUSG00000044628.4	Rnf208	chr2:25242255-25244262	+	-0.834427	0.560806	0.0361784	0.870606	0.025394	0.828431
ENSMUSG00000090100.7	Ttbk2	chr2:120732816-120850604	-	-0.830759	0.562233	1.75016	2.58092	2.36397	4.98322
ENSMUSG00000040928.15	S100pbp	chr4:129148005-129189727	-	-0.829327	0.562792	2.14006	2.96938	3.4078	6.83202
ENSMUSG00000047153.4	Khnyn	chr14:55884947-55898775	+	-0.827438	0.563529	2.42089	3.24832	4.355	8.50261
ENSMUSG00000050953.10	Gja1	chr10:56377330-56402513	+	-0.826291	0.563977	4.18304	5.00933	17.1643	31.2075
ENSMUSG00000107023.2	Gm42715	chr7:127519584-127567054	+	-0.825929	0.564119	2.56247	3.3884	4.90718	9.47152
ENSMUSG00000020085.15	Aifm2	chr10:61715263-61739260	+	-0.824126	0.564824	1.67617	2.50029	2.19578	4.65801
ENSMUSG00000055795.5	Gm5160	chr18:14424868-14425311	+	-0.821805	0.565734	0.848815	1.67062	0.801021	2.18351
ENSMUSG00000050761.3	Gp1bb	chr16:18620319-18622403	-	-0.820667	0.56618	0.622382	1.44305	0.539414	1.71895
ENSMUSG00000022359.10	Wdyhv1	chr15:58141377-58158665	+	-0.819449	0.566658	1.99749	2.81694	2.99306	6.04668
ENSMUSG00000027305.9	Ndufaf1	chr2:119655446-119662827	-	-0.815941	0.568038	3.5729	4.38884	10.9001	19.9495
ENSMUSG00000017390.15	Aldoc	chr11:78322968-78327781	+	-0.813355	0.569057	0.484496	1.29785	0.399097	1.45862
ENSMUSG00000039850.16	Endov	chr11:119491347-119511437	+	-0.81263	0.569343	0.539349	1.35198	0.453317	1.55262
ENSMUSG00000038119.15	Cdon	chr9:35421128-35507652	+	-0.812502	0.569394	3.64616	4.45866	11.5199	20.9882
ENSMUSG00000024294.13	Mib1	chr18:10725548-10818704	+	-0.808264	0.571069	3.31514	4.12341	8.95308	16.4289
ENSMUSG00000032344.17	Mb21d1	chr9:78430526-78443237	-	-0.807966	0.571187	1.40587	2.21384	1.64978	3.63908
ENSMUSG00000032712.16	2810474O19Rik	chr6:149309414-149335663	+	-0.805453	0.572182	2.04015	2.84561	3.11289	6.18808
ENSMUSG00000092097.1	Gm5819	chr18:8694077-8694541	+	-0.803294	0.573039	0.807362	1.61066	0.750008	2.05391
ENSMUSG00000090625.1	Gm20721	chr2:174330319-174346712	-	-0.802301	0.573434	1.13784	1.94014	1.20051	2.83743
ENSMUSG00000048271.14	Rbm33	chr5:28317121-28419239	+	-0.802273	0.573445	2.43975	3.24202	4.42546	8.46118
ENSMUSG00000062382.9	Ftl1-ps1	chr13:74399694-74407346	+	-0.798827	0.574816	5.78686	6.58568	54.21	95.0481
ENSMUSG00000034832.15	Tet3	chr6:83362373-83459084	-	-0.798469	0.574959	2.13347	2.93194	3.38772	6.63137
ENSMUSG00000020397.15	Med7	chr11:46436925-46442721	+	-0.798017	0.575139	2.01234	2.81035	3.03435	6.01456
ENSMUSG00000030068.4	Gm20696	chr6:99257484-99666797	-	-0.796781	0.575632	1.01552	1.8123	1.02163	2.51201
ENSMUSG00000029819.6	Npy	chr6:49822710-49829507	+	-0.79636	0.5758	0	0.79636	0	0.736714
ENSMUSG00000021215.15	Net1	chr13:3882018-3918220	-	-0.795986	0.575949	1.74662	2.54261	2.35572	4.82641
ENSMUSG00000056367.14	Actr3b	chr5:25759997-25850688	+	-0.795582	0.576111	1.04651	1.8421	1.06553	2.5853
ENSMUSG00000025764.14	Jade1	chr3:41555731-41616864	+	-0.795339	0.576208	2.17891	2.97424	3.5281	6.85844
ENSMUSG00000036819.14	Jmjd4	chr11:59450045-59458567	+	-0.793801	0.576823	0.972279	1.76608	0.961938	2.40128
ENSMUSG00000030759.16	Far1	chr7:113513834-113571511	+	-0.79288	0.577191	2.54533	3.33821	4.83744	9.11353
ENSMUSG00000027200.17	Sema6d	chr2:124089969-124667770	+	-0.791394	0.577785	2.98969	3.78109	6.94306	12.7474
ENSMUSG00000074922.1	Fam122a	chr19:24476502-24477356	-	-0.790345	0.578206	3.36999	4.16033	9.33874	16.8807
ENSMUSG00000033102.15	Cdc14b	chr13:64189268-64275290	-	-0.789049	0.578726	1.09266	1.8817	1.13266	2.6851
ENSMUSG00000022255.16	Mtdh	chr15:34082694-34145624	+	-0.773988	0.584799	2.91735	3.69134	6.55457	11.9182
ENSMUSG00000016458.14	Wt1	chr2:105126529-105173616	+	-0.773894	0.584837	1.80827	2.58217	2.50222	4.98838
ENSMUSG00000060019.5	Gm10073	chr8:106572966-106573461	-	-0.772227	0.585513	3.93607	4.70829	14.3064	25.1419
ENSMUSG00000040599.13	Mis12	chr11:71019611-71027371	+	-0.767915	0.587266	3.04445	3.81237	7.25035	13.0487
ENSMUSG00000040372.2	Gpr63	chr4:24966407-25009233	+	-0.766419	0.587875	0.568011	1.33443	0.482478	1.52176
ENSMUSG00000045103.17	Dmd	chrX:82948870-85206141	+	-0.764847	0.588516	1.41824	2.18309	1.67259	3.54125
ENSMUSG00000097187.1	Gm19426	chr2:84742169-84743655	-	-0.760457	0.590309	1.24606	2.00652	1.37193	3.01812
ENSMUSG00000075015.3	Gm10801	chr2:98662237-98664083	+	-0.757051	0.591704	0	0.757051	0	0.690033
ENSMUSG00000054728.16	Phactr1	chr13:42680623-43138526	+	-0.754987	0.592552	0.490578	1.24556	0.405008	1.37111
ENSMUSG00000030701.17	Plekhb1	chr7:100642892-100662414	-	-0.754474	0.592763	0	0.754474	0	0.687016
ENSMUSG00000115798.1	AC140267.1	chr15:80235835-80236047	+	-0.752097	0.59374	2.7507	3.5028	5.73045	10.3357
ENSMUSG00000025735.13	Rhbdl1	chr17:25834465-25837295	-	-0.751671	0.593915	0.16202	0.913692	0.118853	0.88386
ENSMUSG00000072972.3	Adam4	chr12:81419443-81421946	-	-0.751609	0.593941	0.303563	1.05517	0.234189	1.07797
ENSMUSG00000038607.12	Gng10	chr4:59035088-59041903	+	-0.75101	0.594187	4.65179	5.4028	24.1379	41.3064
ENSMUSG00000019761.10	Krt10	chr11:99385254-99389364	-	-0.748952	0.595036	0.633957	1.38291	0.551816	1.60794
ENSMUSG00000022130.10	Tgds	chr14:118111911-118132755	-	-0.747952	0.595448	2.82212	3.57007	6.07202	10.8768
ENSMUSG00000100937.1	1700020D05Rik	chr19:5502767-5503787	-	-0.74749	0.595639	0.65865	1.40614	0.578605	1.65027
ENSMUSG00000027861.13	Casq2	chr3:102086415-102146514	+	-0.74736	0.595693	6.1241	6.87146	68.7488	116.089
ENSMUSG00000005871.14	Apc	chr18:34220924-34322189	+	-0.746033	0.596241	1.36392	2.10995	1.57383	3.31676
ENSMUSG00000018752.19	Tnfsfm13	chr11:69682577-69696098	-	-0.746002	0.596253	1.03078	1.77679	1.04313	2.42662
ENSMUSG00000046311.13	Zfp62	chr11:49203292-49218816	+	-0.745529	0.596449	2.09871	2.84424	3.28327	6.18128
ENSMUSG00000054459.8	Vsnl1	chr12:11325242-11436613	-	-0.743008	0.597492	0.11763	0.860638	0.084951	0.815841
ENSMUSG00000027296.7	Itpka	chr2:119742337-119751263	+	-0.739169	0.599084	0	0.739169	0	0.669214
ENSMUSG00000040225.15	Prrc2c	chr1:162670725-162740556	-	-0.737182	0.59991	3.72382	4.461	12.2124	21.0239
ENSMUSG00000030795.18	Fus	chr7:127967457-127985701	+	-0.732535	0.601846	4.13821	4.87075	16.6087	28.2578
ENSMUSG00000048442.15	Smim5	chr11:115899966-115906269	+	-0.731214	0.602397	0.416032	1.14725	0.334253	1.21491
ENSMUSG00000042323.17	Pbrm1	chr14:31019138-31121592	+	-0.730111	0.602857	3.55428	4.28439	10.7475	18.4864
ENSMUSG00000041992.9	Rapgef5	chr12:117516479-117759737	+	-0.730033	0.60289	1.18855	1.91858	1.27923	2.78051
ENSMUSG00000027350.8	Chgb	chr2:132781278-132795079	+	-0.728547	0.603512	0.098782	0.827329	0.070869	0.774397
ENSMUSG00000053007.9	Creb5	chr6:53287270-53700376	+	-0.727366	0.604006	0.346613	1.07398	0.271572	1.10523
ENSMUSG00000021917.16	Spcs1	chr14:30999826-31001672	-	-0.726852	0.604221	5.33021	6.05706	39.2301	65.5819
ENSMUSG00000051747.14	Ttn	chr2:76703980-76982547	-	-0.722698	0.605963	3.88195	4.60465	13.7429	23.3297
ENSMUSG00000104063.1	Pcdhgb7	chr18:37751600-37841873	+	-0.722537	0.606031	0.896155	1.61869	0.861099	2.07097
ENSMUSG00000034480.18	Diaph2	chrX:129749742-130465834	+	-0.722432	0.606075	1.58451	2.30694	1.99906	3.94834
ENSMUSG00000095217.1	Hist1h2bn	chr13:21754123-21754503	+	-0.721631	0.606411	0.919477	1.64111	0.89143	2.11905
ENSMUSG00000050092.3	Sprr2b	chr3:92316620-92318085	+	-0.719554	0.607285	0.521032	1.24059	0.434981	1.36294
ENSMUSG00000046215.3	Rprml	chr11:103649570-103650579	+	-0.717681	0.608074	0	0.717681	0	0.644536
ENSMUSG00000029486.13	Mrpl1	chr5:96209493-96266727	+	-0.715743	0.608891	2.2373	2.95304	3.71512	6.74378
ENSMUSG00000006586.15	Runx1t1	chr4:13743436-13893649	+	-0.715495	0.608996	1.4614	2.1769	1.75376	3.5218
ENSMUSG00000037514.17	Pank2	chr2:131262495-131299188	+	-0.711858	0.610533	2.69581	3.40767	5.47918	9.61233
ENSMUSG00000033488.11	BC026585	chr1:157458577-157492638	+	-0.711811	0.610553	1.42133	2.13314	1.67833	3.38673
ENSMUSG00000046667.14	Rbm12b1	chr4:12140264-12146731	+	-0.710253	0.611213	1.05816	1.76841	1.08227	2.40679
ENSMUSG00000025144.17	Cenpx	chr11:120710942-120713738	-	-0.709021	0.611735	2.26736	2.97639	3.81443	6.87012
ENSMUSG00000033852.16	Gm28042	chr2:120027493-120043033	+	-0.702483	0.614514	0.230477	0.93296	0.173223	0.909189
ENSMUSG00000069300.3	Hist1h2bj	chr13:22043214-22043676	+	-0.699748	0.61568	0.999099	1.69885	0.998752	2.24641
ENSMUSG00000089669.7	Tnfsf13	chr11:69682846-69685784	-	-0.698581	0.616178	0.317764	1.01634	0.246397	1.02279
ENSMUSG00000020818.16	Mfsd11	chr11:116852440-116875635	+	-0.696997	0.616855	2.24013	2.93713	3.72441	6.65887
ENSMUSG00000031993.7	Snx19	chr9:30427108-30466733	+	-0.696295	0.617155	2.91784	3.61414	6.55714	11.2451
ENSMUSG00000009075.2	Cabp7	chr11:4736892-4746778	-	-0.695149	0.617645	0	0.695149	0	0.619052
ENSMUSG00000031708.16	Tecr	chr8:83571698-83607971	-	-0.693637	0.618293	4.68828	5.38191	24.7817	40.6982
ENSMUSG00000036186.5	Fam69b	chr2:26628457-26636497	+	-0.692833	0.618638	0.180289	0.873122	0.13311	0.831622
ENSMUSG00000021010.8	Npas3	chr12:53248677-54072175	+	-0.692112	0.618947	0.378284	1.0704	0.299795	1.10001
ENSMUSG00000087236.3	Kif28	chr1:179695297-179745271	-	-0.69024	0.619751	0.0638535	0.754093	0.0452539	0.686571
ENSMUSG00000037722.8	Gnpnat1	chr14:45376334-45404913	-	-0.68836	0.620559	2.58299	3.27135	4.9918	8.65549
ENSMUSG00000019992.8	Mtfr2	chr10:20347770-20361304	+	-0.686733	0.621259	1.80425	2.49098	2.49247	4.6216
ENSMUSG00000061482.7	Hist1h4d	chr13:23581598-23582735	+	-0.686529	0.621347	0.37626	1.06279	0.297973	1.08897
ENSMUSG00000041459.15	Tardbp	chr4:148612382-148627019	-	-0.686134	0.621517	3.19778	3.88391	8.17546	13.763
ENSMUSG00000032384.16	Csnk1g1	chr9:65908924-66045015	+	-0.684411	0.62226	1.10708	1.79149	1.1541	2.46173
ENSMUSG00000026520.8	Pycr2	chr1:180904293-180908088	+	-0.683664	0.622582	2.12757	2.81124	3.36981	6.01885
ENSMUSG00000031931.4	Ankrd49	chr9:14779618-14784856	-	-0.682646	0.623022	1.65461	2.33725	2.14837	4.05339
ENSMUSG00000054452.10	Aes	chr10:81559488-81566362	+	-0.67987	0.624222	4.72164	5.40151	25.3849	41.2684
ENSMUSG00000028629.9	Exo5	chr4:120921196-120925017	-	-0.679786	0.624258	1.96357	2.64336	2.90027	5.24785
ENSMUSG00000042750.7	Bex2	chrX:136066564-136068236	-	-0.679152	0.624532	1.06547	1.74462	1.09285	2.35107
ENSMUSG00000026202.13	Tuba4a	chr1:75214228-75219865	-	-0.679053	0.624575	2.53719	3.21624	4.80456	8.29361
ENSMUSG00000025979.13	Mob4	chr1:55131231-55154899	+	-0.678271	0.624914	3.05794	3.73621	7.32783	12.3264
ENSMUSG00000027087.11	Itgav	chr2:83724397-83806916	+	-0.67787	0.625087	3.25693	3.9348	8.55945	14.293
ENSMUSG00000039221.10	Rpl22l1	chr3:28805436-28807424	+	-0.676565	0.625653	5.71989	6.39646	51.7059	83.2413
ENSMUSG00000078773.11	Rad54b	chr4:11558922-11615805	+	-0.675658	0.626047	1.28366	1.95931	1.43455	2.88877
ENSMUSG00000111692.1	AC163637.2	chr9:21062400-21073096	-	-0.67495	0.626354	0.389454	1.0644	0.309898	1.09131
ENSMUSG00000034593.16	Myo5a	chr9:75071015-75223688	+	-0.674861	0.626393	2.12343	2.7983	3.3573	5.95618
ENSMUSG00000047227.5	Gm527	chr12:64917906-64924592	+	-0.674401	0.626592	1.83007	2.50447	2.55553	4.6744
ENSMUSG00000036036.15	Zfp57	chr17:37001163-37010635	+	-0.673221	0.627105	2.35097	3.02419	4.10166	7.13526
ENSMUSG00000054178.1	Gm9938	chr19:23723279-23725034	+	-0.672524	0.627408	2.06328	2.73581	3.17936	5.66131
ENSMUSG00000058291.14	Zfp68	chr5:138603652-138619761	-	-0.668591	0.629121	1.48206	2.15065	1.79346	3.44027
ENSMUSG00000098374.1	Gm28043	chr17:29614876-29703359	+	-0.667734	0.629495	2.01541	2.68314	3.04295	5.42253
ENSMUSG00000063953.3	Amd2	chr10:35708675-35711892	-	-0.663916	0.631163	2.85724	3.52116	6.2463	10.4809
ENSMUSG00000027030.15	Stk39	chr2:68210445-68472268	-	-0.661967	0.632016	3.93484	4.59681	14.2935	23.1979
ENSMUSG00000001986.16	Gria3	chrX:41400854-41678601	+	-0.660947	0.632463	2.38434	3.04529	4.22106	7.25512
ENSMUSG00000053985.10	Zfp14	chr7:30036359-30051380	-	-0.657848	0.633823	1.11162	1.76946	1.16088	2.40927
ENSMUSG00000024247.14	Pkdcc	chr17:83215292-83225070	+	-0.655714	0.634761	3.18768	3.84339	8.11143	13.3541
ENSMUSG00000044477.11	Zfand3	chr17:30005051-30210828	+	-0.655207	0.634984	3.9443	4.5995	14.394	23.2431
ENSMUSG00000036503.13	Rnf13	chr3:57736062-57835233	+	-0.653151	0.63589	1.47956	2.13271	1.78863	3.3854
ENSMUSG00000024869.10	Nudt8	chr19:4000626-4005816	+	-0.652865	0.636016	0.556334	1.2092	0.470528	1.31209
ENSMUSG00000034634.7	Ly6d	chr15:74762056-74763620	-	-0.651914	0.636435	0.413338	1.06525	0.331764	1.09254
ENSMUSG00000026409.14	Pfkfb2	chr1:130689182-130729253	-	-0.646118	0.638998	1.72082	2.36694	2.29623	4.15844
ENSMUSG00000043372.12	Hexim2	chr11:103132429-103139876	+	-0.6456	0.639227	0.123209	0.768809	0.0891547	0.703863
ENSMUSG00000022361.14	Zhx1	chr15:58047003-58076541	-	-0.645233	0.639389	2.60697	3.25221	5.09224	8.52821
ENSMUSG00000033809.14	Alg3	chr16:20605451-20610768	-	-0.642813	0.640463	3.46639	4.1092	10.0532	16.2581
ENSMUSG00000067279.2	Ppp1r3c	chr19:36731737-36736653	-	-0.642006	0.640821	2.21995	2.86195	3.65876	6.26999
ENSMUSG00000030987.5	Stim1	chr7:102267806-102437319	+	-0.637578	0.642791	1.74432	2.38189	2.35036	4.21221
ENSMUSG00000057982.8	Zfp809	chr9:22225714-22243354	+	-0.636213	0.643399	3.34388	3.9801	9.15335	14.7808
ENSMUSG00000027650.12	Tti1	chr2:157981803-158028433	-	-0.634967	0.643955	2.57397	3.20893	4.95444	8.24667
ENSMUSG00000073096.11	Lrrc61	chr6:48554796-48570722	+	-0.634197	0.644299	1.19101	1.82521	1.28313	2.54358
ENSMUSG00000091148.7	Gm3182	chr14:4481745-4490177	+	-0.632647	0.644992	0.250994	0.88364	0.190027	0.845025
ENSMUSG00000062591.5	Tubb4a	chr17:57080066-57087782	-	-0.631823	0.64536	1.69866	2.33048	2.246	4.02974
ENSMUSG00000114635.1	CT010498.2	chr13:60842621-60896894	-	-0.631582	0.645468	0.172505	0.804087	0.127014	0.746041
ENSMUSG00000026824.11	Kcnj3	chr2:55435970-55598145	+	-0.631573	0.645472	0.748903	1.38048	0.680514	1.60354
ENSMUSG00000037822.12	Smim14	chr5:65446844-65537184	-	-0.631199	0.64564	1.95059	2.58179	2.86533	4.98682
ENSMUSG00000023236.7	Scg5	chr2:113776362-113829121	-	-0.630801	0.645818	0.223395	0.854196	0.167478	0.807751
ENSMUSG00000054474.15	Thnsl2	chr6:71128166-71144439	-	-0.630266	0.646057	1.17991	1.81018	1.26563	2.50686
ENSMUSG00000015942.9	Gtf2ird2	chr5:134184019-134224355	+	-0.629236	0.646519	0.605925	1.23516	0.521954	1.35408
ENSMUSG00000103677.1	Pcdhga4	chr18:37685210-37841873	+	-0.628218	0.646975	2.27173	2.89995	3.82901	6.46399
ENSMUSG00000006494.11	Pdk1	chr2:71873224-71903858	+	-0.627849	0.647141	1.83214	2.45999	2.56064	4.50211
ENSMUSG00000020253.15	Ppm1m	chr9:106194947-106199746	-	-0.627626	0.647241	2.01039	2.63801	3.02891	5.22474
ENSMUSG00000055660.8	Mettl4	chr17:94727080-94749892	-	-0.627008	0.647518	1.79391	2.42092	2.46753	4.35511
ENSMUSG00000024073.14	Birc6	chr17:74528295-74703356	+	-0.624392	0.648693	2.82653	3.45092	6.09366	9.93531
ENSMUSG00000031822.20	Gse1	chr8:120228456-120581390	+	-0.622712	0.649449	1.55346	2.17617	1.93519	3.51952
ENSMUSG00000001017.15	Chtop	chr3:90498956-90509498	-	-0.622411	0.649584	3.59335	4.21576	11.07	17.5811
ENSMUSG00000034066.13	Farp2	chr1:93512079-93621976	+	-0.620883	0.650273	2.3148	2.93568	3.97535	6.65118
ENSMUSG00000102428.1	Pcdhga12	chr18:37765580-37841873	+	-0.620801	0.65031	1.08295	1.70375	1.11836	2.25746
ENSMUSG00000058385.8	Hist1h2bg	chr13:23571396-23572013	+	-0.62065	0.650378	1.24016	1.86081	1.36224	2.63211
ENSMUSG00000040907.15	Atp1a3	chr7:24978167-25005958	-	-0.620185	0.650588	0.496847	1.11703	0.411126	1.169
ENSMUSG00000095280.1	Gm21738	chr14:19415857-19418930	-	-0.618506	0.651345	0	0.618506	0	0.535284
ENSMUSG00000048732.5	Klhl11	chr11:100462614-100472741	-	-0.618338	0.651421	1.90451	2.52285	2.74381	4.74714
ENSMUSG00000001138.13	Cnnm3	chr1:36511867-36528237	+	-0.61812	0.651519	1.52782	2.14594	1.88349	3.4258
ENSMUSG00000046623.8	Gjb4	chr4:127351086-127354081	-	-0.613682	0.653527	0.55353	1.16721	0.467672	1.24577
ENSMUSG00000038784.13	Cnot4	chr6:35022065-35133724	-	-0.612087	0.65425	1.64473	2.25682	2.12689	3.77936
ENSMUSG00000078590.1	Gm10959	chr3:122913070-122919360	-	-0.611592	0.654474	0	0.611592	0	0.527944
ENSMUSG00000021143.10	Pacs2	chr12:113014508-113074401	+	-0.609943	0.655222	3.68483	4.29477	11.8601	18.627
ENSMUSG00000038175.10	Mylip	chr13:45389742-45412022	+	-0.608344	0.655949	1.71214	2.32048	2.27646	3.995
ENSMUSG00000022913.14	Psmg1	chr16:95979933-95990960	-	-0.608192	0.656018	4.26153	4.86972	18.18	28.237
ENSMUSG00000020115.3	Tbk1	chr10:121546455-121586787	-	-0.607417	0.656371	3.6537	4.26112	11.5856	18.1745
ENSMUSG00000070583.1	Fv1	chr4:147868979-147870358	+	-0.606235	0.656909	1.94023	2.54647	2.83768	4.84202
ENSMUSG00000015501.10	Hivep2	chr10:13966075-14151374	+	-0.605754	0.657128	1.79485	2.4006	2.46979	4.28023
ENSMUSG00000078864.10	Gm14322	chr2:177759288-177770472	+	-0.604113	0.657876	1.27424	1.87835	1.41871	2.67654
ENSMUSG00000079036.10	Alkbh1	chr12:87425840-87444017	-	-0.602253	0.658725	2.16163	2.76388	3.47419	5.7922
ENSMUSG00000026573.7	Xcl1	chr1:164931644-164935527	-	-0.602235	0.658732	0	0.602235	0	0.518067
ENSMUSG00000031731.16	Ap1g1	chr8:109778554-109864204	+	-0.601892	0.658889	3.6642	4.26609	11.6775	18.2407
ENSMUSG00000050270.12	Tmem220	chr11:67025154-67035312	+	-0.600399	0.659571	1.41454	2.01494	1.66574	3.04163
ENSMUSG00000028618.11	Tmem59	chr4:107178399-107200996	+	-0.600049	0.659732	5.88052	6.48057	57.9133	88.2989
ENSMUSG00000022914.15	Brwd1	chr16:95992092-96082526	-	-0.599598	0.659938	2.93613	3.53573	6.65356	10.5974
ENSMUSG00000032235.15	Ice2	chr9:69397906-69433122	+	-0.599096	0.660168	1.399	1.9981	1.63719	2.99473
ENSMUSG00000078537.3	B020031M17Rik	chr13:119949357-119950806	-	-0.597943	0.660695	0	0.597943	0	0.513557
ENSMUSG00000032182.15	Yipf2	chr9:21588682-21592828	-	-0.597908	0.660711	2.1457	2.74361	3.42508	5.69744
ENSMUSG00000063320.11	1190007I07Rik	chr10:82619851-82623228	-	-0.597233	0.661021	1.05718	1.65441	1.08085	2.14794
ENSMUSG00000059474.13	Mbtd1	chr11:93885852-93946985	+	-0.597024	0.661116	1.55019	2.14721	1.92856	3.42971
ENSMUSG00000037730.13	Mynn	chr3:30602065-30619873	+	-0.595397	0.661862	1.65488	2.25027	2.14896	3.75773
ENSMUSG00000053390.15	Zfp952	chr17:32993129-33005457	+	-0.595325	0.661895	1.24584	1.84117	1.37157	2.583
ENSMUSG00000033792.12	Atp7a	chrX:106027276-106124926	+	-0.595305	0.661904	1.69663	2.29194	2.24144	3.89714
ENSMUSG00000027641.13	Rbl1	chr2:157145893-157204534	-	-0.592704	0.663099	2.32975	2.92246	4.0272	6.58137
ENSMUSG00000032411.15	Tfdp2	chr9:96196275-96323646	+	-0.592578	0.663157	1.20936	1.80194	1.31235	2.48688
ENSMUSG00000038754.4	Elovl3	chr19:46131897-46135307	+	-0.592222	0.66332	0	0.592222	0	0.507567
ENSMUSG00000012211.13	Tex22	chr12:113074502-113088917	+	-0.58995	0.664366	0	0.58995	0	0.505195
ENSMUSG00000102748.1	Pcdhgb2	chr18:37689828-37841873	+	-0.588607	0.664985	1.02042	1.60903	1.02851	2.05046
ENSMUSG00000024479.3	Mal2	chr15:54571192-54602847	+	-0.588562	0.665005	0.0781617	0.666724	0.055672	0.587464
ENSMUSG00000048707.9	Tprn	chr2:25262618-25269885	+	-0.586828	0.665805	0.755583	1.34241	0.688313	1.53575
ENSMUSG00000032966.14	Fkbp1a	chr2:151542483-151561692	+	-0.586244	0.666075	5.9436	6.52985	60.5463	91.4015
ENSMUSG00000033486.14	Catsper2	chr2:121392631-121413792	-	-0.585739	0.666308	0.654921	1.24066	0.57453	1.36307
