# Supplementary material for: CHAtRF Modulates Cardiac Hypertrophy via SRSF5-Dependent Regulation of Psmg4 Alternative Splicing
Source: Research (Wash D C). 2026 Mar 26;9:1202. doi: 10.34133/research.1202 (PMC13018653; doi:10.34133/research.1202)
Supplement: Supplementary 1 — Figs. S1 to S9 Tables S1 to S7 [file research.1202.f1.zip › Table S7.xlsx]

## Sheet: Sheet1
Table S7. The primer pairs used for quantitative real-time PCR analysis of gene expression
Gene	Direction	Sequence 5'-3'
CHAtRF	RT	GTCGTATCCAGTGCAGGGTCCGAGGTATTCGCACTGGATACGACTGGCAA
	Forward	CGCGATCCCTTCGTGG
	Reverse	AGTGCAGGGTCCGAGGTATT
GAPDH	Forward	AGGTCGGTGTGAACGGATTTG
	Reverse	TGTAGACCATGTAGTTGAGGTCA
U6	Forward	CTTCGGCAGCACATATACTAA
	Reverse	AACGCTTCACGAATTTGCGT
ANP	Forward	CTCCGATAGATCTGCCCTCTTGAA
Cdk11b	Reverse	GGTACCGGAAGCTGTTGCAGCCTA
BNP	Forward	GCTCTTGAAGGACCAAGGCCTCAC
Gtpbp2	Reverse	GATCCGATCCGGTCTATCTTGTGC
β-MHC	Forward	CAGACATAGAGACCTACCTTC
Rab7b	Reverse	CAGCATGTCTAGAAGCTCAGG
Srsf5	Forward	ATGAGTGGCTGTCGAGTGTTC
	Reverse	CCCTTGGGTCCTCAAATTCCA
Psmg4	Forward	CTCTTCCTGTGGGTGGGAG
	Reverse	AGTTACTGTCTGTGTTGGAGAGG
Psmg4-FL	Forward	CTCTTCCTGTGGGTGGGAG
	Reverse	CGGTGGAAGTTGTATCAGAAGTG
