# Supplementary material for: CHAtRF Modulates Cardiac Hypertrophy via SRSF5-Dependent Regulation of Psmg4 Alternative Splicing
Source: Research (Wash D C). 2026 Mar 26;9:1202. doi: 10.34133/research.1202 (PMC13018653; doi:10.34133/research.1202)
Supplement: Supplementary 1 — Figs. S1 to S9 Tables S1 to S7 [file research.1202.f1.zip › 0311Table S1.xlsx]

## Sheet: up_TAC_vs_Sham
Table S1. List of differentially expressed tsRNAs in TAC-induced hypertrophic heart compared to Sham heart.
tsRNA-name	tsRNA-ID	TAC	Sham	Fold Change	tsRNA_type	tsRNA-sequence	tsRNA-length
3'tiRNA-LysCTT	3'tiRNA-44-LysCTT-10	6.19643	2.32283	14.6579	3'tiRNA	TAATCTCAGGGTCGTGGGTTCGAGCCCCATATTGGGGGACACCA	44
3'tRF-ThrAGT	tRF3b-ThrAGT-9	5.91174	3.30811	6.07816	3'tRF	CAATTCCCAGCACCACACACCA	22
3'tRF-GlyACC	tRF3b-GlyACC-2	9.25227	6.68956	5.90818	3'tRF	TTTGATCCCCAGCACCACACCA	22
3'tiRNA-GlyACC	3'tiRNA-40-GlyACC-2	9.41671	6.98565	5.39288	3'tiRNA	CATGAACAAGGTCCTGGGTTTGATCCCCAGCACCACACCA	40
3'tiRNA-ThrAGT	3'tiRNA-42-ThrAGT-9	7.08217	4.74313	5.05965	3'tiRNA	TTTGCACAAAGTCCTGGGTTCAATTCCCAGCACCACACACCA	42
3'tRF-LysTTT	tRF3a-LysTTT-3	4.59439	2.32283	4.82846	3'tRF	GTCCCTGTTCAGGCGCCA	18
3'tRF-iMetCAT	tRF3b-iMetCAT-4	9.80231	7.5682	4.70471	3'tRF	TTGAAACCATCCTCTGCTTCCA	22
3'tRF-AlaAGC	tRF3a-AlaAGC-6	8.61745	6.40314	4.64061	3'tRF	TGCCCGCATTCTCCACCA	18
3'tRF-mtProTGG	mt-tRF3a-ProTGG	10.0524	7.8397	4.63555	3'tRF	GCTCCTTCTTCTTGACCA	18
3'tRF-PheGAA	tRF3a-PheGAA-2	8.88406	6.83054	4.15115	3'tRF	TCCCGGGTTTCAGCACCA	18
3'tRF-mtSerTGA	mt-tRF3b-SerTGA	6.53476	4.50224	4.09119	3'tRF	TCGATTCCTTCCTTTCTTACCA	22
3'tRF-ArgTCG	tRF3a-ArgTCG-3	8.45226	6.52018	3.81606	3'tRF	ATCCCTTCGTGGTTGCCA	18
3'tRF-mtLeuTAG	mt-tRF3a-LeuTAG	11.3286	9.48083	3.59936	3'tRF	ATCCAAATAAAAGTACCA	18
3'tRF-GlyGCC	tRF3b-GlyGCC-6	10.0297	8.23569	3.46771	3'tRF	CAATTCCAGGCCCATTGCACCA	22
3'tRF-LysTTT	tRF3a-LysTTT-6	4.11409	2.32283	3.46118	3'tRF	GCCTCACATTGGGCACCA	18
3'tRF-AlaAGC	tRF3a-AlaAGC-1	11.8988	10.1194	3.43296	3'tRF	TCCCCAGCACCTCCACCA	18
3'tiRNA-AlaGGC	3'tiRNA-41-AlaGGC-1	7.40326	5.69471	3.26833	3'tiRNA	CAAGCACAAAGTCCTGGGTTCAATCCCCAGCACCAGCTCCA	41
3'tiRNA-ProAGG	3'tiRNA-41-ProAGG-2	6.9032	5.21652	3.21916	3'tiRNA	GGTGTGAGAGGTCCTGGGTTCAAATCTTGGACGAGTCCCCA	41
3'tiRNA-GlyGCC	3'tiRNA-41-GlyGCC-6	10.3033	8.6371	3.17369	3'tiRNA	CATGAGGGAGGCCCAGGTTCAATTCCAGGCCCATTGCACCA	41
3'tRF-mtAspGTC	mt-tRF3b-AspGTC	9.49671	7.83506	3.16379	3'tRF	CAATAATCTATATATCTTACCA	22
3'tRF-mtTyrGTA	mt-tRF3a-TyrGTA	9.51811	7.94891	2.96741	3'tRF	ATCCTCTTTTTACCACCA	18
3'tRF-SerGCT	tRF3a-SerGCT-4	9.68473	8.13008	2.93763	3'tRF	ATCCCATCCTCGTCGCCA	18
3'tRF-LeuTAA	tRF3a-LeuTAA-5	5.64109	4.08652	2.93746	3'tRF	AGCTTGGACGAGTCCCCA	18
3'tRF-CysGCA	tRF3b-CysGCA-27	5.76514	4.21782	2.92274	3'tRF	TCGAATTCAGGTGCCCTCTCCA	22
3'tRF-HisGTG	tRF3a-HisGTG-1	7.0604	5.58428	2.782	3'tRF	ATCCGAGTCTCGGCACCA	18
3'tRF-SerCGA	tRF3a-SerCGA-2	9.24479	7.80613	2.7107	3'tRF	ATCCTGTTCGTGACGCCA	18
3'tRF-MetCAT	tRF3a-MetCAT-4	9.40324	7.9689	2.70258	3'tRF	GCCTCAGAGAAGGCACCA	18
3'tRF-ThrAGT	tRF3a-ThrAGT-5	10.5293	9.10166	2.69005	3'tRF	ATCCCAGCAAGGCCTCCA	18
3'tRF-SerGCT	tRF3a-SerGCT-1	3.74821	2.32283	2.68586	3'tRF	ATCCCACCTTCGTCGCCA	18
3'tiRNA-CysGCA	3'tiRNA-46-CysGCA-26	7.50189	6.07966	2.68	3'tiRNA	AGATCAAGAGGTCCCTGGTTCAAATCCAGGTGCCCCCTTTTCACCA	46
3'tRF-mtTrpTCA	mt-tRF3a-TrpTCA	14.0309	12.6261	2.64784	3'tRF	CAAGTTTAACTTCTGCCA	18
3'tRF-ProAGG	tRF3b-ProAGG-2	6.30774	4.91446	2.62676	3'tRF	TCAAATCTTGGACGAGTCCCCA	22
3'tRF-ProAGG	tRF3a-ProAGG-2	5.99289	4.60934	2.60911	3'tRF	ATCTTGGACGAGTCCCCA	18
3'tRF-LeuTAA	tRF3b-LeuTAA-5	6.31403	4.9312	2.6078	3'tRF	TCAAAGCTTGGACGAGTCCCCA	22
3'tiRNA-SerAGA	3'tiRNA-50-SerAGA-3	5.46408	4.09814	2.57744	3'tiRNA	AAATCCATTGGGGTCTCCCAGCACAGGTTCAAATCCTGCTGACTATGCCA	50
5'tiRNA-mtLeuTAA	mt-5'tiRNA-36-LeuTAA	6.32671	4.97042	2.56025	5'tiRNA	ATTAGGGTGGCAGAGCCAGGAAATTGCGTAAGACTT	36
3'tRF-SerGCT	tRF3b-SerGCT-1	12.4649	11.1191	2.54175	3'tRF	TCGAATCCCACCTTCGTCGCCA	22
3'tiRNA-AlaAGC	3'tiRNA-41-AlaAGC-2	12.4079	11.0667	2.53366	3'tiRNA	CATGCACGAGGCCCCGGGTTCAATCCCCGGCACCTCCACCA	41
3'tRF-ArgTCG	tRF3a-ArgTCG-2	4.41781	3.07755	2.53197	3'tRF	GTCCCTTCGTGGTCGCCA	18
3'tiRNA-LeuTAA	3'tiRNA-41-LeuTAA-5	6.23355	4.91133	2.50051	3'tiRNA	GGTCTGAGAAGTCCTGGGTTCAAAGCTTGGACGAGTCCCCA	41
5'tRF-LeuTAA	tRF5-20-LeuTAA-1	3.62741	2.32283	2.47011	5'tRF	ACCAGAATGGCCGAGTGGTT	20
3'tiRNA-CysGCA	3'tiRNA-41-CysGCA-27	5.41703	4.11611	2.46386	3'tiRNA	AGATCAAGAGGTCCCTTGTTCGAATTCAGGTGCCCTCTCCA	41
3'tiRNA-SerGCT	3'tiRNA-50-SerGCT-1	12.4895	11.2061	2.43411	3'tiRNA	TAATCCATTGTGCTCTGCACGCGTGGGTTCGAATCCCACCTTCGTCGCCA	50
3'tRF-ArgTCG	tRF3a-ArgTCG-4	7.56297	6.29015	2.41633	3'tRF	ATCCCTTCGTGGTTACCA	18
3'tRF-ThrCGT	tRF3a-ThrCGT-3	9.35535	8.09816	2.3903	3'tRF	CTCCCAGTGGGGCCTCCA	18
3'tRF-ArgACG	tRF3a-ArgACG-2	5.43808	4.19876	2.36086	3'tRF	CTCCTACCTGGCTCGCCA	18
3'tRF-AlaAGC	tRF3a-AlaAGC-5	12.5295	11.319	2.31423	3'tRF	TGCCCACATCCTCCACCA	18
5'tiRNA-mtLeuTAA	mt-5'tiRNA-37-LeuTAA	5.79795	4.61954	2.26328	5'tiRNA	ATTAGGGTGGCAGAGCCAGGAAATTGCGTAAGACTTA	37
5'tiRNA-mtLeuTAA	mt-5'tiRNA-38-LeuTAA	7.84409	6.68861	2.22757	5'tiRNA	ATTAGGGTGGCAGAGCCAGGAAATTGCGTAAGACTTAA	38
3'tRF-CysGCA	tRF3a-CysGCA-8	3.47632	2.32283	2.22451	3'tRF	ATCCGGGTGCTCCCTCCA	18
3'tiRNA-SupTCA	3'tiRNA-40-SupTCA-1	4.90491	3.77827	2.18351	3'tiRNA	AATCTCAGGGTTGTGGGTTCGAGCCCCACATTGGGCGCCA	40
3'tRF-mtTyrGTA	mt-tRF3b-TyrGTA	11.4584	10.34	2.17104	3'tRF	TTAAATCCTCTTTTTACCACCA	22
3'tiRNA-SerAGA	3'tiRNA-39-SerAGA-5	10.5452	9.46545	2.11371	3'tiRNA	AATGCAAGATACTGGGTTCAATCCCCGGCACCACAACCA	39
3'tRF-AlaGGC	tRF3b-AlaGGC-1	3.37348	2.32283	2.07147	3'tRF	TCAATCCCCAGCACCAGCTCCA	22
5'tiRNA-mtProTGG	mt-5'tiRNA-32-ProTGG	4.0385	2.99569	2.06023	5'tiRNA	CAAGAAGTAGTTTAATTAGAATACCAGCTTTG	32
3'tRF-mtCysGCA	mt-tRF3a-CysGCA	12.2507	11.2151	2.04995	3'tRF	TCTCTACTAAGACTTCCA	18
5'tRF-LysTTT	tRF5-18-LysTTT-3	3.49823	2.46567	2.04565	5'tRF	GCCTGGATAGCTCAATTG	18
3'tiRNA-AsnGTT	3'tiRNA-41-AsnGTT-1	6.75745	5.72679	2.04296	3'tiRNA	TAACCGAAAGGTTGGTGGTTCGAGCCCACCCGGGGACGCCA	41
3'tRF-LeuAAG	tRF3a-LeuAAG-3	12.2278	11.2268	2.00135	3'tRF	ATCCCACCACTGCCACCA	18
5'tiRNA-mtCysGCA	mt-5'tiRNA-30-CysGCA	5.72679	4.72635	2.00061	5'tiRNA	GGTCTTAAGGTGATATTCATGTCGAATTGC	30
3'tRF-ArgCCT	tRF3a-ArgCCT-3	9.78382	8.79177	1.98901	3'tRF	GTCCCACCCGGGGTACCA	18
5'tiRNA-mtProTGG	mt-5'tiRNA-33-ProTGG	5.79537	4.80659	1.9845	5'tiRNA	CAAGAAGTAGTTTAATTAGAATACCAGCTTTGG	33
3'tRF-AlaTGC	tRF3-17-AlaTGC-4	10.809	9.82399	1.97936	3'tRF	CCCGGGTTTCGGCACCA	17
5'tRF-mtSerTGA	mt-tRF5-20-SerTGA	9.95516	8.97016	1.97932	5'tRF	GAGAAAGACATATAGGATAT	20
3'tRF-ArgTCT	tRF3a-ArgTCT-5	11.7522	10.7751	1.96851	3'tRF	GTCCCGCCAGAGTCGCCA	18
3'tiRNA-ValGAC	3'tiRNA-42-ValGAC-1	11.6156	10.6387	1.96833	3'tiRNA	CATGCAAGAGAACCTGGGTTCACAACCCAGCATCTCACACCA	42
5'tiRNA-mtLeuTAG	mt-5'tiRNA-34-LeuTAG	3.38757	2.41582	1.96122	5'tiRNA	ACTTTTATAGGATAATAGTAATCCATTGGTCTTA	34
3'tRF-CysGCA	tRF3a-CysGCA-19	6.4802	5.53673	1.92315	3'tRF	ATCCAGGTACCCCCTCCA	18
3'tRF-ArgTCG	tRF3b-ArgTCG-4	10.1075	9.16882	1.91672	3'tRF	TCGAATCCCTTCGTGGTTACCA	22
5'tRF-mtLeuTAA	mt-tRF5-22-LeuTAA	6.96605	6.03095	1.91202	5'tRF	ATTAGGGTGGCAGAGCCAGGAA	22
5'tiRNA-mtGlyTCC	mt-5'tiRNA-31-GlyTCC	10.4475	9.53922	1.8768	5'tiRNA	ACTCCCTTAGTATAATTAATATAACTGACTT	31
3'tRF-GlnTTG	tRF3a-GlnTTG-6	8.02547	7.11885	1.87464	3'tRF	GTCTCTGTGGGACCTCCA	18
3'tRF-mtArgTCG	mt-tRF3a-ArgTCG	12.5597	11.6537	1.87389	3'tRF	GTTCATAATTACCAACCA	18
3'tRF-IleGAT	tRF3b-IleGAT-1	8.22137	7.32367	1.86309	3'tRF	TCGTTCCCCGTACAGGTCACCA	22
3'tRF-GlnTTG	tRF3b-GlnTTG-6	10.9476	10.0524	1.85976	3'tRF	TCAAGTCTCTGTGGGACCTCCA	22
3'tiRNA-SerTGA	3'tiRNA-50-SerTGA-1	5.33333	4.45506	1.83816	3'tiRNA	AAATCCAATGGGGTCTCCCCGCGCAGGTTCGAACCCTGCTCGCTGCGCCA	50
3'tiRNA-IleAAT	3'tiRNA-41-IleAAT-4	7.619	6.74316	1.83508	3'tiRNA	TAACGCCAAGGTTGTGGGTTCGATGCCCGTATGGGCCACCA	41
5'tiRNA-ProTGG	5'tiRNA-34-ProTGG-5	3.31295	2.44055	1.8307	5'tiRNA	GGGTCATTGGTCTATGGGCATGATTCTCTCTTTG	34
5'tRF-ThrCGT	tRF5-18-ThrCGT-3	3.50839	2.63704	1.82937	5'tRF	GGCTCCATGGCTTAGCTG	18
5'tiRNA-ProTGG	5'tiRNA-35-ProTGG-4	3.57801	2.70785	1.82787	5'tiRNA	GGCTCGTTGGTCTAGGGGTATGATTCTCACTTTGG	35
5'tiRNA-GlyGCC	5'tiRNA-33-GlyGCC-6	3.53725	2.67009	1.82407	5'tiRNA	GCATGGGTGGTTCAGTGGTAGAATTCTCACCTG	33
5'tRF-mtTrpTCA	mt-tRF5-20-TrpTCA	4.12639	3.26187	1.82074	5'tRF	AGAAGTTTAGGATATACTAG	20
3'tRF-ValGAC	tRF3a-ValGAC-1	3.98173	3.12281	1.81368	3'tRF	ACCCAGCATCTCACACCA	18
5'tiRNA-mtCysGCA	mt-5'tiRNA-29-CysGCA	12.0524	11.1946	1.81229	5'tiRNA	GGTCTTAAGGTGATATTCATGTCGAATTG	29
5'tRF-AsnGTT	tRF5-22-AsnGTT-4	3.17628	2.32283	1.80682	5'tRF	GTCTCTGTGGCGCGATCGGTTA	22
3'tRF-ValGAC	tRF3b-ValGAC-1	11.6663	10.8153	1.8038	3'tRF	CACAACCCAGCATCTCACACCA	22
3'tRF-GlyGCC	tRF3a-GlyGCC-1	14.2828	13.4396	1.794	3'tRF	TTCCCGGCCCATGCACCA	18
5'tRF-TyrGTA	tRF5-18-TyrGTA-3	3.35788	2.51574	1.7927	5'tRF	CCTTCGATAGCTCAGCTG	18
5'tiRNA-mtPheGAA	mt-5'tiRNA-33-PheGAA	4.84058	4.00002	1.79075	5'tiRNA	GTTAATGTAGCTTAATAACAAAGCAAAGCACTG	33
3'tiRNA-LeuTAA	3'tiRNA-51-LeuTAA-4	6.22792	5.39343	1.78323	3'tiRNA	AGATCCAATGGGCAGATGCCTGCGTGGGTTTGAACCCCACTCCCAATACCA	51
3'tRF-ProAGG	tRF3b-ProAGG-3	4.93494	4.10099	1.78255	3'tRF	TTCAAATCCCAATGAGCCCCCA	22
3'tiRNA-iMetCAT	3'tiRNA-41-iMetCAT-4	11.5031	10.6728	1.77799	3'tiRNA	TAACCCAGAGGTCAATGGATTGAAACCATCCTCTGCTTCCA	41
5'tRF-HisGTG	tRF5-18-HisGTG-1	4.23675	3.41354	1.76934	5'tRF	GCCGAGATCGTATAGTGG	18
5'tiRNA-mtValTAC	mt-5'tiRNA-33-ValTAC	5.90463	5.08197	1.76866	5'tiRNA	CATAGTGTAGCTTAATATTAAAGCATCTGGCCT	33
3'tRF-mtIleGAT	mt-tRF3a-IleGAT	13.4713	12.6513	1.76536	3'tRF	GCCCTCTTATTTCTACCA	18
5'tiRNA-ProCGG	5'tiRNA-35-ProCGG-1	3.64737	2.829	1.76341	5'tiRNA	GGCTCGTTGGTCTAGGGGTATGATTCTCGCTTCGG	35
3'tiRNA-GlnCTG	3'tiRNA-40-GlnCTG-5	7.46332	6.64751	1.76029	3'tiRNA	GAATCCAGCGATCCGAGTTCAAATCTCGGTGGGATTTCCA	40
3'tRF-CysGCA	tRF3a-CysGCA-12	4.4088	3.61193	1.73732	3'tRF	ATCCAGGTGTCCCCTCCA	18
5'tiRNA-mtMetCAT	mt-5'tiRNA-32-MetCAT	5.82533	5.03044	1.73494	5'tiRNA	AGTAAGGTCAGCTAATTAAGCTATCGGGCCCA	32
5'tiRNA-CysACA	5'tiRNA-35-CysACA-1	3.55661	2.7639	1.73233	5'tiRNA	GGAGGCATAGCTCAGAGGTAGAGCATTTGACTACA	35
5'tiRNA-mtAlaTGC	mt-5'tiRNA-32-AlaTGC	4.23714	3.44478	1.73191	5'tiRNA	GAGGTCTTAGCTTAATTAAAGCAATTGATTTG	32
5'tRF-ThrAGT	tRF5-18-ThrAGT-1	3.46306	2.68664	1.71287	5'tRF	GGCGCCGTGGCTTAGTTG	18
5'tRF-MetCAT	tRF5-18-MetCAT-6	3.09559	2.32283	1.70853	5'tRF	GCCTCCTTAGCATAGTAG	18
5'tRF-LysCTT	tRF5-18-LysCTT-1	3.37703	2.6094	1.70248	5'tRF	GCCCAGCTAGCTCAGTTG	18
5'tiRNA-LysCTT	5'tiRNA-33-LysCTT-11	3.08828	2.32283	1.6999	5'tiRNA	GGTACTAGCTCAGTTGGTAGAGCTTGAGACTCT	33
3'tRF-AspGTC	tRF3a-AspGTC-4	10.9501	10.185	1.6995	3'tRF	TTCCCCGATGGGGAGCCA	18
5'tRF-mtSerTGA	mt-tRF5-22-SerTGA	12.8244	12.0594	1.69935	5'tRF	GAGAAAGACATATAGGATATGA	22
5'tRF-ValCAC	tRF5-22-ValCAC-8	3.08606	2.32283	1.69729	5'tRF	GCCTCGTTAGTGCGGTAGGTAG	22
5'tiRNA-mtSerGCT	mt-5'tiRNA-22-SerGCT	7.63499	6.87237	1.69657	5'tiRNA	AAGAAAGATTGCAAGAACTGCT	22
5'tiRNA-TyrGTA	5'tiRNA-34-TyrGTA-5	4.72589	3.96783	1.69122	5'tiRNA	CTTTCGATAGTTCAGTTGGTAGAGCGGAGGACTG	34
3'tRF-ProGGG	tRF3a-ProGGG-1	3.07491	2.32283	1.68422	3'tRF	GTCCCGGATAACCCCCCA	18
3'tiRNA-LysTTT	3'tiRNA-41-LysTTT-6	5.53134	4.78814	1.67388	3'tiRNA	TAATCTCAGGGTTGTAGGTTTGAGCCTCACATTGGGCACCA	41
3'tRF-mtGlnTTG	mt-tRF3a-GlnTTG	12.6513	11.9088	1.67304	3'tRF	TTCCTATTGTCCTAGCCA	18
5'tRF-LysTTT	tRF5-22-LysTTT-1	6.34207	5.6035	1.66852	5'tRF	GCCCGGATAGCTCAGTCGGTAG	22
5'tRF-AlaAGC	tRF5-18-AlaAGC-6	4.14672	3.41155	1.6646	5'tRF	GGGGAATTAGCTCAAATG	18
5'tiRNA-ArgTCG	5'tiRNA-34-ArgTCG-4	5.39343	4.65888	1.66388	5'tiRNA	GACCACGTGGCCTAACGGATAAGGCGTCTGACTT	34
5'tiRNA-ArgTCG	5'tiRNA-36-ArgTCG-4	6.18833	5.45605	1.66127	5'tiRNA	GACCACGTGGCCTAACGGATAAGGCGTCTGACTTCG	36
3'tRF-GlyCCC	tRF3a-GlyCCC-5	11.0911	10.3685	1.65009	3'tRF	TTCCCAGCCAATGCACCA	18
5'tiRNA-mtLysTTT	mt-5'tiRNA-27-LysTTT	10.3685	9.64676	1.64919	5'tiRNA	CACTATGAAGCTAAGAGCGTTAACCTT	27
5'tiRNA-LysTTT	5'tiRNA-34-LysTTT-3	9.94505	9.22355	1.64889	5'tiRNA	GCCTGGATAGCTCAATTGGTAGAGCATCAGACTT	34
3'tiRNA-GlnTTG	3'tiRNA-40-GlnTTG-6	11.2474	10.5293	1.64502	3'tiRNA	GAATCCAGCAATCCAAGTTCAAGTCTCTGTGGGACCTCCA	40
3'tRF-MetCAT	tRF3b-MetCAT-7	4.52094	3.8138	1.63256	3'tRF	TCAAACCTCTGAGTGGGCACCA	22
5'tiRNA-mtGlyTCC	mt-5'tiRNA-32-GlyTCC	10.3903	9.68473	1.6308	5'tiRNA	ACTCCCTTAGTATAATTAATATAACTGACTTC	32
5'tRF-mtLeuTAG	mt-tRF5-18-LeuTAG	3.82317	3.11922	1.62897	5'tRF	ACTTTTATAGGATAATAG	18
5'tiRNA-TyrGTA	5'tiRNA-34-TyrGTA-3	4.5594	3.86579	1.61733	5'tiRNA	CCTTCGATAGCTCAGCTGGTAGAGCGGAGGACTG	34
3'tRF-CysGCA	tRF3a-CysGCA-10	8.84052	8.14751	1.61665	3'tRF	ATCCAGATGCCCCCTCCA	18
5'tRF-mtAsnGTT	mt-tRF5-20-AsnGTT	4.86134	4.16949	1.61536	5'tRF	TAGATTGAAGCCAGTAATAG	20
3'tRF-GlnCTG	tRF3a-GlnCTG-6	4.49477	3.80331	1.61491	3'tRF	ATCTCAGTGGAACCTCCA	18
3'tiRNA-ArgACG	3'tiRNA-41-ArgACG-1	6.94081	6.25109	1.61296	3'tiRNA	GGATCAGAAGATTCCAGGTTCGACTCCTGGCTGGCTCGCCA	41
3'tRF-SeCTCA	tRF3a-SeCTCA-1	7.13825	6.45601	1.60462	3'tRF	TCCACCTTTCGGGCGCCA	18
3'tRF-SerCGA	tRF3a-SerCGA-3	11.8167	11.1346	1.60458	3'tRF	ATCCTGCTCACAGCGCCA	18
5'tRF-ArgTCT	tRF5-22-ArgTCT-2	2.99943	2.32283	1.59837	5'tRF	GGCTCTGTGGCGCAATGGATAG	22
5'tiRNA-AlaAGC	5'tiRNA-37-AlaAGC-19	3.07683	2.40246	1.59589	5'tiRNA	GTTGGAGATTTAGCTCAGCGGTAGAGCATTTGCTTAG	37
3'tiRNA-ArgACG	3'tiRNA-41-ArgACG-2	12.8683	12.1942	1.59554	3'tiRNA	GGATCAGAAGATTGTAGGTTCGACTCCTACCTGGCTCGCCA	41
5'tiRNA-mtGlnTTG	mt-5'tiRNA-35-GlnTTG	3.65982	2.98896	1.59202	5'tiRNA	TAGGATAAGGTGTTTAGGTAGCACGGAGAATTTTG	35
3'tRF-MetCAT	tRF3b-MetCAT-4	13.2644	12.5959	1.58942	3'tRF	TCGAGCCTCAGAGAAGGCACCA	22
3'tRF-SerAGA	tRF3b-SerAGA-3	3.62024	2.95686	1.58379	3'tRF	TCAAATCCTGCTGACTATGCCA	22
5'tRF-ArgTCT	tRF5-22-ArgTCT-1	2.98574	2.32283	1.58327	5'tRF	GGCTCCGTGGCGCAATGGATAG	22
5'tiRNA-mtLysTTT	mt-5'tiRNA-29-LysTTT	11.4947	10.8357	1.57897	5'tiRNA	CACTATGAAGCTAAGAGCGTTAACCTTTT	29
5'tiRNA-mtAspGTC	mt-5'tiRNA-32-AspGTC	4.07582	3.42267	1.5726	5'tiRNA	AAGATATTAGTAAAATCAATTACATAACTTTG	32
5'tRF-ThrCGT	tRF5-22-ThrCGT-1	3.51025	2.86023	1.56919	5'tRF	GGCGCGGTGGCCAAGTGGTAAG	22
3'tiRNA-ProAGG	3'tiRNA-40-ProAGG-3	8.40385	7.75888	1.5637	3'tiRNA	GGTGTGAGAGGTCCCGGGTTCAAATCCCAATGAGCCCCCA	40
5'tiRNA-mtGlyTCC	mt-5'tiRNA-33-GlyTCC	5.77537	5.13051	1.56358	5'tiRNA	ACTCCCTTAGTATAATTAATATAACTGACTTCC	33
3'tiRNA-ArgTCG	3'tiRNA-41-ArgTCG-4	12.7991	12.1567	1.56092	3'tiRNA	GGATCAGAAGATTGAGGGTTCGAATCCCTTCGTGGTTACCA	41
3'tiRNA-ProTGG	3'tiRNA-41-ProTGG-4	10.34	9.70416	1.55384	3'tiRNA	GGTGTGAGAGGTCCTGGGTTCAAATCCCAGGTGAGCCCCCA	41
5'tiRNA-GlnTTG	5'tiRNA-36-GlnTTG-2	3.31487	2.68075	1.55199	5'tiRNA	GGTCCCATGGTGTAATGGTTAGCACTCTGGACTTTG	36
5'tRF-LysTTT	tRF5-26-LysTTT-1	4.69544	4.06176	1.55151	5'tRF	GCCCGGATAGCTCAGTCGGTAGAGCA	26
5'tiRNA-CysGCA	5'tiRNA-33-CysGCA-21	5.07085	4.4458	1.54226	5'tiRNA	GGGGTTATAGCTCAGGTGTAGAGCATTTGACTG	33
5'tiRNA-CysGCA	5'tiRNA-33-CysGCA-18	3.03074	2.40679	1.54109	5'tiRNA	GGGGGTATAGCTCAGAGGAAGAGCATTTGACTG	33
3'tRF-LeuTAA	tRF3a-LeuTAA-1	11.3047	10.6838	1.53792	3'tRF	ACCCCACTTCTGGTACCA	18
5'tiRNA-LysCTT	5'tiRNA-34-LysCTT-11	4.99044	4.37313	1.53402	5'tiRNA	GGTACTAGCTCAGTTGGTAGAGCTTGAGACTCTT	34
5'tiRNA-AlaAGC	5'tiRNA-36-AlaAGC-11	2.93987	2.32283	1.53372	5'tiRNA	TGGGGGTGTGGCTCAGTTGGTAGAGCGCTTGTCTAG	36
5'tRF-GlyACC	tRF5-22-GlyACC-2	4.12053	3.50478	1.53235	5'tRF	GAGGGTGTAACTCAGTTGGTAG	22
3'tRF-MetCAT	tRF3a-MetCAT-6	8.71904	8.10811	1.52725	3'tRF	ACCTCAGAGGGGTCACCA	18
5'tiRNA-LysTTT	5'tiRNA-35-LysTTT-1	12.6886	12.0821	1.52249	5'tiRNA	GCCCGGATAGCTCAGTCGGTAGAGCATCAGACTTT	35
5'tiRNA-MetCAT	5'tiRNA-36-MetCAT-2	7.93544	7.33575	1.5154	5'tiRNA	GCCTCCTTAGCGCAGTAGGCAGCGCGTCAGTCTCAT	36
5'tiRNA-ProGGG	5'tiRNA-35-ProGGG-1	2.92246	2.32283	1.51533	5'tiRNA	GGCTTGTTGGTCTGGGGGTATGGTTCTCGCTTGGG	35
3'tRF-GluCTC	tRF3a-GluCTC-6	4.17425	3.57525	1.51467	3'tRF	TTCCTGGTCAGGGACCCA	18
5'tRF-mtGlnTTG	mt-tRF5-22-GlnTTG	7.58171	6.99081	1.50619	5'tRF	TAGGATAAGGTGTTTAGGTAGC	22
5'tRF-mtLysTTT	mt-tRF5-22-LysTTT	9.19857	8.60859	1.50523	5'tRF	CACTATGAAGCTAAGAGCGTTA	22
3'tRF-IleTAT	tRF3a-IleTAT-3	4.21438	3.62657	1.50296	3'tRF	GCCCCAGTGGAACTACCA	18

## Sheet: down_TAC_vs_Sham
Table S1. List of differentially expressed tsRNAs in TAC-induced hypertrophic heart compared to Sham heart.
tsRNA-name	tsRNA-ID	TAC	Sham	Fold Change	tsRNA_type	tsRNA-sequence	tsRNA-length
5'tiRNA-LysCTT	5'tiRNA-34-LysCTT-7	5.59891	9.19857	0.0824882	5'tiRNA	GCCTGGCTAGCTCAGTCCATAGAGCATGGGACTC	34
5'tiRNA-LeuCAG	5'tiRNA-35-LeuCAG-4	2.32213	5.6462	0.0998518	5'tiRNA	GTCAGGATGGCCGAGCAGTCTAAGGCACTGCGTTC	35
5'tiRNA-AspGTC	5'tiRNA-36-AspGTC-2	9.16882	12.2851	0.11532	5'tiRNA	TCCTCGTTAGTATAGTGGTTAGTATCCCCGCCTGTC	36
5'tiRNA-AspGTC	5'tiRNA-36-AspGTC-1	9.55742	12.5704	0.123876	5'tiRNA	TCCTCGTTAGTATAGTGGTGAGTATCCCCGCCTGTC	36
5'tiRNA-MetCAT	5'tiRNA-35-MetCAT-1	2.8107	5.79795	0.12611	5'tiRNA	GCCTCGTTAGCGCAGTAGGTAGCGCGTCAGTCTCA	35
5'tRF-AlaAGC	tRF5-18-AlaAGC-1	3.90704	6.80909	0.133781	5'tRF	GGGGGTGTAGCTCAGTGG	18
5'tiRNA-AspGTC	5'tiRNA-35-AspGTC-2	8.43524	11.3331	0.134166	5'tiRNA	TCCTCGTTAGTATAGTGGTTAGTATCCCCGCCTGT	35
5'tiRNA-AspGTC	5'tiRNA-35-AspGTC-1	9.38102	12.2322	0.138581	5'tiRNA	TCCTCGTTAGTATAGTGGTGAGTATCCCCGCCTGT	35
5'tiRNA-GlnCTG	5'tiRNA-35-GlnCTG-4	4.47272	7.31576	0.139366	5'tiRNA	GGTTCCATGGTGTAATGGTGAGCACTCTGGACTCT	35
5'tRF-TrpCCA	tRF5-18-TrpCCA-2	5.50372	8.34063	0.139961	5'tRF	GACCTCGTGGCGCAACGG	18
5'tiRNA-AspGTC	5'tiRNA-36-AspGTC-3	3.72724	6.53757	0.142563	5'tiRNA	TCCTCGTTAGTATAGTGGTGAGTATCCCTGCCTGTC	36
5'tiRNA-MetCAT	5'tiRNA-35-MetCAT-6	7.11885	9.90459	0.145013	5'tiRNA	GCCTCCTTAGCATAGTAGGCAGCGCATCAGTCTCA	35
5'tiRNA-GluCTC	5'tiRNA-34-GluCTC-1	5.96157	8.71719	0.148073	5'tiRNA	TCCCTGGTGGTCTAGTGGTTAGGATTCGGCGCTC	34
5'tiRNA-CysGCA	5'tiRNA-34-CysGCA-18	2.32213	4.90903	0.166443	5'tiRNA	GGGGGTATAGCTCAGAGGAAGAGCATTTGACTGC	34
5'tiRNA-GlnCTG	5'tiRNA-35-GlnCTG-5	5.26781	7.78453	0.17474	5'tiRNA	GGTTCCATGGTGTAATGGCTAGCACTCTGGACTCT	35
5'tiRNA-HisGTG	5'tiRNA-35-HisGTG-3	5.81305	8.31221	0.176879	5'tiRNA	GCCGTGATCGTATAGGGGTTAGTACTCTGCGTTGT	35
5'tiRNA-GlnCTG	5'tiRNA-35-GlnCTG-6	5.32878	7.82006	0.177849	5'tiRNA	GGTTCCATGGTGTAATGGTTAGCACTCTGGACTCT	35
5'tiRNA-GlyCCC	5'tiRNA-35-GlyCCC-5	6.87098	9.34823	0.179586	5'tiRNA	GCATTGGTGGTTCAGTGGTAGAATTCTCGCCTCCC	35
5'tiRNA-GlyCCC	5'tiRNA-35-GlyCCC-1	5.41459	7.84409	0.18563	5'tiRNA	GCGCCGCTGGTGTAGTGGTATCATGCAAGATTCCC	35
5'tRF-iMetCAT	tRF5-18-iMetCAT-1	2.32213	4.73064	0.18835	5'tRF	AGCAGAGTGGCGCAGCGG	18
5'tiRNA-TrpCCA	5'tiRNA-34-TrpCCA-5	6.41834	8.76498	0.196603	5'tiRNA	GACCTCGTGGCGCAATGGTAGCGCGTCTGACTCC	34
5'tiRNA-GlyCCC	5'tiRNA-33-GlyCCC-5	5.61333	7.93166	0.200499	5'tiRNA	GCATTGGTGGTTCAGTGGTAGAATTCTCGCCTC	33
5'tiRNA-HisGTG	5'tiRNA-35-HisGTG-2	5.56587	7.87557	0.201703	5'tiRNA	GCCGTGATCGTATAGTGGTTAGTACTCTGCGTTGT	35
5'tiRNA-ValCAC	5'tiRNA-34-ValCAC-6	10.5627	12.7991	0.21222	5'tiRNA	GTTTCCCTAGTGTAGTGGTTATCACGTTCGCCTC	34
5'tiRNA-SerAGA	5'tiRNA-35-SerAGA-2	2.32213	4.52713	0.216885	5'tiRNA	GTAGTCGTGGCCGAGTGGTTAAGGCGATGGACTAG	35
5'tiRNA-AsnGTT	5'tiRNA-36-AsnGTT-2	3.75395	5.94901	0.218383	5'tiRNA	GTCTCTGTGGCGCAATTGGTTAGCGCGTTCGGCTGT	36
5'tiRNA-GlyCCC	5'tiRNA-35-GlyCCC-3	9.78736	11.9697	0.220318	5'tiRNA	GCATTGGTGGTTCAATGGTAGAATTCTCGCCTCCC	35
5'tRF-AlaAGC	tRF5-18-AlaAGC-3	5.52733	7.70677	0.220761	5'tRF	GGGGATGTAGCTCAGTGG	18
5'tiRNA-ArgCCG	5'tiRNA-35-ArgCCG-1	2.45551	4.63365	0.220961	5'tiRNA	GGCCGCGTGGCCTAATGGATAAGGCGTCTGATTCC	35
5'tiRNA-AspGTC	5'tiRNA-34-AspGTC-1	5.48362	7.6544	0.222092	5'tiRNA	TCCTCGTTAGTATAGTGGTGAGTATCCCCGCCTG	34
5'tRF-GlyGCC	tRF5-31-GlyGCC-4	11.1346	13.2627	0.228754	5'tRF	GCATTGGTGGTTCAGTGGTAGAATTCTCGCC	31
5'tiRNA-AsnGTT	5'tiRNA-36-AsnGTT-3	3.87573	5.99289	0.230499	5'tiRNA	GTCTCTGTGGCGCAATCGGTTAGCGCGTTCGGCTGT	36
5'tiRNA-TrpCCA	5'tiRNA-34-TrpCCA-4	6.95295	9.02762	0.23739	5'tiRNA	GACCTCGTGGCGCAACGGTAGCGCGTCTGACTCC	34
5'tiRNA-SeCTCA	5'tiRNA-37-SeCTCA-1	3.82972	5.89116	0.239577	5'tiRNA	GCCCGGATGATCCTCAGTGGTCTGGGGTGCAGGCTTC	37
5'tiRNA-GlyTCC	5'tiRNA-36-GlyTCC-1	7.67655	9.73417	0.240212	5'tiRNA	GCGTTGGTGGTATAGTGGTGAGCATAGCTGCCTTCC	36
5'tiRNA-IleGAT	5'tiRNA-36-IleGAT-1	5.16191	7.16031	0.250277	5'tiRNA	GGCCAGTTAGCTCAGTTGGTTAGAGCATGGTGCTGA	36
5'tiRNA-GlyCCC	5'tiRNA-34-GlyCCC-5	6.7128	8.68689	0.254531	5'tiRNA	GCATTGGTGGTTCAGTGGTAGAATTCTCGCCTCC	34
5'tiRNA-GlyCCC	5'tiRNA-34-GlyCCC-3	9.90459	11.8681	0.256409	5'tiRNA	GCATTGGTGGTTCAATGGTAGAATTCTCGCCTCC	34
5'tiRNA-ValCAC	5'tiRNA-34-ValCAC-4	11.1743	13.1331	0.257253	5'tiRNA	GTTTCTGTAGTGTAGTGGTTATCACGTTCGCCTC	34
5'tiRNA-LysCTT	5'tiRNA-35-LysCTT-7	6.00411	7.92911	0.26334	5'tiRNA	GCCTGGCTAGCTCAGTCCATAGAGCATGGGACTCT	35
5'tiRNA-GlyCCC	5'tiRNA-33-GlyCCC-3	9.48735	11.3756	0.270139	5'tiRNA	GCATTGGTGGTTCAATGGTAGAATTCTCGCCTC	33
5'tRF-ValCAC	tRF5-18-ValCAC-5	2.41932	4.13202	0.305088	5'tRF	GTTTTTGTAGTGTAGCGG	18
5'tiRNA-GlnCTG	5'tiRNA-34-GlnCTG-5	5.93243	7.62097	0.31024	5'tiRNA	GGTTCCATGGTGTAATGGCTAGCACTCTGGACTC	34
5'tiRNA-ValCAC	5'tiRNA-34-ValCAC-2	11.3631	13.0447	0.311737	5'tiRNA	GTTTCCGTAGTGTAGTGGTTATCACGTTCGCCTC	34
5'tiRNA-GluCTC	5'tiRNA-35-GluCTC-1	7.82006	9.49671	0.312807	5'tiRNA	TCCCTGGTGGTCTAGTGGTTAGGATTCGGCGCTCT	35
5'tRF-LysCTT	tRF5-19-LysCTT-3	2.6732	4.32296	0.318694	5'tRF	GCCCGGCTAGCTCAGTCGG	19
5'tiRNA-TrpCCA	5'tiRNA-33-TrpCCA-5	3.33074	4.90094	0.336762	5'tiRNA	GACCTCGTGGCGCAATGGTAGCGCGTCTGACTC	33
5'tRF-LeuTAA	tRF5-18-LeuTAA-2	8.32699	9.88965	0.338527	5'tRF	ACCAGGATGGCCGAGTGG	18
5'tRF-CysGCA	tRF5-18-CysGCA-1	4.80659	6.34997	0.34308	5'tRF	GGGGGTATAGCTCAGTGG	18
5'tiRNA-LysCTT	5'tiRNA-34-LysCTT-2	7.94588	9.47759	0.345867	5'tiRNA	GCCCGGCTAGCTCAGTCGGTAGAGCATGGGACTC	34
5'tRF-SerGCT	tRF5-22-SerGCT-1	9.49405	11.0085	0.350038	5'tRF	GACGAGGTGGCCGAGTGGTTAA	22
5'tRF-AlaAGC	tRF5-20-AlaAGC-13	4.51682	6.02159	0.352385	5'tRF	TGGGGATGTGGCTCAGTTGG	20
5'tiRNA-IleAAT	5'tiRNA-36-IleAAT-5	7.33005	8.83063	0.353412	5'tiRNA	GGCTAGTTAGCTCAGTTGGTTAGAGCATGGTGCTAA	36
5'tiRNA-AspGTC	5'tiRNA-35-AspGTC-3	2.32213	3.79059	0.361368	5'tiRNA	TCCTCGTTAGTATAGTGGTGAGTATCCCTGCCTGT	35
5'tiRNA-TrpCCA	5'tiRNA-33-TrpCCA-4	5.6462	7.10914	0.362752	5'tiRNA	GACCTCGTGGCGCAACGGTAGCGCGTCTGACTC	33
5'tRF-SerGCT	tRF5-20-SerGCT-1	9.35882	10.8138	0.364765	5'tRF	GACGAGGTGGCCGAGTGGTT	20
5'tiRNA-ArgTCG	5'tiRNA-35-ArgTCG-4	2.80839	4.26161	0.365206	5'tiRNA	GACCACGTGGCCTAACGGATAAGGCGTCTGACTTC	35
5'tRF-AlaAGC	tRF5-20-AlaAGC-10	2.32745	3.76111	0.370191	5'tRF	GGGGGATTAGCTCAAATGGT	20
5'tiRNA-ArgTCG	5'tiRNA-35-ArgTCG-1	2.32213	3.72601	0.377911	5'tiRNA	GGCCGCGTGGCCTAATGGATAAGGCGTCTGACTTC	35
5'tiRNA-CysGCA	5'tiRNA-34-CysGCA-19	10.892	12.278	0.382624	5'tiRNA	GGGGGTAAAGCTCAGGGGTAGAGCATTTGACTGC	34
5'tiRNA-CysGCA	5'tiRNA-34-CysGCA-21	4.17667	5.56201	0.3828	5'tiRNA	GGGGTTATAGCTCAGGTGTAGAGCATTTGACTGC	34
5'tiRNA-GlnCTG	5'tiRNA-34-GlnCTG-6	6.29015	7.67522	0.382872	5'tiRNA	GGTTCCATGGTGTAATGGTTAGCACTCTGGACTC	34
5'tiRNA-CysGCA	5'tiRNA-28-CysGCA-26	11.054	12.4129	0.389881	5'tiRNA	CTAGCTCAGGGGTAGAGCATTTGACTGC	28
5'tiRNA-CysGCA	5'tiRNA-34-CysGCA-10	11.1505	12.4895	0.395286	5'tiRNA	GGGGGTATAGCTCAGGGGTAGAGCATTTGACTGC	34
5'tiRNA-CysGCA	5'tiRNA-36-CysGCA-23	10.373	11.7025	0.397912	5'tiRNA	ATGGGGGTAATGCTCAGGGGTAGAGCATTTGACTGC	36
5'tiRNA-GlyCCC	5'tiRNA-35-GlyCCC-2	9.02588	10.328	0.405516	5'tiRNA	GCATTGGTAGTTCAATGGTAGAATTCTCGCCTCCC	35
5'tiRNA-IleAAT	5'tiRNA-36-IleAAT-4	9.00308	10.3033	0.406074	5'tiRNA	GGCCGGTTAGCTCAGTTGGTTAGAGCATGGTGCTAA	36
5'tiRNA-TrpCCA	5'tiRNA-35-TrpCCA-4	6.47368	7.7734	0.406205	5'tiRNA	GACCTCGTGGCGCAACGGTAGCGCGTCTGACTCCA	35
5'tRF-GluTTC	tRF5-18-GluTTC-2	2.92713	4.22607	0.406424	5'tRF	TCCCATATGGTCTAGCGG	18
5'tiRNA-CysGCA	5'tiRNA-34-CysGCA-8	11.1191	12.4079	0.409282	5'tiRNA	GGGGGCATAGCTCAGGGGTAGAGCATTTGACTGC	34
5'tiRNA-GlnCTG	5'tiRNA-34-GlnCTG-4	5.51191	6.76774	0.418751	5'tiRNA	GGTTCCATGGTGTAATGGTGAGCACTCTGGACTC	34
5'tiRNA-LysCTT	5'tiRNA-34-LysCTT-6	2.32213	3.57275	0.420268	5'tiRNA	GTCCTGCTGGCTCAGTCGGTACAGCATGGGACTC	34
5'tRF-SerGCT	tRF5-20-SerGCT-5	7.37614	8.61745	0.422987	5'tRF	GATGAGGTGGCCGAGTGGTT	20
5'tiRNA-LeuTAG	5'tiRNA-35-LeuTAG-3	3.0532	4.27909	0.427535	5'tiRNA	GGTAGCGTGGCCGAGTGGTCTAAGGCGCTGGATTT	35
5'tRF-SerGCT	tRF5-22-SerGCT-5	7.20157	8.42247	0.429014	5'tRF	GATGAGGTGGCCGAGTGGTTAA	22
5'tRF-SerGCT	tRF5-18-SerGCT-1	8.77673	9.98869	0.431681	5'tRF	GACGAGGTGGCCGAGTGG	18
5'tiRNA-LeuTAG	5'tiRNA-35-LeuTAG-1	4.45182	5.65606	0.433999	5'tiRNA	GGTAGCGTGGCCGAGCGGTCTAAGGCGCTGGATTT	35
5'tRF-GluTTC	tRF5-18-GluTTC-1	3.16105	4.34619	0.439779	5'tRF	TCCCACATGGTCTAGCGG	18
5'tiRNA-GlyCCC	5'tiRNA-33-GlyCCC-2	8.58407	9.76305	0.441666	5'tiRNA	GCATTGGTAGTTCAATGGTAGAATTCTCGCCTC	33
5'tiRNA-MetCAT	5'tiRNA-34-MetCAT-6	4.55612	5.73341	0.442182	5'tiRNA	GCCTCCTTAGCATAGTAGGCAGCGCATCAGTCTC	34
5'tRF-ThrTGT	tRF5-20-ThrTGT-3	2.41052	3.57369	0.446532	5'tRF	GGCTCCATAGCTCAGGGGTT	20
5'tiRNA-IleAAT	5'tiRNA-35-IleAAT-5	8.4855	9.6436	0.448102	5'tiRNA	GGCTAGTTAGCTCAGTTGGTTAGAGCATGGTGCTA	35
5'tiRNA-CysGCA	5'tiRNA-34-CysGCA-16	10.4838	11.6336	0.450693	5'tiRNA	GGGGGTATAACTCAGGGGTAGAGCATTTGACTGC	34
5'tRF-ProAGG	tRF5-18-ProAGG-3	6.38733	7.5128	0.458354	5'tRF	AGCTCATTAGTCTAGGGG	18
5'tRF-GlyCCC	tRF5-20-GlyCCC-1	4.27713	5.39116	0.462001	5'tRF	GCGCCGCTGGTGTAGTGGTA	20
5'tiRNA-IleAAT	5'tiRNA-35-IleAAT-4	10.038	11.1505	0.462499	5'tiRNA	GGCCGGTTAGCTCAGTTGGTTAGAGCATGGTGCTA	35
5'tRF-TrpCCA	tRF5-20-TrpCCA-3	3.15965	4.23865	0.473355	5'tRF	GGCCTCGTGGCGCAACGGTA	20
5'tRF-AlaTGC	tRF5-18-AlaTGC-5	2.32213	3.37882	0.480734	5'tRF	GGGGATGTAGCTCAGCGG	18
5'tiRNA-mtMetCAT	mt-5'tiRNA-31-MetCAT	2.32213	3.36718	0.484629	5'tiRNA	AGTAAGGTCAGCTAATTAAGCTATCGGGCCC	31
5'tiRNA-AsnGTT	5'tiRNA-36-AsnGTT-1	2.32213	3.35968	0.487155	5'tiRNA	GTCTCCGTGGCGCAATCGGTCAGCGCGTTCGGCTGT	36
5'tRF-ProGGG	tRF5-20-ProGGG-1	2.32213	3.34657	0.491603	5'tRF	GGCTTGTTGGTCTGGGGGTA	20
5'tiRNA-ValCAC	5'tiRNA-35-ValCAC-2	11.6864	12.7007	0.495083	5'tiRNA	GTTTCCGTAGTGTAGTGGTTATCACGTTCGCCTCA	35
5'tRF-LeuCAG	tRF5-18-LeuCAG-1	2.92859	3.93629	0.497338	5'tRF	GTCAGGATGGCCGAGCGG	18
5'tRF-HisGTG	tRF5-20-HisGTG-3	2.32213	3.32751	0.498138	5'tRF	GCCGTGATCGTATAGGGGTT	20
5'tiRNA-GlyCCC	5'tiRNA-34-GlyCCC-2	9.06316	10.038	0.508786	5'tiRNA	GCATTGGTAGTTCAATGGTAGAATTCTCGCCTCC	34
5'tiRNA-TrpCCA	5'tiRNA-35-TrpCCA-5	5.16369	6.11193	0.518262	5'tiRNA	GACCTCGTGGCGCAATGGTAGCGCGTCTGACTCCA	35
5'tRF-CysGCA	tRF5-18-CysGCA-10	7.0956	8.0368	0.520801	5'tRF	GGGGGTATAGCTCAGGGG	18
5'tRF-LysCTT	tRF5-32-LysCTT-2	8.09816	9.03489	0.522416	5'tRF	GCCCGGCTAGCTCAGTCGGTAGAGCATGGGAC	32
5'tRF-TrpCCA	tRF5-18-TrpCCA-1	2.32213	3.25782	0.522791	5'tRF	GACCTCGTGGCGCAATGG	18
5'tiRNA-ProTGG	5'tiRNA-33-ProTGG-1	2.32213	3.25047	0.525463	5'tiRNA	GGCTCGTTGGTCTAGGGGTATGATTCTCGGTTT	33
5'tRF-LeuTAA	tRF5-20-LeuTAA-5	2.32213	3.23342	0.53171	5'tRF	GGCTTGTTGGTCTAGGGGTA	20
5'tiRNA-ValCAC	5'tiRNA-35-ValCAC-4	11.8104	12.7053	0.537794	5'tiRNA	GTTTCTGTAGTGTAGTGGTTATCACGTTCGCCTCA	35
5'tiRNA-CysGCA	5'tiRNA-33-CysGCA-10	11.4851	12.3762	0.539224	5'tiRNA	GGGGGTATAGCTCAGGGGTAGAGCATTTGACTG	33
5'tRF-SerAGA	tRF5-22-SerAGA-1	2.74327	3.63421	0.53926	5'tRF	GTAGTCGTGGCCGAGTGGTTAA	22
5'tRF-AlaTGC	tRF5-24-AlaTGC-5	2.69394	3.56195	0.547901	5'tRF	GGGGGTATAGCTCAGTGGTAGAGC	24
5'tiRNA-ProAGG	5'tiRNA-33-ProAGG-3	10.0949	10.9581	0.549717	5'tiRNA	AGCTCATTAGTCTAGGGGTATGATTCTCGCTTA	33
5'tRF-PheGAA	tRF5-22-PheGAA-2	5.96445	6.81701	0.553799	5'tRF	GCTGAAATAGCTCAGTTGGGAG	22
5'tRF-ProAGG	tRF5-20-ProAGG-1	2.49871	3.34507	0.556187	5'tRF	GGCTCGTTGGTCTAGGGGTA	20
5'tiRNA-LeuTAG	5'tiRNA-36-LeuTAG-1	3.88432	4.71288	0.563093	5'tiRNA	GGTAGCGTGGCCGAGCGGTCTAAGGCGCTGGATTTA	36
5'tRF-CysGCA	tRF5-20-CysGCA-21	2.32213	3.14668	0.56466	5'tRF	GGGGTTATAGCTCAGGTGTA	20
5'tRF-LysCTT	tRF5-20-LysCTT-6	3.37012	4.18813	0.567221	5'tRF	GTCCTGCTGGCTCAGTCGGT	20
5'tiRNA-LeuTAG	5'tiRNA-36-LeuTAG-3	2.37692	3.17505	0.575094	5'tiRNA	GGTAGCGTGGCCGAGTGGTCTAAGGCGCTGGATTTA	36
5'tRF-AlaCGC	tRF5-27-AlaCGC-6	4.30822	5.09854	0.578215	5'tRF	GCGCCGCTGGTGTAGTGGTATCATGCA	27
5'tiRNA-ProAGG	5'tiRNA-34-ProAGG-1	9.92093	10.7064	0.580149	5'tiRNA	GGCTCGTTGGTCTAGGGGTATGATTCTCGCTTAG	34
5'tiRNA-ValCAC	5'tiRNA-35-ValCAC-6	11.5341	12.3126	0.582995	5'tiRNA	GTTTCCCTAGTGTAGTGGTTATCACGTTCGCCTCA	35
5'tRF-ThrTGT	tRF5-20-ThrTGT-2	2.32213	3.08125	0.590856	5'tRF	GGCCCTATAGCTCAGGGGTT	20
5'tiRNA-ProAGG	5'tiRNA-33-ProAGG-1	10.1899	10.9476	0.591457	5'tiRNA	GGCTCGTTGGTCTAGGGGTATGATTCTCGCTTA	33
5'tiRNA-ProAGG	5'tiRNA-34-ProAGG-3	9.98153	10.7254	0.597117	5'tiRNA	AGCTCATTAGTCTAGGGGTATGATTCTCGCTTAG	34
5'tRF-AlaAGC	tRF5-20-AlaAGC-6	2.32213	3.06522	0.597457	5'tRF	GGGGAATTAGCTCAAATGGT	20
5'tiRNA-iMetCAT	5'tiRNA-33-iMetCAT-3	2.32213	3.04378	0.606404	5'tiRNA	AGCAGAGTGGCGCAGCGGAAGCGTGCTGGGCCC	33
5'tiRNA-ValCAC	5'tiRNA-36-ValCAC-6	11.6336	12.346	0.610265	5'tiRNA	GTTTCCCTAGTGTAGTGGTTATCACGTTCGCCTCAC	36
5'tiRNA-ProAGG	5'tiRNA-35-ProAGG-3	9.88965	10.6008	0.610851	5'tiRNA	AGCTCATTAGTCTAGGGGTATGATTCTCGCTTAGG	35
5'tRF-CysGCA	tRF5-20-CysGCA-16	2.32213	3.02652	0.613703	5'tRF	GGGGGTATAACTCAGGGGTA	20
5'tiRNA-ValCAC	5'tiRNA-36-ValCAC-2	11.9132	12.6141	0.61516	5'tiRNA	GTTTCCGTAGTGTAGTGGTTATCACGTTCGCCTCAC	36
5'tiRNA-ArgCCG	5'tiRNA-35-ArgCCG-3	2.32213	3.01686	0.617826	5'tiRNA	GACCCAGTGGCCTAATGGATAAGGCATCAGCCTCC	35
5'tRF-LysTTT	tRF5-20-LysTTT-5	2.32213	3.01339	0.619311	5'tRF	TGTGGTGTAGCTCAGTCGGT	20
5'tiRNA-GlyGCC	5'tiRNA-35-GlyGCC-1	2.32213	3.00751	0.621843	5'tiRNA	GCATGGGTGGTTCAGTGGTAGAATTCTCGCCTGCC	35
5'tiRNA-CysGCA	5'tiRNA-33-CysGCA-20	11.072	11.7522	0.624074	5'tiRNA	GGGCGTATAGCTCAGGGGTAGAGCATTTGACTG	33
5'tRF-ArgTCT	tRF5-18-ArgTCT-1	2.5851	3.2407	0.634811	5'tRF	GGCTCCGTGGCGCAATGG	18
5'tRF-AlaAGC	tRF5-22-AlaAGC-19	2.32213	2.97625	0.635461	5'tRF	GTTGGAGATTTAGCTCAGCGGT	22
5'tRF-SerAGA	tRF5-20-SerAGA-1	2.32213	2.97266	0.637045	5'tRF	GTAGTCGTGGCCGAGTGGTT	20
5'tRF-SerGCT	tRF5-18-SerGCT-5	6.74316	7.39044	0.638481	5'tRF	GATGAGGTGGCCGAGTGG	18
5'tiRNA-GlnCTG	5'tiRNA-36-GlnCTG-5	4.81977	5.46408	0.6398	5'tiRNA	GGTTCCATGGTGTAATGGCTAGCACTCTGGACTCTG	36
5'tRF-LeuCAA	tRF5-18-LeuCAA-1	7.95726	8.58407	0.647607	5'tRF	GTCAGGATGGCCGAGTGG	18
5'tRF-GlnTTG	tRF5-20-GlnTTG-4	2.32213	2.94537	0.649213	5'tRF	GGTCTCATGGTGTAATGGTT	20
5'tRF-GlyCCC	tRF5-22-GlyCCC-5	7.51139	8.13453	0.649258	5'tRF	GCATTGGTGGTTCAGTGGTAGA	22
5'tiRNA-IleGAT	5'tiRNA-37-IleGAT-1	3.53595	4.15824	0.649643	5'tiRNA	GGCCAGTTAGCTCAGTTGGTTAGAGCATGGTGCTGAT	37
5'tRF-LeuTAG	tRF5-16-LeuTAG-1	2.32213	2.93927	0.651962	5'tRF	GGTAGCGTGGCCGAGC	16
5'tiRNA-GlnCTG	5'tiRNA-36-GlnCTG-6	4.92996	5.54478	0.653013	5'tiRNA	GGTTCCATGGTGTAATGGTTAGCACTCTGGACTCTG	36
5'tRF-CysGCA	tRF5-20-CysGCA-15	2.32213	2.93355	0.654551	5'tRF	GGTGGTATAGCTCAGGGGTA	20
5'tRF-ValAAC	tRF5-20-ValAAC-4	2.32213	2.92389	0.658951	5'tRF	GTTTCTGTAGTGTAGTGGTT	20
5'tRF-AlaAGC	tRF5-24-AlaAGC-3	4.5636	5.16191	0.660527	5'tRF	GGGGATGTAGCTCAGTGGTAGAGC	24
5'tRF-PheGAA	tRF5-22-PheGAA-1	5.99462	6.58578	0.663808	5'tRF	GCCGAAATAGCTCAGTTGGGAG	22
5'tRF-LysTTT	tRF5-20-LysTTT-2	2.86502	3.45491	0.664395	5'tRF	GCCTGGATAGCTCAGTCGGT	20
