# Supplementary material for: CHAtRF Modulates Cardiac Hypertrophy via SRSF5-Dependent Regulation of Psmg4 Alternative Splicing
Source: Research (Wash D C). 2026 Mar 26;9:1202. doi: 10.34133/research.1202 (PMC13018653; doi:10.34133/research.1202)
Supplement: Supplementary 1 — Figs. S1 to S9 Tables S1 to S7 [file research.1202.f1.zip › Table S5.xlsx]

## Sheet: A3SS
Table S5. Differential AS Event in NC- or Anta-transfected cells.
Annotation											DE Statistic							Counts
Track_ID	Gene_ID	Gene_Name	Chrom	Strand	Long_ES	Long_EE	Short_ES	Short_EE	Flanking_ES	Flanking_EE	Diff	p_value	q_value	IncLevel_Anta	IncLevel_NC	IncFormLen	SkipFormLen	IJC_Anta	SJC_Anta	IJC_NC	SJC_NC
A3SS8	ENSMUSG00000032187.16	Smarca4	chr9	+	21686012	21686275	21686021	21686275	21678928	21679147	-1	2.23055e-05	0.000560983	0	1	158	149	0	6	1	0
A3SS132	ENSMUSG00000018861.8	Fdxr	chr11	-	115271876	115271999	115271876	115271975	115272186	115272282	-1	2.04237e-05	0.000522361	0	1	173	149	0	1	6	0
A3SS196	ENSMUSG00000042804.13	Gpr153	chr4	+	152282857	152285337	152282926	152285337	152282370	152282555	-1	6.88552e-06	0.000259756	0	1	218	149	0	3	2	0
A3SS302	ENSMUSG00000034343.14	Ube2f	chr1	+	91254214	91254393	91254259	91254393	91253759	91253827	-1	2.46876e-05	0.000591326	0	1	194	149	0	5	1	0
A3SS361	ENSMUSG00000018659.12	Pnpo	chr11	-	96940015	96940955	96940015	96940069	96942409	96942534	-1	1.18665e-05	0.000373053	0	1	1035	149	0	4	2	0
A3SS1122	ENSMUSG00000025270.13	Alas2	chrX	+	150552958	150553081	150553003	150553081	150552148	150552344	-1	1.76823e-05	0.000485991	0	1	194	149	0	2	2	0
A3SS1660	ENSMUSG00000049321.17	Zfp2	chr11	-	50910749	50910895	50910749	50910876	50912279	50912404	-1	7.62342e-05	0.00132689	0	1	168	149	0	1	1	0
A3SS1764	ENSMUSG00000040712.16	Camta2	chr11	-	70683278	70683365	70683278	70683350	70683889	70684025	-1	2.69343e-06	0.00020944	0	1	164	149	0	13	2	0
A3SS1768	ENSMUSG00000063268.12	Parp10	chr15	-	76240286	76240981	76240286	76240931	76241155	76241228	-1	6.05858e-08	2.36919e-05	0	1	199	149	0	6	6	0
A3SS2233	ENSMUSG00000048997.17	Atxn7l2	chr3	-	108206822	108207109	108206822	108207013	108207393	108207604	-1	5.40571e-06	0.000233064	0	1	245	149	0	6	2	0
A3SS2297	ENSMUSG00000045180.13	Shroom2	chrX	-	152618900	152619639	152618900	152619446	152623125	152623335	-1	1.93569e-05	0.000503614	0	1	342	149	0	2	1	0
A3SS2426	ENSMUSG00000036989.16	Trim3	chr7	-	105619058	105619228	105619058	105619210	105619382	105619614	-1	4.14831e-06	0.000221291	0	1	167	149	0	5	2	0
A3SS2581	ENSMUSG00000038895.16	Zfp653	chr9	-	22057500	22057702	22057500	22057678	22057803	22058415	-1	6.1375e-06	0.000240992	0	1	173	149	0	6	2	0
A3SS2905	ENSMUSG00000061079.14	Zfp143	chr7	+	110072118	110072202	110072121	110072202	110071371	110071455	-1	5.90836e-07	8.90837e-05	0	1	152	149	0	3	6	0
A3SS2975	ENSMUSG00000063652.10	Slc22a21	chr11	-	53960282	53960621	53960282	53960437	53969499	53969603	-1	4.44573e-05	0.000894482	0	1	333	149	0	1	2	0
A3SS3447	ENSMUSG00000051910.13	Sox6	chr7	-	115597495	115597619	115597495	115597616	115659515	115659584	-1	3.78751e-05	0.000772345	0	1	152	149	0	1	2	0
A3SS3814	ENSMUSG00000029516.19	Cit	chr5	+	116005781	116006091	116005784	116006091	115997673	115997853	-1	2.94463e-06	0.00020944	0	1	152	149	0	5	2	0
A3SS3864	ENSMUSG00000028150.14	Rorc	chr3	+	94390399	94391206	94391073	94391206	94389474	94389596	-1	3.36668e-05	0.000715537	0	1	823	149	0	1	2	0
A3SS4012	ENSMUSG00000020268.13	Lyrm7	chr11	-	54848578	54849396	54848578	54848660	54850344	54850415	-1	3.13063e-05	0.000705093	0	1	885	149	0	4	1	0
A3SS4573	ENSMUSG00000028273.15	Pdlim5	chr3	-	142277816	142278001	142277816	142277998	142282968	142283112	-1	7.65006e-05	0.00132689	0	1	152	149	0	1	1	0
A3SS4597	ENSMUSG00000038145.17	Snrk	chr9	+	122133960	122134076	122133986	122134076	122132627	122132750	-1	1.16643e-05	0.000373053	0	1	175	149	0	1	4	0
A3SS4894	ENSMUSG00000024006.16	Stk38	chr17	-	29000008	29000144	29000008	29000141	29007710	29007937	-1	4.42857e-06	0.000221291	0	1	152	149	0	4	2	0
A3SS1825	ENSMUSG00000027378.16	Nphp1	chr2	-	127766023	127766121	127766023	127766118	127768170	127768258	-0.911	4.38727e-06	0.000221291	0.089	1	152	149	1	10	4	0
A3SS3257	ENSMUSG00000063594.5	Gng8	chr7	+	16894697	16895027	16894941	16895027	16893120	16893219	-0.888	3.2757e-05	0.000715537	0.112	1	393	149	1	3	4	0
A3SS4551	ENSMUSG00000037552.17	Plekhg2	chr7	-	28370237	28371042	28370237	28370494	28371114	28371245	-0.886	0.0001345	0.00207103	0.114	1	697	149	3	5	2	0
A3SS3337	ENSMUSG00000003299.10	Mrpl4	chr9	+	21007327	21007540	21007433	21007540	21006826	21006944	-0.878	0.003491	0.019156	0.122	1	255	149	5	21	1	0
A3SS1894	ENSMUSG00000037761.16	Actr5	chr2	+	158636007	158636147	158636026	158636147	158635306	158635426	-0.871	4.69272e-06	0.000221291	0.129	1	168	149	1	6	6	0
A3SS1646	ENSMUSG00000024260.13	Sap130	chr18	+	31682006	31682184	31682009	31682184	31680368	31680671	-0.869	0.000146372	0.00214442	0.131	1	152	149	2	13	2	0
A3SS4657	ENSMUSG00000042185.14	Nfrkb	chr9	+	31396793	31397137	31397035	31397137	31396322	31396497	-0.86	0.000130485	0.00202992	0.14	1	391	149	3	7	3	0
A3SS3869	ENSMUSG00000048677.9	Tpcn2	chr7	-	145277108	145277731	145277108	145277225	145278736	145278914	-0.846	6.65127e-05	0.00120925	0.154	1	655	149	4	5	5	0
A3SS3639	ENSMUSG00000001034.17	Mapk7	chr11	-	61492903	61493185	61492903	61493069	61493523	61494266	-0.826	6.3377e-05	0.00120352	0.174	1	265	149	3	8	4	0
A3SS1693	ENSMUSG00000005698.15	Ctcf	chr8	+	105680070	105680259	105680073	105680259	105677214	105677350	-0.818	1.68925e-06	0.000169938	0.182	1	152	149	5	22	6	0
A3SS3844	ENSMUSG00000054792.15	Klhl18	chr9	-	110436010	110436248	110436010	110436233	110437346	110437483	-0.815	0.000130238	0.00202992	0.185	1	164	149	1	4	2	0
A3SS1582	ENSMUSG00000026333.14	Gin1	chr1	+	97782926	97783232	97783193	97783232	97777325	97777519	-0.807	0.000117565	0.00194951	0.193	1	416	149	2	3	1	0
A3SS3721	ENSMUSG00000027797.15	Dclk1	chr3	+	55476912	55477889	55477804	55477889	55463000	55463095	-0.807	5.07063e-05	0.00100679	0.193	1	1041	149	5	3	6	0
A3SS3984	ENSMUSG00000019856.14	Fam184a	chr10	-	53635231	53635897	53635231	53635434	53638176	53638281	-0.804	0.00320627	0.0179861	0.196	1	612	149	1	1	2	0
A3SS4654	ENSMUSG00000026632.17	Tatdn3	chr1	-	191049281	191049362	191049281	191049359	191052859	191052972	-0.803	6.10616e-05	0.00118131	0.197	1	152	149	1	4	4	0
A3SS4454	ENSMUSG00000018076.12	Med13l	chr5	+	118751839	118752009	118751866	118752009	118751530	118751754	-0.797	0.000331702	0.0040059	0.203	1	176	149	3	10	2	0
A3SS4014	ENSMUSG00000046169.10	Adamts6	chr13	+	104313630	104313719	104313635	104313719	104312714	104312926	-0.744	0.000152319	0.00218905	0	0.744	154	149	0	3	6	2
A3SS4002	ENSMUSG00000055835.10	Zfp1	chr8	+	111666060	111666204	111666119	111666204	111658385	111658441	-0.736	0.00167359	0.0121856	0.264	1	208	149	1	2	2	0
A3SS1081	ENSMUSG00000061950.17	Ppp4r1	chr17	+	65803159	65803295	65803210	65803295	65783623	65783668	-0.729	0.000362851	0.00416198	0.271	1	200	149	2	4	2	0
A3SS4311	ENSMUSG00000000600.15	Krit1	chr5	+	3806418	3806568	3806464	3806568	3803183	3803483	-0.724	0.0019167	0.013262	0.276	1	195	149	1	2	2	0
A3SS68	ENSMUSG00000020918.14	Kat2a	chr11	-	100708845	100708985	100708845	100708982	100709075	100709177	-0.718	0.000367645	0.00416198	0.282	1	152	149	2	5	2	0
A3SS1965	ENSMUSG00000028793.15	Rnf19b	chr4	+	129073498	129073643	129073501	129073643	129071736	129071942	-0.718	6.55828e-05	0.00120688	0.155	0.873	152	149	3	16	7	1
A3SS4253	ENSMUSG00000058318.15	Phf21a	chr2	+	92326912	92327164	92326915	92327164	92320228	92320459	-0.718	0.000367645	0.00416198	0.282	1	152	149	2	5	2	0
A3SS2658	ENSMUSG00000040940.18	Arhgef1	chr7	+	24918519	24919351	24919183	24919351	24917894	24918000	-0.716	1.48988e-05	0.000458822	0.284	1	813	149	13	6	26	0
A3SS4680	ENSMUSG00000021275.16	Tecpr2	chr12	+	110926163	110926476	110926195	110926476	110918868	110919026	-0.708	0.000121025	0.00196373	0.292	1	181	149	2	4	4	0
A3SS42	ENSMUSG00000002833.11	Hdgfl2	chr17	+	56096820	56097016	56096847	56097016	56096204	56096276	-0.703	0.00191425	0.013262	0.297	1	176	149	5	10	1	0
A3SS4666	ENSMUSG00000022150.16	Dab2	chr15	+	6427330	6427765	6427520	6427765	6424634	6424697	-0.695	0.00197935	0.0134542	0.305	1	339	149	2	2	1	0
A3SS4770	ENSMUSG00000022025.13	Cnmd	chr14	-	79641895	79642074	79641895	79642062	79645362	79645516	-0.684	0.00220527	0.0144685	0.316	1	161	149	1	2	4	0
A3SS4019	ENSMUSG00000025316.16	Banp	chr8	+	122007090	122007162	122007099	122007162	122005551	122005682	-0.68	0.000494414	0.00536742	0.32	1	158	149	3	6	2	0
A3SS2248	ENSMUSG00000028975.16	Pex14	chr4	-	148967523	148970635	148967523	148967626	148984036	148984165	-0.679	0.00130517	0.0104379	0.321	1	3158	149	20	2	4	0
A3SS12	ENSMUSG00000014850.15	Msh3	chr13	-	92235573	92235731	92235573	92235728	92249826	92249938	-0.671	0.0031879	0.0179861	0.329	1	152	149	1	2	2	0
A3SS3453	ENSMUSG00000041268.17	Dmxl2	chr9	-	54396239	54396370	54396239	54396367	54398046	54398123	-0.671	0.0031879	0.0179861	0.329	1	152	149	1	2	2	0
A3SS2564	ENSMUSG00000063870.12	Chd4	chr6	+	125100777	125100993	125100798	125100993	125100467	125100589	-0.666	0.000201283	0.00276124	0.334	1	170	149	8	14	4	0
A3SS1459	ENSMUSG00000112023.1	Lilr4b	chr10	+	51481139	51481869	51481566	51481869	51480905	51480941	-0.659	0.00193349	0.013262	0.341	1	576	149	4	2	4	0
A3SS715	ENSMUSG00000052752.15	Traf7	chr17	-	24516504	24516599	24516504	24516596	24518741	24518794	-0.652	5.26456e-06	0.000233064	0.348	1	152	149	6	11	10	0
A3SS2451	ENSMUSG00000018474.17	Chd3	chr11	-	69361048	69361242	69361048	69361224	69361384	69361535	-0.651	0.00101626	0.00886435	0.349	1	167	149	6	10	2	0
A3SS1618	ENSMUSG00000032966.14	Fkbp1a	chr2	+	151543905	151544140	151544012	151544140	151542817	151542865	-0.632	0.000609896	0.00626077	0.368	1	256	149	6	6	3	0
A3SS2541	ENSMUSG00000022016.16	Akap11	chr14	-	78502938	78503025	78502938	78503022	78507724	78507880	-0.63	0.000175973	0.00243617	0.37	1	152	149	3	5	5	0
A3SS1597	ENSMUSG00000030035.14	Wbp1	chr6	-	83120184	83120876	83120184	83120287	83121202	83121559	-0.623	0.00263103	0.0158176	0.377	1	738	149	6	2	2	0
A3SS2603	ENSMUSG00000042447.13	Mios	chr6	+	8233049	8234361	8234231	8234361	8231160	8231313	-0.619	0.000317733	0.00393192	0.381	1	1331	149	22	4	20	0
A3SS293	ENSMUSG00000025507.13	Pidd1	chr7	-	141440457	141440605	141440457	141440521	141440685	141440865	-0.61	0.00141511	0.0110294	0.39	1	233	149	2	2	16	0
A3SS1801	ENSMUSG00000025586.17	Cpeb1	chr7	-	81372011	81372203	81372011	81372200	81436202	81436377	-0.595	0.000678448	0.00673538	0	0.595	152	149	0	9	3	2
A3SS2586	ENSMUSG00000024392.17	Bag6	chr17	+	35142922	35143010	35142925	35143010	35142726	35142839	-0.591	0.0015564	0.0114775	0.409	1	152	149	12	17	2	0
A3SS1357	ENSMUSG00000036817.14	Sun1	chr5	+	139238827	139238939	139238830	139238939	139237878	139237922	-0.588	3.29161e-05	0.000715537	0.412	1	152	149	5	7	10	0
A3SS599	ENSMUSG00000009995.17	Taz	chrX	+	74288928	74289019	74288983	74289019	74288661	74288714	-0.578	0.00478523	0.0238314	0.422	1	204	149	2	2	3	0
A3SS3292	ENSMUSG00000036686.16	Cc2d1a	chr8	-	84138717	84138829	84138717	84138826	84139289	84139423	-0.573	0.000236489	0.00308967	0.282	0.855	152	149	6	15	12	2
A3SS405	ENSMUSG00000046897.16	Zfp740	chr15	+	102208235	102208361	102208271	102208361	102207770	102207920	-0.568	0.00218297	0.0143847	0.432	1	185	149	17	18	2	0
A3SS2145	ENSMUSG00000039382.12	Wdr45	chrX	+	7725739	7726036	7725930	7726036	7724186	7724291	-0.568	0.00104423	0.00905598	0	0.568	340	149	0	7	3	1
A3SS1063	ENSMUSG00000034771.15	Tle2	chr10	+	81586854	81586928	81586857	81586928	81586212	81586373	-0.567	0.000491532	0.00536742	0	0.567	152	149	0	3	4	3
A3SS1721	ENSMUSG00000035798.14	Zdhhc17	chr10	-	110967683	110967846	110967683	110967805	110968428	110968493	-0.56	0.00593773	0.0280001	0.44	1	190	149	2	2	2	0
A3SS2062	ENSMUSG00000019822.12	Smpd2	chr10	-	41488930	41489013	41488930	41488975	41489274	41489351	-0.557	0.00437664	0.0224638	0.443	1	187	149	2	2	6	0
A3SS2785	ENSMUSG00000043822.18	Adamtsl5	chr10	-	80345042	80345416	80345042	80345103	80345512	80345703	-0.554	0.00485042	0.0239439	0.446	1	462	149	5	2	2	0
A3SS2088	ENSMUSG00000037275.14	Gemin5	chr11	-	58137667	58137766	58137667	58137763	58139018	58139141	-0.551	0.00375566	0.0202072	0.246	0.797	152	149	3	9	8	2
A3SS33	ENSMUSG00000015790.16	Surf1	chr2	-	26915595	26915769	26915595	26915729	26915954	26916006	-0.543	0.00237129	0.0147715	0.16	0.703	189	149	7	29	6	2
A3SS4159	ENSMUSG00000005442.13	Cic	chr7	+	25292413	25292568	25292416	25292568	25292063	25292314	-0.538	0.000344347	0.00412396	0.462	1	152	149	7	8	5	0
A3SS4846	ENSMUSG00000038543.13	BC028528	chr3	-	95884969	95885071	95884969	95885068	95888140	95888296	-0.538	0.000217894	0.00293573	0.462	1	152	149	7	8	6	0
A3SS1968	ENSMUSG00000033885.15	Pxk	chr14	+	8155282	8155345	8155285	8155345	8152080	8152150	-0.531	0.00067415	0.00673538	0.179	0.71	152	149	4	18	10	4
A3SS4522	ENSMUSG00000041718.15	Alg13	chrX	+	144319898	144320061	144320002	144320061	144318022	144318121	-0.531	2.37895e-05	0.000588498	0.469	1	253	149	12	8	18	0
A3SS4865	ENSMUSG00000017724.14	Etv4	chr11	-	101774080	101774245	101774080	101774227	101775317	101775444	-0.528	0.00142046	0.0110294	0.472	1	167	149	5	5	2	0
A3SS2424	ENSMUSG00000020776.18	Fbf1	chr11	-	116152476	116152947	116152476	116152944	116153952	116154052	-0.526	0.0409409	0.112189	0.329	0.855	152	149	1	2	6	1
A3SS3819	ENSMUSG00000006576.16	Slc4a3	chr1	+	75552138	75552252	75552152	75552252	75551636	75551820	-0.522	0.00787004	0.0341261	0.478	1	163	149	2	2	2	0
A3SS1712	ENSMUSG00000022701.17	Ccdc191	chr16	+	43905345	43905483	43905350	43905483	43898089	43898231	-0.508	0.00955329	0.038876	0.492	1	154	149	2	2	1	0
A3SS569	ENSMUSG00000023015.13	Racgap1	chr15	-	99642882	99642971	99642882	99642967	99643392	99643523	-0.507	0.00881042	0.0370616	0.493	1	153	149	2	2	2	0
A3SS494	ENSMUSG00000043668.13	Tox3	chr8	-	90270228	90270483	90270228	90270480	90274631	90274694	-0.505	0.0354866	0.101623	0.495	1	152	149	1	1	1	0
A3SS3522	ENSMUSG00000074221.12	Zfp568	chr7	+	30013839	30013889	30013842	30013889	29998114	29998210	-0.505	0.00191998	0.013262	0.495	1	152	149	8	8	2	0
A3SS1140	ENSMUSG00000041975.17	Mettl8	chr2	-	70981854	70982195	70981854	70981967	70993483	70993575	-0.503	0.00685755	0.031127	0.497	1	377	149	5	2	3	0
A3SS1866	ENSMUSG00000047539.9	Fbxo28	chr1	-	182317809	182318005	182317809	182317936	182329873	182329983	-0.494	0.0075437	0.0331568	0.506	1	218	149	3	2	4	0
A3SS263	ENSMUSG00000040865.15	Ino80d	chr1	-	63093284	63093531	63093284	63093440	63093639	63093730	-0.491	0.000353826	0.00413895	0.509	1	240	149	10	6	9	0
A3SS2742	ENSMUSG00000032803.15	Cdv3	chr9	-	103353103	103356029	103353103	103355313	103356279	103356439	-0.49	2.0389e-06	0.000192294	0.281	0.771	865	149	102	45	78	4
A3SS1347	ENSMUSG00000038690.15	Atp5j2	chr5	-	145188192	145188322	145188192	145188258	145191502	145191592	-0.488	0.00893459	0.0372439	0.512	1	213	149	3	2	2	0
A3SS3450	ENSMUSG00000020692.14	Nle1	chr11	-	82902994	82903197	82902994	82903133	82904089	82904136	-0.488	0.00893459	0.0372439	0.512	1	213	149	3	2	2	0
A3SS1561	ENSMUSG00000023994.13	Nfya	chr17	-	48392339	48392500	48392339	48392488	48393179	48393285	-0.481	0.00720247	0.0320606	0	0.481	161	149	0	6	2	2
A3SS566	ENSMUSG00000020836.15	Coro6	chr11	+	77469375	77469601	77469378	77469601	77469056	77469287	-0.479	0.00245233	0.0150538	0.521	1	152	149	10	9	2	0
A3SS1126	ENSMUSG00000031921.17	Terf2	chr8	-	107076609	107076999	107076609	107076996	107079368	107079469	-0.478	1.80206e-05	0.000485991	0.478	0.956	152	149	14	15	22	1
A3SS2777	ENSMUSG00000044308.17	Ubr3	chr2	+	69917076	69917235	69917079	69917235	69914413	69914553	-0.475	0.000331834	0.0040059	0.44	0.915	152	149	8	10	22	2
A3SS4022	ENSMUSG00000039958.17	Etfbkmt	chr6	+	149144014	149144442	149144033	149144442	149142605	149142715	-0.47	0.00577812	0.027475	0	0.47	168	149	0	9	2	2
A3SS4867	ENSMUSG00000023249.15	Parp3	chr9	-	106473432	106473833	106473432	106473519	106474057	106474284	-0.47	0.00200523	0.013569	0.53	1	463	149	14	4	3	0
A3SS2572	ENSMUSG00000027667.13	Zfp639	chr3	+	32515283	32517139	32517028	32517139	32514383	32514454	-0.467	0.00712511	0.0318101	0.533	1	1894	149	29	2	13	0
A3SS2660	ENSMUSG00000019487.11	Trip10	chr17	+	57262353	57262472	57262356	57262472	57261639	57261788	-0.466	7.59214e-05	0.00132689	0	0.466	152	149	0	9	16	18
A3SS3943	ENSMUSG00000036591.15	Arhgap21	chr2	-	20860970	20861110	20860970	20861107	20861185	20861250	-0.455	0.00485542	0.0239439	0.14	0.595	152	149	2	12	9	6
A3SS2763	ENSMUSG00000024906.9	Mus81	chr19	-	5483107	5483221	5483107	5483191	5483454	5483558	-0.454	0.00695225	0.0313163	0	0.454	179	149	0	8	2	2
A3SS2312	ENSMUSG00000029625.16	Cpsf4	chr5	+	145178832	145178928	145178835	145178928	145177229	145177302	-0.445	0.0123444	0.0472039	0.329	0.774	152	149	7	14	7	2
A3SS2945	ENSMUSG00000035299.16	Mid1	chrX	+	169985896	169986097	169985935	169986097	169984998	169985142	-0.442	0.00674085	0.030731	0	0.442	188	149	0	9	2	2
A3SS2375	ENSMUSG00000038535.17	Zfp280d	chr9	+	72360285	72360341	72360292	72360341	72351524	72351570	-0.44	0.00397332	0.0209641	0.56	1	156	149	4	3	2	0
A3SS2933	ENSMUSG00000005078.16	Jkamp	chr12	+	72089314	72089406	72089332	72089406	72085856	72086183	-0.44	0.000697715	0.0068367	0.56	1	167	149	10	7	6	0
A3SS1881	ENSMUSG00000019039.13	Dalrd3	chr9	+	108571435	108571519	108571445	108571519	108571044	108571173	-0.428	0.000594771	0.00617302	0	0.428	159	149	0	13	4	5
A3SS802	ENSMUSG00000021481.11	Zfp346	chr13	+	55122281	55122515	55122329	55122515	55115479	55115624	-0.426	0.0162014	0.0573893	0.393	0.819	197	149	6	7	12	2
A3SS466	ENSMUSG00000022469.16	Rapgef3	chr15	-	97757682	97757814	97757682	97757761	97758016	97758105	-0.425	0.00131636	0.0104546	0	0.425	202	149	0	5	4	4
A3SS1113	ENSMUSG00000001120.15	Pcbp3	chr10	-	76770960	76771039	76770960	76771036	76781831	76781873	-0.424	0.00356401	0.0194155	0	0.424	152	149	0	5	3	4
A3SS1111	ENSMUSG00000038533.15	Cbfa2t2	chr2	+	154531221	154531412	154531224	154531412	154528836	154528905	-0.422	0.000518477	0.00558844	0.578	1	152	149	7	5	8	0
A3SS4277	ENSMUSG00000001017.15	Chtop	chr3	-	90503095	90503282	90503095	90503279	90506107	90506261	-0.422	5.29827e-05	0.00103832	0.578	1	152	149	14	10	14	0
A3SS3489	ENSMUSG00000026708.16	Cenpl	chr1	+	161078228	161078480	161078328	161078480	161074756	161074930	-0.417	0.00390532	0.0208238	0.583	1	249	149	7	3	2	0
A3SS589	ENSMUSG00000018750.14	Zbtb4	chr11	+	69775801	69776889	69775861	69776889	69775375	69775442	-0.416	0.00858022	0.0362677	0	0.416	209	149	0	8	2	2
A3SS2109	ENSMUSG00000036073.17	Galt	chr4	+	41756343	41756422	41756346	41756422	41755960	41756130	-0.416	0.000672249	0.00673538	0.079	0.495	152	149	2	23	10	10
A3SS3235	ENSMUSG00000030051.10	Aplf	chr6	-	87658432	87658565	87658432	87658555	87658840	87658988	-0.416	0.0146824	0.0533444	0.584	1	159	149	3	2	2	0
A3SS2107	ENSMUSG00000024137.9	E4f1	chr17	-	24445445	24445554	24445445	24445551	24445945	24446155	-0.405	0.00172914	0.0123079	0.595	1	152	149	6	4	2	0
A3SS2822	ENSMUSG00000111497.1	Raver1	chr9	-	21080083	21080171	21080083	21080168	21080704	21080817	-0.405	0.00172914	0.0123079	0.595	1	152	149	6	4	2	0
A3SS4475	ENSMUSG00000027001.10	Dusp19	chr2	+	80624207	80624360	80624325	80624360	80621193	80621240	-0.395	0.00111213	0.00937543	0.605	1	267	149	11	4	8	0
A3SS2129	ENSMUSG00000028108.15	Ecm1	chr3	-	95737012	95737057	95737012	95737054	95737632	95737713	-0.394	0.000731071	0.00698219	0.606	1	152	149	22	14	6	0
A3SS1198	ENSMUSG00000021417.15	Eci2	chr13	-	34993067	34993328	34993067	34993220	34994013	34994132	-0.393	0.00329793	0.0183638	0.607	1	257	149	16	6	3	0
A3SS1946	ENSMUSG00000038712.16	Mindy1	chr3	+	95295272	95295425	95295299	95295425	95294794	95294986	-0.392	0.00357809	0.0194221	0.608	1	176	149	11	6	2	0
A3SS3739	ENSMUSG00000024043.13	Arhgap28	chr17	-	67858153	67858351	67858153	67858250	67861272	67861355	-0.392	0.00116922	0.00969428	0.608	1	250	149	13	5	8	0
A3SS2327	ENSMUSG00000029022.18	Miip	chr4	-	147860790	147861085	147860790	147861013	147861353	147861491	-0.389	0.000169223	0.00236442	0.611	1	221	149	14	6	20	0
A3SS2415	ENSMUSG00000045503.16	Sys1	chr2	+	164464357	164467327	164467147	164467327	164463300	164463368	-0.385	0.0124189	0.0473235	0.615	1	2939	149	63	2	25	0
A3SS364	ENSMUSG00000078773.11	Rad54b	chr4	+	11601550	11601758	11601632	11601758	11599675	11599901	-0.383	0.00942059	0.0386295	0.617	1	231	149	5	2	14	0
A3SS1082	ENSMUSG00000030894.5	Tpp1	chr7	-	105750179	105751729	105750179	105750330	105751981	105752053	-0.383	0.00148827	0.0112925	0.617	1	1548	149	67	4	27	0
A3SS3569	ENSMUSG00000022119.15	Rbm26	chr14	-	105140315	105140447	105140315	105140438	105141195	105141360	-0.383	0.0243257	0.076474	0.407	0.79	158	149	8	11	8	2
A3SS1468	ENSMUSG00000063849.6	Ppcdc	chr9	-	57415085	57415472	57415085	57415254	57420162	57420291	-0.381	0.0156745	0.0563162	0.619	1	367	149	8	2	2	0
A3SS2072	ENSMUSG00000037876.17	Jmjd1c	chr10	+	67218037	67218181	67218116	67218181	67215269	67215375	-0.38	0.0153576	0.0553093	0.62	1	228	149	5	2	4	0
A3SS1608	ENSMUSG00000041459.15	Tardbp	chr4	-	148617565	148617737	148617565	148617705	148618664	148618791	-0.378	6.09679e-06	0.000240992	0.622	1	181	149	26	13	28	0
A3SS1857	ENSMUSG00000024948.14	Map4k2	chr19	+	6353260	6353333	6353277	6353333	6353119	6353190	-0.374	0.00167966	0.0121856	0	0.374	166	149	0	6	4	6
A3SS4768	ENSMUSG00000035673.10	Sbno2	chr10	-	80058636	80058732	80058636	80058729	80058804	80058899	-0.372	0.0310766	0.0914124	0.123	0.495	152	149	5	35	4	4
A3SS749	ENSMUSG00000007880.16	Arid1a	chr4	-	133687203	133687379	133687203	133687376	133687537	133687670	-0.369	0.000382191	0.00424064	0.043	0.412	152	149	1	22	10	14
A3SS4040	ENSMUSG00000029141.16	Slc4a1ap	chr5	+	31548610	31548681	31548613	31548681	31546179	31546266	-0.368	0.00171868	0.0123079	0.632	1	152	149	7	4	6	0
A3SS4512	ENSMUSG00000038095.15	Sbno1	chr5	-	124410069	124410382	124410069	124410379	124413184	124413289	-0.368	0.00122205	0.00996793	0.632	1	152	149	7	4	11	0
A3SS3702	ENSMUSG00000028911.16	Srsf4	chr4	+	131886106	131886304	131886130	131886304	131885308	131885492	-0.365	0.0161448	0.0573237	0	0.365	173	149	0	5	2	3
A3SS2040	ENSMUSG00000032913.13	Lrig2	chr3	-	104462658	104462808	104462658	104462787	104463858	104464308	-0.363	0.00313467	0.0178499	0.637	1	170	149	6	3	14	0
A3SS2629	ENSMUSG00000022475.19	Hdac7	chr15	-	97807593	97807788	97807593	97807767	97807964	97808161	-0.363	0.017351	0.0596416	0.637	1	170	149	4	2	4	0
A3SS3621	ENSMUSG00000029017.13	Pmpcb	chr5	+	21743378	21746090	21745977	21746090	21742757	21742956	-0.362	0.0146412	0.0533444	0.638	1	2748	149	65	2	24	0
A3SS1440	ENSMUSG00000028345.15	Tex10	chr4	-	48459863	48460102	48459863	48459999	48462768	48462881	-0.361	0.0172255	0.0593455	0.639	1	252	149	6	2	4	0
A3SS2712	ENSMUSG00000028671.16	Gale	chr4	+	135966253	135966546	135966369	135966546	135966002	135966116	-0.36	0.0182878	0.0620142	0	0.36	265	149	0	4	2	2
A3SS2122	ENSMUSG00000017418.13	Arl5b	chr2	+	15069819	15069967	15069836	15069967	15068138	15068199	-0.358	0.0168984	0.0587549	0.642	1	166	149	4	2	5	0
A3SS1544	ENSMUSG00000051169.14	Rpusd3	chr6	-	113416306	113416446	113416306	113416432	113416788	113416912	-0.354	0.0163082	0.0576325	0.646	1	163	149	4	2	6	0
A3SS4305	ENSMUSG00000042396.10	Rbm7	chr9	-	48488700	48490938	48488700	48489988	48493406	48493494	-0.353	0.0168944	0.0587549	0.647	1	1099	149	27	2	5	0
A3SS85	ENSMUSG00000024908.15	Ppp6r3	chr19	-	3473768	3473866	3473768	3473815	3484830	3484916	-0.349	0.00537315	0.0257399	0.651	1	200	149	20	8	2	0
A3SS3914	ENSMUSG00000031386.14	Hcfc1	chrX	-	73947841	73948418	73947841	73948286	73948901	73949065	-0.343	0.00959785	0.0389332	0.325	0.668	281	149	20	22	19	5
A3SS514	ENSMUSG00000023088.16	Abcc1	chr16	+	14458996	14459129	14459023	14459129	14457887	14457969	-0.342	0.00289925	0.0168268	0.658	1	176	149	25	11	4	0
A3SS3242	ENSMUSG00000040734.14	Ppp1r13l	chr7	+	19368541	19368622	19368545	19368622	19361026	19361316	-0.339	0.0230163	0.0734283	0.661	1	153	149	4	2	2	0
A3SS49	ENSMUSG00000070953.13	Rabepk	chr2	-	34785566	34785728	34785566	34785725	34790502	34790655	-0.338	0.00248756	0.015136	0.662	1	152	149	10	5	4	0
A3SS1684	ENSMUSG00000005699.16	Pard6a	chr8	+	105702607	105703493	105702610	105703493	105702173	105702396	-0.338	0.0232418	0.0738897	0.662	1	152	149	4	2	2	0
A3SS4744	ENSMUSG00000045205.16	Dpy19l4	chr4	-	11292553	11292688	11292553	11292686	11295935	11296059	-0.336	0.0181409	0.0617204	0.664	1	151	149	4	2	6	0
A3SS918	ENSMUSG00000090841.2	Myl6	chr10	-	128492228	128492535	128492228	128492402	128493538	128493566	-0.333	0.0178411	0.061048	0.371	0.704	282	149	19	17	18	4
A3SS985	ENSMUSG00000029778.12	Adcyap1r1	chr6	+	55491226	55491310	55491229	55491310	55484941	55485033	-0.329	0.021617	0.0704536	0	0.329	152	149	0	4	2	4
A3SS1731	ENSMUSG00000024962.13	Vegfb	chr19	-	6985360	6985596	6985360	6985495	6985804	6985840	-0.329	0.0023158	0.0146993	0.527	0.856	250	149	28	15	40	4
A3SS2807	ENSMUSG00000019790.17	Stxbp5	chr10	-	9769340	9769710	9769340	9769534	9770449	9770689	-0.326	0.00222557	0.0145385	0.674	1	325	149	18	4	6	0
A3SS2224	ENSMUSG00000032363.15	Adamts7	chr9	+	90192898	90194269	90193024	90194269	90192380	90192594	-0.325	0.0393018	0.10862	0.273	0.598	275	149	9	13	11	4
A3SS2621	ENSMUSG00000016128.14	Stard13	chr5	-	151059458	151059675	151059458	151059618	151060747	151060921	-0.325	0.00105781	0.00912135	0	0.325	206	149	0	17	4	6
A3SS3478	ENSMUSG00000026456.18	Cyb5r1	chr1	+	134407816	134408487	134408403	134408487	134407573	134407703	-0.325	1.08251e-07	2.36919e-05	0.095	0.42	736	149	65	126	43	12
A3SS518	ENSMUSG00000015980.14	Lrrc27	chr7	+	139227919	139228066	139227966	139228066	139226000	139226361	-0.324	0.0026946	0.0160717	0.676	1	196	149	11	4	4	0
A3SS1994	ENSMUSG00000002944.15	Cd36	chr5	-	17828774	17828984	17828774	17828981	17829455	17829549	-0.323	0.000237359	0.00308967	0.677	1	152	149	15	7	17	0
A3SS3783	ENSMUSG00000042167.6	Papd4	chr13	-	93174639	93174718	93174639	93174706	93175518	93175610	-0.311	0.00268023	0.0160494	0.603	0.914	161	149	23	14	23	2
A3SS1958	ENSMUSG00000002280.10	Narfl	chr17	+	25776948	25777109	25776965	25777109	25775045	25775141	-0.31	0.0160463	0.0572431	0	0.31	166	149	0	23	2	4
A3SS39	ENSMUSG00000026883.17	Dab2ip	chr2	+	35719852	35720741	35719918	35720741	35718759	35718938	-0.307	0.000330232	0.0040059	0.693	1	215	149	26	8	20	0
A3SS3195	ENSMUSG00000020898.18	Ctc1	chr11	+	69022376	69022614	69022392	69022614	69021029	69021193	-0.307	0.0247045	0.0773425	0.693	1	165	149	5	2	4	0
A3SS1267	ENSMUSG00000029416.17	Slc15a4	chr5	-	127604537	127604706	127604537	127604648	127608771	127609061	-0.305	0.00155924	0.0114775	0.695	1	207	149	19	6	10	0
A3SS1339	ENSMUSG00000022587.14	Ly6e	chr15	+	74957776	74957877	74957779	74957877	74957414	74957463	-0.304	0.00092063	0.00831874	0.696	1	152	149	14	6	11	0
A3SS2352	ENSMUSG00000039656.16	Rxrb	chr17	+	34036860	34036964	34036872	34036964	34036624	34036757	-0.295	0.0359491	0.102445	0.44	0.735	161	149	17	20	12	4
A3SS4805	ENSMUSG00000037190.12	Cyb561d2	chr9	-	107541002	107541069	107541002	107541040	107541496	107541650	-0.295	0.0268433	0.0821634	0	0.295	178	149	0	4	2	4
A3SS2374	ENSMUSG00000038070.15	Cntln	chr4	+	85063177	85063355	85063180	85063355	85049603	85050136	-0.29	0.0220548	0.0711127	0.71	1	152	149	5	2	8	0
A3SS4824	ENSMUSG00000034903.18	Cobll1	chr2	-	65097632	65099392	65097632	65099389	65102068	65102166	-0.29	0.02468	0.0773425	0.71	1	152	149	5	2	6	0
A3SS144	ENSMUSG00000001870.15	Ltbp1	chr17	+	75276395	75276623	75276554	75276623	75273866	75274034	-0.287	0.03696	0.104639	0.421	0.708	308	149	24	16	20	4
A3SS956	ENSMUSG00000027206.13	Cops2	chr2	-	125842621	125842732	125842621	125842711	125844809	125844935	-0.283	0.0311635	0.0914197	0.322	0.605	170	149	13	24	14	8
A3SS612	ENSMUSG00000059552.13	Trp53	chr11	+	69591253	69591872	69591349	69591872	69590655	69590762	-0.274	6.39387e-08	2.36919e-05	0.048	0.322	245	149	11	132	25	32
A3SS3090	ENSMUSG00000019948.4	Actr6	chr10	-	89725767	89725953	89725767	89725903	89726636	89726760	-0.272	0.00169934	0.0122694	0	0.272	199	149	0	19	4	8
A3SS1388	ENSMUSG00000030269.14	Mtmr14	chr6	+	113277789	113277945	113277830	113277945	113270521	113270701	-0.267	0.0227436	0.0728664	0.733	1	190	149	7	2	12	0
A3SS2206	ENSMUSG00000061751.15	Kalrn	chr16	-	34013136	34013681	34013136	34013676	34013957	34014214	-0.265	0.00273583	0.0161542	0.685	0.95	154	149	18	8	39	2
A3SS2856	ENSMUSG00000039990.16	Edrf1	chr7	+	133660070	133660294	133660135	133660294	133658425	133658644	-0.264	0.00466952	0.0233692	0.736	1	214	149	16	4	4	0
A3SS2650	ENSMUSG00000020238.14	Ncln	chr10	-	81488194	81488358	81488194	81488355	81488427	81488466	-0.262	0.00272687	0.0161542	0.738	1	152	149	43	15	6	0
A3SS4069	ENSMUSG00000043241.14	Upf2	chr2	+	6046897	6047065	6046900	6047065	6040462	6040561	-0.262	0.000161473	0.0022987	0.738	1	152	149	23	8	26	0
A3SS3484	ENSMUSG00000035189.16	Ano4	chr10	-	89084546	89084653	89084546	89084591	89088192	89088293	-0.261	0.0388845	0.107862	0	0.261	211	149	0	2	2	4
A3SS478	ENSMUSG00000027569.15	Mrgbp	chr2	+	180584693	180584871	180584796	180584871	180584405	180584487	-0.258	0.040992	0.112189	0.212	0.47	252	149	10	22	12	8
A3SS4456	ENSMUSG00000000838.17	Fmr1	chrX	+	68712230	68712413	68712305	68712413	68710583	68710779	-0.258	0.00530734	0.0255871	0.742	1	224	149	26	6	5	0
A3SS3204	ENSMUSG00000029276.13	Glmn	chr5	-	107575231	107575364	107575231	107575340	107578450	107578567	-0.256	0.00625087	0.0291128	0	0.256	173	149	0	2	4	10
A3SS2842	ENSMUSG00000040842.17	Szrd1	chr4	-	141118526	141118781	141118526	141118778	141139691	141139775	-0.254	0.00446872	0.0227047	0.746	1	152	149	12	4	8	0
A3SS3889	ENSMUSG00000069601.14	Ank3	chr10	+	70015567	70015653	70015570	70015653	70004609	70004991	-0.254	0.00608651	0.0286123	0.746	1	152	149	12	4	2	0
A3SS3954	ENSMUSG00000005682.9	Pan2	chr10	+	128318162	128319038	128318944	128319038	128317889	128318033	-0.252	0.0285138	0.0859545	0.748	1	931	149	37	2	27	0
A3SS1202	ENSMUSG00000039536.16	Stau1	chr2	-	166951270	166952472	166951270	166951346	166953207	166953351	-0.251	0.0354907	0.101623	0.749	1	1275	149	51	2	2	0
A3SS3649	ENSMUSG00000071064.13	Zfp827	chr8	+	79178889	79179079	79178907	79179079	79175832	79175970	-0.251	0.0132574	0.0496412	0	0.251	167	149	0	5	3	8
A3SS1956	ENSMUSG00000028034.15	Fubp1	chr3	+	152232394	152234570	152234523	152234570	152231876	152232022	-0.249	0.0299209	0.0888793	0.751	1	2278	149	92	2	52	0
A3SS64	ENSMUSG00000018433.14	Nol11	chr11	-	107173209	107173461	107173209	107173401	107173603	107173729	-0.247	0.0119575	0.045913	0.633	0.88	209	149	29	12	41	4
A3SS3786	ENSMUSG00000020262.15	Adarb1	chr10	-	77321648	77322630	77321648	77322583	77325865	77325940	-0.247	0.0396327	0.109334	0.753	1	196	149	8	2	2	0
A3SS459	ENSMUSG00000033763.14	Mtss1l	chr8	+	110737142	110737220	110737145	110737220	110731961	110732178	-0.246	0.0270698	0.0823831	0	0.246	152	149	0	10	2	6
A3SS2768	ENSMUSG00000027014.14	Cwc22	chr2	-	77932698	77932766	77932698	77932763	77936592	77936722	-0.246	0.0433094	0.117032	0	0.246	152	149	0	1	2	6
A3SS2999	ENSMUSG00000027346.15	Gpcpd1	chr2	-	132572184	132572257	132572184	132572254	132578067	132578248	-0.246	0.0369427	0.104639	0	0.246	152	149	0	4	2	6
A3SS4581	ENSMUSG00000057541.14	Pus7	chr5	-	23748755	23748922	23748755	23748843	23749804	23749866	-0.246	2.4657e-05	0.000591326	0	0.246	228	149	0	37	8	16
A3SS2034	ENSMUSG00000018501.17	Ncor1	chr11	-	62327105	62327249	62327105	62327246	62329440	62329652	-0.243	0.00823335	0.0352112	0.592	0.835	152	149	40	27	31	6
A3SS4320	ENSMUSG00000035203.16	Epn1	chr7	+	5083662	5083982	5083729	5083982	5082017	5082121	-0.234	0.0287448	0.0862344	0.617	0.851	216	149	28	12	33	4
A3SS1160	ENSMUSG00000036550.16	Cnot1	chr8	-	95754964	95755111	95754964	95755108	95756091	95756293	-0.23	0.0296091	0.0881265	0.556	0.786	152	149	23	18	30	8
A3SS3597	ENSMUSG00000057649.6	Brd9	chr13	+	73942690	73942806	73942693	73942806	73941943	73942054	-0.226	0.00665891	0.0304865	0.774	1	152	149	14	4	6	0
A3SS4462	ENSMUSG00000017999.16	Ddx27	chr2	+	167020499	167020714	167020627	167020714	167019879	167020039	-0.222	0.0437673	0.117937	0.778	1	277	149	13	2	4	0
A3SS743	ENSMUSG00000028484.16	Psip1	chr4	-	83461870	83462553	83461870	83462174	83463594	83463713	-0.221	0.0374581	0.105017	0.779	1	528	149	25	2	16	0
A3SS1227	ENSMUSG00000033538.13	Casp4	chr9	+	5321257	5321512	5321425	5321512	5308859	5308914	-0.221	0.000597257	0.00617302	0.779	1	317	149	45	6	50	0
A3SS4297	ENSMUSG00000040447.15	Spns2	chr11	-	72453553	72453714	72453553	72453600	72454053	72454217	-0.221	0.0402155	0.110739	0	0.221	263	149	0	5	2	4
A3SS2304	ENSMUSG00000028107.14	Tars2	chr3	-	95750837	95751027	95750837	95750984	95751505	95751630	-0.22	0.00227271	0.0145937	0	0.22	192	149	0	26	4	11
A3SS4136	ENSMUSG00000000134.17	Tfe3	chrX	+	7766554	7766855	7766573	7766855	7765506	7765620	-0.22	0.0250168	0.0781581	0.78	1	168	149	8	2	18	0
A3SS1224	ENSMUSG00000044465.19	Fam160a2	chr7	-	105388778	105388937	105388778	105388924	105389253	105389892	-0.214	0.036114	0.102629	0.786	1	162	149	8	2	10	0
A3SS4782	ENSMUSG00000054277.8	Arfgap3	chr15	-	83310249	83310384	83310249	83310381	83313468	83313612	-0.214	0.00376291	0.0202072	0.786	1	152	149	30	8	8	0
A3SS2493	ENSMUSG00000032178.14	Ilf3	chr9	+	21397968	21399250	21399124	21399250	21397468	21397668	-0.207	0.0433539	0.117032	0.793	1	1305	149	67	2	27	0
A3SS4891	ENSMUSG00000027751.13	Supt20	chr3	+	54716637	54717645	54717575	54717645	54715533	54715689	-0.207	0.0391479	0.108393	0.793	1	1087	149	56	2	40	0
A3SS2936	ENSMUSG00000024283.14	Wac	chr18	+	7917552	7917675	7917561	7917675	7916051	7916297	-0.202	0.00255147	0.0154626	0.798	1	158	149	21	5	17	0
A3SS4778	ENSMUSG00000042354.7	Gnl3	chr14	-	31016321	31016454	31016321	31016392	31016812	31016907	-0.2	0.00241801	0.014954	0.8	1	211	149	34	6	19	0
A3SS51	ENSMUSG00000026150.14	Mff	chr1	+	82735415	82735507	82735418	82735507	82731112	82731282	-0.198	0.00310099	0.0177938	0.27	0.468	152	149	45	119	52	58
A3SS1869	ENSMUSG00000021027.17	Ralgapa1	chr12	-	55683906	55684090	55683906	55684005	55684486	55684621	-0.195	0.0310567	0.0914124	0.805	1	234	149	13	2	31	0
A3SS1900	ENSMUSG00000060373.15	Hnrnpc	chr14	-	52075254	52075436	52075254	52075415	52075612	52075726	-0.192	0.0034884	0.019156	0.469	0.661	170	149	126	125	78	35
A3SS1142	ENSMUSG00000024201.12	Kdm4b	chr17	+	56396203	56396382	56396221	56396382	56394789	56394889	-0.191	0.00885777	0.0371288	0.809	1	167	149	19	4	9	0
A3SS1616	ENSMUSG00000001520.12	Nrip2	chr6	+	128407983	128408932	128408204	128408932	128407685	128407738	-0.191	0.0483729	0.126288	0.809	1	370	149	21	2	12	0
A3SS4315	ENSMUSG00000011148.14	Adssl1	chr12	+	112632999	112633135	112633068	112633135	112632694	112632745	-0.186	0.0450604	0.119814	0	0.186	218	149	0	19	2	6
A3SS933	ENSMUSG00000089832.8	Shkbp1	chr7	-	27342645	27342760	27342645	27342757	27343242	27343421	-0.185	0.0385723	0.107589	0.815	1	152	149	9	2	24	0
A3SS4191	ENSMUSG00000020914.17	Top2a	chr11	-	98995243	98995378	98995243	98995375	98995680	98995724	-0.185	0.00173796	0.0123126	0.546	0.731	152	149	103	84	133	48
A3SS2511	ENSMUSG00000031626.17	Sorbs2	chr8	+	45823728	45823835	45823758	45823835	45819718	45819768	-0.182	0.00666702	0.0304865	0.691	0.873	179	149	78	29	66	8
A3SS3688	ENSMUSG00000014402.15	Tsg101	chr7	-	46908904	46909068	46908904	46908991	46910744	46910810	-0.182	0.0044881	0.0227266	0.784	0.966	226	149	55	10	43	1
A3SS2065	ENSMUSG00000078427.3	Sarnp	chr10	+	128838443	128838490	128838446	128838490	128833311	128833411	-0.178	0.00440397	0.0225274	0.737	0.915	152	149	97	34	44	4
A3SS2117	ENSMUSG00000009555.16	Cdk9	chr2	-	32710476	32710791	32710476	32710567	32712030	32712112	-0.175	0.00320342	0.0179861	0.102	0.277	373	149	20	70	23	24
A3SS3912	ENSMUSG00000028760.16	Eif4g3	chr4	+	138180489	138180607	138180546	138180607	138177916	138178010	-0.175	0.0107239	0.0426974	0.825	1	206	149	26	4	10	0
A3SS1520	ENSMUSG00000001909.15	Trmt1	chr8	+	84690772	84690947	84690810	84690947	84690516	84690572	-0.174	0.0359812	0.102445	0.056	0.23	187	149	2	27	6	16
A3SS1070	ENSMUSG00000006498.16	Ptbp1	chr10	+	79859071	79859271	79859088	79859271	79858951	79858981	-0.171	0.0126685	0.0479116	0.829	1	166	149	27	5	2	0
A3SS1242	ENSMUSG00000029207.16	Apbb2	chr5	-	66310999	66311083	66310999	66311080	66312158	66312246	-0.169	0.0425231	0.115409	0.831	1	152	149	10	2	20	0
A3SS1904	ENSMUSG00000001082.12	Mfsd10	chr5	-	34634590	34634699	34634590	34634644	34634850	34634962	-0.164	0.0207638	0.0681143	0.836	1	204	149	21	3	19	0
A3SS4875	ENSMUSG00000089917.7	Uckl1	chr2	-	181570132	181570195	181570132	181570180	181570308	181570402	-0.163	0.0259515	0.0802367	0.837	1	164	149	17	3	10	0
A3SS97	ENSMUSG00000052337.15	Immt	chr6	+	71852729	71852867	71852765	71852867	71851771	71851880	-0.16	0.00629067	0.0292081	0.84	1	185	149	26	4	35	0
A3SS3867	ENSMUSG00000042472.11	Zfp410	chr12	+	84327278	84327470	84327316	84327470	84325570	84325789	-0.158	0.0234078	0.0742066	0.842	1	187	149	20	3	16	0
A3SS4814	ENSMUSG00000027365.14	Trpm7	chr2	-	126805016	126805087	126805016	126805084	126807288	126807379	-0.158	0.018404	0.0622682	0.809	0.967	152	149	26	6	30	1
A3SS1767	ENSMUSG00000023150.14	Ivns1abp	chr1	+	151355166	151356236	151356128	151356236	151354633	151354759	-0.157	0.0302168	0.0894062	0.15	0.307	1111	149	84	64	33	10
A3SS4545	ENSMUSG00000020486.18	Sept4	chr11	+	87589955	87590055	87590008	87590055	87589655	87589818	-0.148	0.00625039	0.0291128	0.852	1	202	149	39	5	20	0
A3SS3506	ENSMUSG00000029472.13	Anapc5	chr5	-	122800450	122800632	122800450	122800593	122802129	122802219	-0.144	0.0123562	0.0472039	0.427	0.571	188	149	122	130	141	84
A3SS1348	ENSMUSG00000037628.10	Cdkn3	chr14	+	46769832	46769936	46769835	46769936	46768865	46768897	-0.139	0.0474125	0.124644	0.774	0.913	152	149	49	14	32	3
A3SS2980	ENSMUSG00000030689.15	Ino80e	chr7	-	126857675	126857787	126857675	126857722	126857873	126857952	-0.138	0.0118199	0.0456169	0.862	1	214	149	36	4	30	0
A3SS3022	ENSMUSG00000026843.15	Fubp3	chr2	+	31592462	31592496	31592465	31592496	31583154	31583260	-0.136	0.0138926	0.0508985	0.864	1	152	149	26	4	19	0
A3SS2290	ENSMUSG00000036036.15	Zfp57	chr17	+	37006049	37006194	37006058	37006194	37004796	37004903	-0.132	0.029193	0.0870599	0.868	1	158	149	21	3	19	0
A3SS276	ENSMUSG00000034563.16	Ccpg1	chr9	+	73005640	73005892	73005654	73005892	73001676	73001875	-0.13	0.0371293	0.104922	0.87	1	163	149	22	3	12	0
A3SS2729	ENSMUSG00000001750.15	Tcirg1	chr19	-	3898547	3898875	3898547	3898638	3898979	3899119	-0.129	0.00784798	0.0341261	0.871	1	386	149	70	4	98	0
A3SS4801	ENSMUSG00000029462.18	Vps29	chr5	+	122360012	122360204	122360028	122360204	122354421	122354476	-0.129	0.0235608	0.0745351	0.871	1	165	149	30	4	6	0
A3SS1146	ENSMUSG00000021144.14	Mta1	chr12	+	113131315	113131467	113131362	113131467	113130884	113131000	-0.128	0.0113002	0.0444061	0.872	1	196	149	45	5	12	0
A3SS4694	ENSMUSG00000019802.13	Sec63	chr10	+	42812664	42812838	42812667	42812838	42812435	42812495	-0.127	0.0119347	0.045913	0.873	1	152	149	63	9	8	0
A3SS3133	ENSMUSG00000063253.11	Scoc	chr8	-	83437552	83437636	83437552	83437633	83437984	83438056	-0.125	0.00286873	0.0167289	0.875	1	152	149	57	8	28	0
A3SS1087	ENSMUSG00000040548.16	Tex2	chr11	-	106513586	106513712	106513586	106513706	106519881	106520014	-0.124	0.0265244	0.0813523	0.876	1	155	149	22	3	26	0
A3SS2748	ENSMUSG00000025224.14	Gbf1	chr19	+	46268390	46268516	46268419	46268516	46267992	46268116	-0.113	0.0219485	0.0709442	0.887	1	178	149	28	3	49	0
A3SS4554	ENSMUSG00000025939.17	Ube2w	chr1	-	16585275	16585431	16585275	16585352	16597950	16598053	-0.111	0.0204593	0.0675561	0.889	1	228	149	49	4	30	0
A3SS2551	ENSMUSG00000075702.9	Selenom	chr11	+	3516485	3516920	3516841	3516920	3516260	3516296	-0.105	0.0269472	0.0823145	0.895	1	505	149	116	4	43	0
A3SS1387	ENSMUSG00000053286.11	Trmt1l	chr1	+	151448225	151448497	151448253	151448497	151443246	151443326	-0.103	0.0373106	0.105017	0	0.103	177	149	0	23	3	22
A3SS2668	ENSMUSG00000055799.13	Tcf7l1	chr6	-	72633215	72633318	72633215	72633261	72634099	72634232	0.107	0.0161107	0.0573237	1	0.893	206	149	44	0	46	4
A3SS2252	ENSMUSG00000028248.15	Pnisr	chr4	+	21860819	21860991	21860877	21860991	21859083	21859307	0.113	0.0288784	0.0862921	0.979	0.866	207	149	65	1	36	4
A3SS3183	ENSMUSG00000001844.10	Zdhhc4	chr5	-	143326098	143326305	143326098	143326223	143328390	143328570	0.114	0.0180532	0.0616339	0.114	0	231	149	4	20	0	17
A3SS1039	ENSMUSG00000034349.14	Smc4	chr3	+	69027492	69027718	69027562	69027718	69025823	69025985	0.118	0.0074947	0.0330687	1	0.882	219	149	43	0	55	5
A3SS3217	ENSMUSG00000034101.14	Ctnnd1	chr2	-	84600780	84602903	84600780	84602900	84603648	84603752	0.118	0.0388393	0.107862	0.897	0.779	152	149	89	10	61	17
A3SS1407	ENSMUSG00000042520.16	Ubap2l	chr3	-	90002278	90002476	90002278	90002473	90003244	90003312	0.12	0.0170867	0.0591372	0.839	0.719	152	149	112	21	162	62
A3SS4351	ENSMUSG00000018398.18	Sept8	chr11	+	53534948	53535135	53534954	53535135	53534432	53534628	0.122	0.0202183	0.0670537	0.809	0.687	155	149	150	34	121	53
A3SS1527	ENSMUSG00000069565.12	Dazap1	chr10	+	80277571	80277682	80277574	80277682	80274803	80274869	0.127	0.0216974	0.0705633	0.127	0	152	149	8	54	0	2
A3SS4538	ENSMUSG00000034560.6	Washc4	chr10	+	83556000	83556116	83556012	83556116	83555572	83555615	0.127	0.0264893	0.0813523	0.127	0	161	149	3	19	0	22
A3SS4536	ENSMUSG00000026434.12	Nucks1	chr1	+	131929612	131929762	131929615	131929762	131928063	131928216	0.13	0.0469498	0.123859	0.848	0.718	152	149	97	17	52	20
A3SS4614	ENSMUSG00000035206.10	Sppl2b	chr10	+	80863176	80863319	80863179	80863319	80862954	80863094	0.131	0.0258251	0.0800207	0.131	0	152	149	4	26	0	2
A3SS2203	ENSMUSG00000001054.9	Rmnd5b	chr11	-	51624474	51624646	51624474	51624577	51625668	51625834	0.132	0.0241795	0.0761731	0.132	0	218	149	4	18	0	4
A3SS2464	ENSMUSG00000031660.13	Brd7	chr8	-	88334104	88334219	88334104	88334216	88337080	88337137	0.133	0.0131714	0.0494421	0.133	0	152	149	8	51	0	6
A3SS4045	ENSMUSG00000006732.14	Mettl1	chr10	+	127044996	127045127	127045025	127045127	127044755	127044869	0.136	0.00826029	0.0352112	0.136	0	178	149	6	32	0	10
A3SS2931	ENSMUSG00000026790.19	Odf2	chr2	+	29893000	29893154	29893037	29893154	29892185	29892276	0.139	0.00034752	0.00412404	1	0.861	186	149	72	0	62	8
A3SS2612	ENSMUSG00000018377.10	Vezf1	chr11	+	88076172	88076374	88076190	88076374	88074661	88074725	0.14	0.00235473	0.0147715	0.14	0	167	149	6	33	0	30
A3SS1914	ENSMUSG00000014599.10	Csf1	chr3	-	107748153	107749169	107748153	107748284	107750310	107750458	0.143	0.00620434	0.0290756	0.946	0.803	1034	149	724	6	283	10
A3SS522	ENSMUSG00000038975.14	Rabggtb	chr3	-	153908789	153908915	153908789	153908899	153909348	153909459	0.146	0.037511	0.105017	0.671	0.525	165	149	106	47	60	49
A3SS1978	ENSMUSG00000053332.13	Gas5	chr1	+	161036207	161036579	161036548	161036579	161035982	161036014	0.146	0.00109927	0.00931905	0.898	0.752	490	149	1038	36	229	23
A3SS2058	ENSMUSG00000026245.16	Farsb	chr1	-	78479956	78480111	78479956	78480013	78482307	78482363	0.146	0.0373808	0.105017	0.945	0.799	247	149	57	2	46	7
A3SS3482	ENSMUSG00000034928.16	Rnf44	chr13	-	54683960	54684150	54683960	54684086	54684337	54684488	0.149	0.0338486	0.0976626	0.149	0	213	149	3	12	0	6
A3SS940	ENSMUSG00000043019.12	Edem3	chr1	+	151805846	151805946	151805849	151805946	151804664	151804819	0.151	0.0164875	0.05813	0.191	0.04	152	149	7	29	2	47
A3SS502	ENSMUSG00000030538.15	Cib1	chr7	-	80228397	80228548	80228397	80228533	80230315	80230424	0.155	0.00195366	0.0133397	1	0.845	164	149	30	0	36	6
A3SS892	ENSMUSG00000032855.6	Pkd1	chr17	+	24591014	24591217	24591174	24591217	24590818	24590937	0.159	0.0458795	0.121674	1	0.841	309	149	49	0	22	2
A3SS3318	ENSMUSG00000022678.16	Nde1	chr16	+	14191589	14192918	14191717	14192918	14190086	14190232	0.162	0.0314178	0.0917012	0.218	0.056	277	149	14	27	1	9
A3SS4199	ENSMUSG00000073139.9	Tmem185a	chrX	-	70467153	70467361	70467153	70467356	70470117	70470294	0.162	0.0215351	0.0703387	1	0.838	154	149	15	0	16	3
A3SS1264	ENSMUSG00000020476.14	Dbnl	chr11	+	5797274	5797335	5797286	5797335	5797023	5797175	0.163	0.0167272	0.0585647	0.163	0	161	149	4	19	0	2
A3SS3502	ENSMUSG00000030057.15	Cnbp	chr6	-	87845121	87845323	87845121	87845320	87845464	87845557	0.163	0.00578996	0.027475	0.356	0.193	152	149	66	117	22	90
A3SS1363	ENSMUSG00000035478.14	Mbd3	chr10	-	80395063	80395285	80395063	80395201	80395435	80395595	0.164	0.000290301	0.00368121	0.164	0	233	149	8	26	0	32
A3SS2508	ENSMUSG00000033285.15	Wdr3	chr3	-	100159765	100159975	100159765	100159920	100161019	100161222	0.164	0.0446178	0.119165	1	0.836	204	149	20	0	14	2
A3SS3410	ENSMUSG00000028582.14	Cc2d1b	chr4	+	108625980	108626153	108626037	108626153	108625654	108625814	0.165	0.0420915	0.11465	1	0.835	206	149	27	0	14	2
A3SS2090	ENSMUSG00000060206.11	Zfp462	chr4	+	55016813	55017100	55016996	55017100	55014682	55014847	0.166	0.00968185	0.0391687	0.166	0	332	149	4	9	0	10
A3SS1570	ENSMUSG00000033767.14	Tmem131l	chr3	-	83921939	83922562	83921939	83922559	83922947	83923097	0.169	0.0484667	0.126315	1	0.831	152	149	12	0	10	2
A3SS1851	ENSMUSG00000032562.13	Gnai2	chr9	-	107614124	107615098	107614124	107614715	107615611	107615825	0.173	0.000364669	0.00416198	0.681	0.508	532	149	900	118	391	106
A3SS2952	ENSMUSG00000042133.16	Ppig	chr2	+	69748960	69749097	69748980	69749097	69746027	69746115	0.175	0.000206758	0.0028108	1	0.825	169	149	86	0	32	6
A3SS2576	ENSMUSG00000030271.14	Ogg1	chr6	+	113329145	113329408	113329228	113329408	113328364	113328612	0.176	0.047824	0.125507	0.176	0	232	149	2	6	0	8
A3SS3977	ENSMUSG00000025466.19	Fuom	chr7	-	140099469	140099706	140099469	140099622	140099878	140099952	0.177	0.00483884	0.0239439	1	0.823	233	149	41	0	29	4
A3SS3327	ENSMUSG00000033918.15	Parl	chr16	-	20297592	20297733	20297592	20297726	20298130	20298326	0.183	0.000868191	0.00798842	1	0.817	156	149	34	0	28	6
A3SS2537	ENSMUSG00000034602.15	Mon2	chr10	-	123031039	123031124	123031039	123031121	123032522	123032749	0.184	0.0277106	0.0838907	0.184	0	152	149	3	13	0	2
A3SS3965	ENSMUSG00000029705.17	Cux1	chr5	-	136326749	136327010	136326749	136326932	136332623	136332728	0.185	0.0022543	0.0145937	0.185	0	227	149	9	26	0	10
A3SS4146	ENSMUSG00000025404.15	R3hdm2	chr10	+	127492568	127492738	127492589	127492738	127487774	127487875	0.186	0.0384988	0.107583	1	0.814	170	149	29	0	10	2
A3SS3142	ENSMUSG00000039831.16	Arhgap29	chr3	+	122003208	122003348	122003235	122003348	122002541	122002702	0.191	0.0430047	0.116506	1	0.809	176	149	11	0	10	2
A3SS99	ENSMUSG00000037426.17	Depdc5	chr5	+	32937520	32937704	32937547	32937704	32933949	32934015	0.195	0.00526759	0.0254769	0.195	0	176	149	4	14	0	18
A3SS761	ENSMUSG00000004562.16	Arhgef40	chr14	+	52005158	52005623	52005340	52005623	52004988	52005035	0.198	0.0285698	0.0859545	0.354	0.156	331	149	28	23	7	17
A3SS482	ENSMUSG00000060601.13	Nr1h2	chr7	-	44551954	44552343	44551954	44552236	44552506	44552620	0.2	0.0261222	0.0804457	0.2	0	256	149	3	7	0	2
A3SS343	ENSMUSG00000027104.18	Atf2	chr2	-	73880284	73880381	73880284	73880379	73892474	73892628	0.202	0.0374184	0.105017	1	0.798	151	149	11	0	8	2
A3SS575	ENSMUSG00000022098.10	Bmp1	chr14	-	70486146	70486930	70486146	70486272	70490019	70490200	0.203	0.000713504	0.00694631	0.435	0.232	807	149	217	52	77	47
A3SS3437	ENSMUSG00000022185.19	Acin1	chr14	-	54646450	54646603	54646450	54646567	54646702	54646833	0.204	0.0228931	0.0731901	0.806	0.602	185	149	72	14	30	16
A3SS2215	ENSMUSG00000017491.9	Rarb	chr14	-	16435053	16435258	16435053	16435120	16436733	16436910	0.21	0.00507104	0.024694	1	0.79	287	149	24	0	29	4
A3SS787	ENSMUSG00000059995.12	Atxn7l3	chr11	-	102293275	102293342	102293275	102293321	102293645	102293668	0.211	0.0181603	0.0617204	0.338	0.127	170	149	21	36	4	24
A3SS4450	ENSMUSG00000039262.16	Prrc2b	chr2	+	32219213	32219405	32219216	32219405	32218676	32218759	0.214	0.00322739	0.0180375	0.214	0	152	149	5	18	0	10
A3SS3393	ENSMUSG00000024299.16	Adamts10	chr17	+	33549479	33549609	33549483	33549609	33549258	33549385	0.216	0.00494076	0.0242854	0.971	0.755	153	149	34	1	19	6
A3SS2402	ENSMUSG00000029068.16	Ccnl2	chr4	+	155818538	155820428	155820328	155820428	155817922	155817987	0.217	0.0138884	0.0508985	0.789	0.572	1939	149	536	11	261	15
A3SS4213	ENSMUSG00000022884.14	Eif4a2	chr16	+	23108584	23108633	23108587	23108633	23107758	23107820	0.217	0.0320157	0.0930862	0.407	0.19	152	149	21	30	6	25
A3SS3874	ENSMUSG00000063450.14	Syne2	chr12	+	76108863	76108910	76108866	76108910	76108143	76108215	0.219	0.00654459	0.0302012	0.219	0	152	149	4	14	0	8
A3SS532	ENSMUSG00000028664.14	Ephb2	chr4	-	136675367	136675533	136675367	136675530	136683919	136684044	0.224	0.00812564	0.0349333	0.224	0	152	149	5	17	0	2
A3SS858	ENSMUSG00000037242.8	Clic4	chr4	-	135223463	135226149	135223463	135223570	135238861	135238971	0.224	0.00400029	0.0210256	1	0.776	2728	149	174	0	253	4
A3SS506	ENSMUSG00000019302.16	Atp6v0a1	chr11	+	101026659	101026763	101026680	101026763	101021053	101021182	0.225	0.0270789	0.0823831	0.388	0.163	170	149	26	36	4	18
A3SS846	ENSMUSG00000043923.8	Ccdc84	chr9	-	44412916	44413043	44412916	44413022	44413136	44413201	0.226	0.0425004	0.115409	0.226	0	170	149	2	6	0	4
A3SS3200	ENSMUSG00000021546.18	Hnrnpk	chr13	-	58391238	58392476	58391238	58392416	58393195	58393365	0.226	0.000149558	0.00217002	0.447	0.221	209	149	127	112	31	78
A3SS1035	ENSMUSG00000019823.17	Mical1	chr10	+	41479325	41479499	41479394	41479499	41478962	41479067	0.227	0.0133925	0.0498445	0.227	0	218	149	3	7	0	8
A3SS2497	ENSMUSG00000038736.10	Nudcd1	chr15	-	44400019	44400227	44400019	44400224	44401281	44401464	0.227	0.0147059	0.0533444	0.227	0	152	149	3	10	0	7
A3SS3143	ENSMUSG00000003166.19	Dgcr2	chr16	-	17858359	17858579	17858359	17858570	17859403	17859526	0.233	0.046847	0.123847	1	0.767	158	149	1	0	7	2
A3SS2726	ENSMUSG00000001065.15	Zfp276	chr8	+	123267504	123267699	123267599	123267699	123265313	123265431	0.234	0.0468634	0.123847	0.234	0	244	149	2	4	0	2
A3SS177	ENSMUSG00000031209.14	Heph	chrX	+	96497847	96498056	96497973	96498056	96486226	96486358	0.235	0.0232589	0.0738897	1	0.765	275	149	24	0	12	2
A3SS4540	ENSMUSG00000037300.18	Ttc13	chr8	-	124676340	124676450	124676340	124676447	124679001	124679086	0.236	0.0303381	0.0895895	0.946	0.71	152	149	36	2	10	4
A3SS3186	ENSMUSG00000022223.9	Sdr39u1	chr14	-	55898242	55898477	55898242	55898386	55899183	55899305	0.237	0.00722662	0.0320734	0.237	0	240	149	8	16	0	2
A3SS1275	ENSMUSG00000035632.16	Cnot3	chr7	+	3653196	3653419	3653199	3653419	3652032	3652128	0.24	0.000909978	0.00827202	0.24	0	152	149	9	28	0	14
A3SS2282	ENSMUSG00000031010.17	Usp9x	chrX	+	13116608	13116757	13116623	13116757	13114507	13114644	0.243	0.00115353	0.00961698	0.243	0	164	149	6	17	0	14
A3SS234	ENSMUSG00000052488.7	Cherp	chr8	-	72468374	72468519	72468374	72468486	72469863	72470015	0.247	0.00467582	0.0233692	0.247	0	182	149	6	15	0	4
A3SS3574	ENSMUSG00000053754.14	Chd8	chr14	-	52212562	52212743	52212562	52212719	52212823	52213023	0.249	0.000792557	0.0074748	0.249	0	173	149	10	26	0	12
A3SS2476	ENSMUSG00000029346.12	Srrd	chr5	-	112338317	112338567	112338317	112338472	112339718	112339817	0.25	0.000956094	0.00853696	0.25	0	244	149	6	11	0	11
A3SS4331	ENSMUSG00000091803.7	Cox16	chr12	-	81472092	81472351	81472092	81472171	81474586	81474649	0.251	0.0102603	0.0410683	0.895	0.644	329	149	75	4	36	9
A3SS4839	ENSMUSG00000020687.13	Cdc27	chr11	-	104526050	104526184	104526050	104526166	104526862	104526977	0.251	0.000635424	0.00647875	0.251	0	167	149	6	16	0	18
A3SS2372	ENSMUSG00000031278.12	Acsl4	chrX	-	142351378	142351908	142351378	142351618	142360386	142360436	0.253	0.00934884	0.0384465	0.253	0	439	149	4	4	0	2
A3SS2739	ENSMUSG00000070733.13	Fryl	chr5	-	73068723	73068914	73068723	73068911	73069882	73070004	0.254	0.022248	0.0715827	1	0.746	152	149	13	0	6	2
A3SS3036	ENSMUSG00000051517.14	Arhgef39	chr4	-	43496141	43496720	43496141	43496717	43496820	43496909	0.254	0.0410393	0.112189	1	0.746	152	149	1	0	6	2
A3SS4662	ENSMUSG00000010609.15	Psen2	chr1	-	180229385	180229487	180229385	180229484	180229841	180229925	0.254	0.0285946	0.0859545	1	0.746	152	149	8	0	6	2
A3SS3521	ENSMUSG00000031851.14	Ntpcr	chr8	+	125745235	125745445	125745239	125745445	125737322	125737419	0.255	0.0200121	0.0665158	1	0.745	153	149	15	0	6	2
A3SS1073	ENSMUSG00000057101.8	Zfp180	chr7	+	24101447	24101568	24101452	24101568	24097820	24097895	0.256	0.025453	0.0790301	1	0.744	154	149	10	0	6	2
A3SS2878	ENSMUSG00000028676.17	Srsf10	chr4	+	135863522	135863576	135863525	135863576	135863039	135863202	0.256	0.000572375	0.00603995	0.799	0.543	152	149	65	16	57	47
A3SS3014	ENSMUSG00000031537.15	Ikbkb	chr8	-	22669606	22669730	22669606	22669725	22671630	22671745	0.256	0.0205251	0.0676118	1	0.744	154	149	21	0	6	2
A3SS3523	ENSMUSG00000022536.13	Glyr1	chr16	-	5021337	5021448	5021337	5021430	5026507	5026607	0.257	0.0288353	0.0862921	0.486	0.229	167	149	18	17	7	21
A3SS736	ENSMUSG00000035545.13	Leng8	chr7	+	4143258	4143697	4143418	4143697	4142833	4143037	0.266	0.0165758	0.0583051	0.266	0	309	149	3	4	0	2
A3SS3072	ENSMUSG00000026159.13	Agfg1	chr1	+	82894475	82894567	82894481	82894567	82893423	82893582	0.276	0.00807969	0.0349333	0.866	0.59	155	149	54	8	15	10
A3SS3663	ENSMUSG00000078532.9	Nkain1	chr4	-	130533847	130534062	130533847	130534045	130537260	130537341	0.278	0.00881718	0.0370616	0.278	0	166	149	3	7	0	8
A3SS2627	ENSMUSG00000005417.17	Mprip	chr11	+	59735829	59736064	59735943	59736064	59731507	59731592	0.279	6.22842e-06	0.000240992	0.968	0.689	263	149	211	4	43	11
A3SS1380	ENSMUSG00000020929.14	Eftud2	chr11	-	102871019	102871185	102871019	102871182	102877609	102877718	0.282	0.0013399	0.0105859	0.282	0	152	149	6	15	0	10
A3SS503	ENSMUSG00000039542.16	Ncam1	chr9	-	49520034	49520215	49520034	49520212	49523521	49523646	0.29	0.00155658	0.0114775	0.441	0.151	152	149	29	36	6	33
A3SS2994	ENSMUSG00000055817.17	Mta3	chr17	+	83788917	83789042	83788920	83789042	83784276	83784335	0.292	0.00143714	0.0110303	0.292	0	152	149	8	19	0	8
A3SS4683	ENSMUSG00000003808.18	Farsa	chr8	+	84867749	84867918	84867752	84867918	84867548	84867648	0.301	0.00304405	0.0175995	0.943	0.642	152	149	67	4	11	6
A3SS4372	ENSMUSG00000034793.15	G6pc3	chr11	+	102192748	102193226	102193084	102193226	102192472	102192563	0.303	0.0203534	0.0673537	1	0.697	485	149	14	0	15	2
A3SS1091	ENSMUSG00000022394.14	L3mbtl2	chr15	+	81686939	81688315	81686991	81688315	81686210	81686321	0.31	0.0134108	0.0498445	1	0.69	201	149	17	0	6	2
A3SS1352	ENSMUSG00000028134.11	Ptbp2	chr3	-	119726065	119726220	119726065	119726205	119740314	119740510	0.312	0.0240275	0.0758526	0.312	0	164	149	2	4	0	4
A3SS2168	ENSMUSG00000021532.11	Fastkd3	chr13	+	68589222	68589389	68589319	68589389	68587659	68587834	0.312	0.000767206	0.00728122	0.312	0	246	149	12	16	0	6
A3SS75	ENSMUSG00000002105.15	Slc39a13	chr2	-	91065581	91065714	91065581	91065700	91066012	91066126	0.314	0.0272779	0.0828215	0.314	0	163	149	2	4	0	2
A3SS939	ENSMUSG00000014592.20	Camta1	chr4	-	151083676	151084200	151083676	151083861	151084562	151084878	0.314	0.014548	0.0531548	0.314	0	488	149	3	2	0	2
A3SS2092	ENSMUSG00000014668.15	Chfr	chr5	+	110140353	110140453	110140375	110140453	110136050	110136194	0.315	0.00256595	0.0154881	1	0.685	171	149	7	0	10	4
A3SS3193	ENSMUSG00000021819.11	Zswim8	chr14	+	20722459	20723006	20722827	20723006	20722142	20722319	0.316	0.0134484	0.0498615	1	0.684	517	149	32	0	15	2
A3SS2420	ENSMUSG00000052512.17	Nav2	chr7	+	49461908	49462017	49461911	49462017	49458095	49458208	0.32	0.0195273	0.0654814	0.484	0.164	152	149	22	23	2	10
A3SS4849	ENSMUSG00000031314.18	Taf1	chrX	+	101540759	101541001	101540822	101541001	101539067	101539187	0.322	0.0388648	0.107862	0.885	0.563	212	149	11	1	11	6
A3SS4492	ENSMUSG00000028708.16	Mknk1	chr4	+	115874619	115874814	115874758	115874814	115873210	115873306	0.326	0.0101387	0.0406897	1	0.674	288	149	34	0	8	2
A3SS3091	ENSMUSG00000047407.17	Tgif1	chr17	-	70844210	70845272	70844210	70845240	70846171	70846398	0.327	0.000433113	0.00477057	1	0.673	181	149	40	0	10	4
A3SS877	ENSMUSG00000066705.7	Fxyd6	chr9	+	45390633	45390672	45390636	45390672	45389987	45390047	0.338	0.00218128	0.0143847	0.565	0.227	152	149	45	34	6	20
A3SS3568	ENSMUSG00000001855.15	Nup214	chr2	+	32039319	32039476	32039322	32039476	32038101	32038172	0.338	0.0110912	0.0439024	1	0.662	152	149	17	0	4	2
A3SS843	ENSMUSG00000037134.17	Prmt9	chr8	+	77562413	77562516	77562448	77562516	77560806	77560974	0.339	0.00834409	0.0353686	0.873	0.534	184	149	17	2	17	12
A3SS849	ENSMUSG00000037020.16	Wdr62	chr7	-	30242745	30242935	30242745	30242877	30243042	30243141	0.34	0.0019292	0.013262	0.34	0	207	149	5	7	0	4
A3SS3307	ENSMUSG00000025572.17	Tmc6	chr11	-	117770690	117770802	117770690	117770786	117772672	117772852	0.34	0.0022372	0.0145514	0.34	0	165	149	4	7	0	6
A3SS11	ENSMUSG00000068457.14	Uty	chrY	-	1170903	1171002	1170903	1170954	1174727	1174854	0.346	0.0191602	0.0643935	1	0.654	197	149	4	0	5	2
A3SS604	ENSMUSG00000034021.15	Pds5b	chr5	+	150801118	150801229	150801121	150801229	150800577	150801017	0.348	0.00142527	0.0110294	0.348	0	152	149	6	11	0	6
A3SS4342	ENSMUSG00000032480.17	Dhx30	chr9	-	110112970	110113090	110112970	110113025	110115035	110115161	0.349	0.00638639	0.0295616	0.823	0.474	214	149	20	3	22	17
A3SS650	ENSMUSG00000008035.12	Mid1ip1	chrX	+	10717983	10719690	10717986	10719690	10717389	10717704	0.352	0.00466427	0.0233692	0.45	0.098	152	149	10	12	2	18
A3SS2017	ENSMUSG00000004937.6	Sgta	chr10	-	81050998	81051086	81050998	81051083	81051222	81051329	0.353	0.00215427	0.0143841	0.353	0	152	149	5	9	0	4
A3SS3821	ENSMUSG00000037692.14	Ahdc1	chr4	+	133060661	133060892	133060780	133060892	133055012	133055203	0.357	0.0185672	0.0626799	0.357	0	268	149	2	2	0	4
A3SS2344	ENSMUSG00000015365.15	Mov10l1	chr15	+	89022000	89022122	89022032	89022122	89021163	89021310	0.359	0.00130733	0.0104379	1	0.641	181	149	7	0	13	6
A3SS3571	ENSMUSG00000032657.15	Fam189b	chr3	+	89185433	89185609	89185436	89185609	89184888	89184996	0.359	0.00153714	0.0114775	1	0.641	152	149	5	0	20	11
A3SS63	ENSMUSG00000003813.15	Rad23a	chr8	-	84837459	84837593	84837459	84837590	84837688	84837767	0.361	0.012822	0.048371	0.731	0.37	152	149	25	9	6	10
A3SS2346	ENSMUSG00000024483.18	Ankhd1	chr18	+	36655422	36655677	36655473	36655677	36654092	36654266	0.361	0.0260012	0.0802367	0.788	0.427	200	149	10	2	12	12
A3SS1398	ENSMUSG00000034729.16	Mrps10	chr17	+	47372572	47372645	47372575	47372645	47372426	47372491	0.362	0.00100927	0.00885456	0.362	0	152	149	11	19	0	6
A3SS920	ENSMUSG00000030067.17	Foxp1	chr6	-	98945346	98945426	98945346	98945423	98945533	98945735	0.363	0.0277412	0.0838907	0.758	0.395	152	149	51	16	4	6
A3SS4133	ENSMUSG00000026017.13	Carf	chr1	+	60109221	60109449	60109326	60109449	60108082	60108200	0.37	0.0217982	0.0707388	0.37	0	254	149	2	2	0	2
A3SS1592	ENSMUSG00000042198.12	Chchd7	chr4	+	3939378	3939526	3939423	3939526	3938913	3939131	0.377	0.00507299	0.024694	0.95	0.573	194	149	49	2	7	4
A3SS608	ENSMUSG00000037313.16	Tacc3	chr5	+	33671664	33671785	33671725	33671785	33671403	33671510	0.38	0.000244579	0.00315444	0.949	0.569	210	149	78	3	13	7
A3SS2835	ENSMUSG00000038374.10	Rbm8a	chr3	+	96630476	96630554	96630479	96630554	96630301	96630361	0.38	0.00405412	0.0211684	0.38	0	152	149	15	24	0	2
A3SS3358	ENSMUSG00000062203.14	Gspt1	chr16	-	11238871	11239099	11238871	11239096	11240665	11240707	0.38	0.0125516	0.0477089	0.662	0.282	152	149	20	10	4	10
A3SS61	ENSMUSG00000029075.6	Tnfrsf4	chr4	+	156015299	156015452	156015385	156015452	156014901	156015009	0.388	0.00688961	0.031127	0.388	0	235	149	3	3	0	2
A3SS4870	ENSMUSG00000004896.16	Rrnad1	chr3	-	87927562	87927755	87927562	87927715	87927923	87928048	0.388	0.0166212	0.0583288	1	0.612	189	149	2	0	4	2
A3SS456	ENSMUSG00000040054.16	Baz2a	chr10	+	128113459	128113681	128113462	128113681	128112581	128112767	0.395	0.00164311	0.0120362	0.395	0	152	149	6	9	0	4
A3SS2723	ENSMUSG00000004677.17	Myo9b	chr8	+	71354513	71354555	71354516	71354555	71353961	71354135	0.395	0.00151606	0.0113818	0.395	0	152	149	14	21	0	4
A3SS3618	ENSMUSG00000038241.16	Cep250	chr2	+	155974249	155974483	155974252	155974483	155973342	155973489	0.395	0.0168207	0.0587549	0.395	0	152	149	2	3	0	2
A3SS1796	ENSMUSG00000037032.16	Apbb1	chr7	-	105565532	105565951	105565532	105565647	105566050	105566178	0.397	0.0219556	0.0709442	0.397	0	453	149	2	1	0	2
A3SS4388	ENSMUSG00000026283.13	Ing5	chr1	+	93811764	93811948	93811781	93811948	93806047	93806119	0.402	0.000141112	0.00212002	0.402	0	166	149	6	8	0	14
A3SS4176	ENSMUSG00000028467.15	Gba2	chr4	-	43570671	43570911	43570671	43570906	43571188	43571407	0.408	0.000534451	0.00571977	1	0.592	154	149	8	0	9	6
A3SS3787	ENSMUSG00000035505.14	Cox18	chr5	-	90218911	90219036	90218911	90219033	90219359	90219523	0.412	0.00593398	0.0280001	0.723	0.311	152	149	16	6	6	13
A3SS2044	ENSMUSG00000040675.17	Mthfd1l	chr10	+	4155541	4156111	4155649	4156111	4148008	4148126	0.413	0.00245422	0.0150538	0.685	0.272	257	149	15	4	20	31
A3SS2998	ENSMUSG00000039671.18	Zmynd8	chr2	-	165846020	165846239	165846020	165846164	165851999	165852148	0.413	0.000693746	0.0068367	0.413	0	224	149	18	17	0	4
A3SS65	ENSMUSG00000022324.15	Matn2	chr15	+	34433032	34433167	34433089	34433167	34432679	34432751	0.428	0.000119232	0.00195566	0.783	0.355	206	149	40	8	16	21
A3SS1	ENSMUSG00000112148.1	Lilrb4a	chr10	+	51491433	51492163	51491960	51492163	51491196	51491232	0.429	0.0105243	0.0420138	0.665	0.236	676	149	18	2	14	10
A3SS3127	ENSMUSG00000037440.8	Vnn1	chr10	+	23898407	23898600	23898429	23898600	23897292	23897423	0.433	0.00914933	0.0379295	1	0.567	171	149	7	0	3	2
A3SS3808	ENSMUSG00000007610.15	Gtpbp3	chr8	+	71490654	71490967	71490894	71490967	71490334	71490537	0.434	0.00191107	0.013262	0.434	0	389	149	4	2	0	4
A3SS863	ENSMUSG00000023007.15	Prpf40b	chr15	+	99315479	99315569	99315482	99315569	99315190	99315286	0.44	3.54686e-05	0.000743362	0.44	0	152	149	8	10	0	16
A3SS2325	ENSMUSG00000041264.16	Uspl1	chr5	+	149193839	149194440	149193897	149194440	149188344	149188473	0.443	0.000846482	0.00783645	1	0.557	207	149	6	0	7	4
A3SS2391	ENSMUSG00000022617.14	Chkb	chr15	-	89428410	89428578	89428410	89428544	89428713	89428827	0.449	0.000903303	0.00826112	0.449	0	183	149	5	5	0	4
A3SS726	ENSMUSG00000015176.10	Nolc1	chr19	+	46079907	46080085	46079910	46080085	46079130	46079258	0.457	0.00275124	0.0161542	0.457	0	152	149	12	14	0	2
A3SS2688	ENSMUSG00000078681.10	Tm2d3	chr7	+	65695142	65695327	65695169	65695327	65693850	65693943	0.458	0.0035285	0.0192917	0.458	0	176	149	3	3	0	3
A3SS3700	ENSMUSG00000025759.11	Mfsd8	chr3	-	40835168	40835409	40835168	40835305	40837088	40837132	0.459	0.00210895	0.014144	1	0.541	253	149	8	0	6	3
A3SS2085	ENSMUSG00000023262.13	Acy1	chr9	-	106437628	106437737	106437628	106437733	106438132	106438319	0.46	0.00226648	0.0145937	0.46	0	153	149	7	8	0	2
A3SS3665	ENSMUSG00000037475.15	Thoc2	chrX	-	41812458	41812575	41812458	41812494	41813949	41814008	0.463	0.000101575	0.0017222	0.463	0	230	149	8	6	0	8
A3SS703	ENSMUSG00000020472.14	Zkscan17	chr11	-	59503383	59503810	59503383	59503763	59504147	59504254	0.467	0.00534763	0.0256993	1	0.533	196	149	12	0	3	2
A3SS2825	ENSMUSG00000026565.18	Pou2f1	chr1	-	165875902	165876048	165875902	165875976	165876976	165877065	0.471	0.00246408	0.0150538	1	0.529	221	149	4	0	5	3
A3SS4625	ENSMUSG00000001062.18	Vps9d1	chr8	-	123247966	123248071	123247966	123248054	123248153	123248206	0.473	0.0111208	0.0439024	0.473	0	166	149	2	2	0	2
A3SS3049	ENSMUSG00000023707.13	Ogfod2	chr5	+	124114064	124114645	124114387	124114645	124113428	124113528	0.475	0.000349819	0.00412404	1	0.525	472	149	19	0	14	4
A3SS2923	ENSMUSG00000024985.18	Tcf7l2	chr19	+	55917338	55917479	55917353	55917479	55912558	55912645	0.476	0.00109713	0.00931905	0.476	0	164	149	4	4	0	2
A3SS237	ENSMUSG00000035585.16	Tsen34	chr7	+	3695352	3695621	3695363	3695621	3694977	3695227	0.482	0.0402916	0.110747	0.482	0	160	149	1	1	0	1
A3SS2680	ENSMUSG00000045672.15	Col27a1	chr4	+	63324393	63324484	63324430	63324484	63323918	63323981	0.49	0.000642125	0.00650313	0.49	0	186	149	6	5	0	4
A3SS914	ENSMUSG00000006920.14	Ezh1	chr11	-	101217242	101217368	101217242	101217363	101218653	101218720	0.492	0.00977769	0.0394506	0.492	0	154	149	2	2	0	2
A3SS1280	ENSMUSG00000063455.16	D630045J12Rik	chr6	-	38136833	38136994	38136833	38136991	38139422	38139469	0.495	0.00955798	0.038876	0.495	0	152	149	2	2	0	2
A3SS1478	ENSMUSG00000043467.19	Zbtb37	chr1	-	161031804	161032764	161031804	161032761	161034087	161034284	0.495	0.00955798	0.038876	0.495	0	152	149	2	2	0	2
A3SS3165	ENSMUSG00000066037.14	Hnrnpr	chr4	+	136314086	136314255	136314089	136314255	136310967	136311089	0.495	0.0028713	0.0167289	0.495	0	152	149	3	3	0	2
A3SS3938	ENSMUSG00000037270.18	4932438A13Rik	chr3	+	36936988	36937168	36936991	36937168	36930997	36931135	0.495	0.00237871	0.0147715	0.495	0	152	149	3	3	0	4
A3SS4020	ENSMUSG00000032411.15	Tfdp2	chr9	+	96297623	96297770	96297626	96297770	96294964	96295127	0.502	0.00564638	0.0269633	0.831	0.329	152	149	10	2	4	8
A3SS835	ENSMUSG00000016477.18	E2f3	chr13	-	29918575	29918795	29918575	29918777	29920113	29920225	0.507	0.00903098	0.037542	0.908	0.401	167	149	11	1	3	4
A3SS4276	ENSMUSG00000042302.14	Ehbp1	chr11	-	22146462	22146700	22146462	22146625	22151066	22151189	0.509	1.52883e-06	0.000164786	0.509	0	224	149	14	9	0	14
A3SS1778	ENSMUSG00000039041.15	Adrm1	chr2	+	180173909	180174946	180174864	180174946	180172855	180172972	0.514	0.00230649	0.0146993	1	0.486	1104	149	70	0	14	2
A3SS1328	ENSMUSG00000008690.15	Ncaph2	chr15	+	89370600	89370675	89370603	89370675	89370394	89370488	0.515	3.07416e-06	0.00020944	0.515	0	152	149	13	12	0	16
A3SS3316	ENSMUSG00000031342.17	Gpm6b	chrX	+	166385390	166388988	166386951	166388988	166383934	166384000	0.519	0.00100158	0.00883853	0.898	0.379	1710	149	101	1	42	6
A3SS210	ENSMUSG00000040651.9	Fam208a	chr14	+	27480641	27483555	27480915	27483555	27479923	27480091	0.532	0.0044594	0.0227047	1	0.468	423	149	9	0	5	2
A3SS4843	ENSMUSG00000047417.17	Rexo1	chr10	-	80544282	80544444	80544282	80544420	80544759	80544873	0.537	0.00771239	0.0336358	1	0.463	173	149	1	0	2	2
A3SS2699	ENSMUSG00000089809.9	Rasgef1b	chr5	-	99234475	99234691	99234475	99234688	99240822	99240960	0.541	0.0012654	0.0102661	0.541	0	152	149	6	5	0	2
A3SS1455	ENSMUSG00000057982.8	Zfp809	chr9	+	22236027	22236294	22236201	22236294	22235019	22235146	0.547	0.0137526	0.0507402	0.764	0.217	323	149	7	1	3	5
A3SS1099	ENSMUSG00000037816.10	Fbxw17	chr13	+	50432170	50432346	50432175	50432346	50431539	50431750	0.551	0.00765695	0.0334908	0.795	0.244	154	149	8	2	2	6
A3SS1513	ENSMUSG00000058440.14	Nrf1	chr6	+	30089911	30090146	30089914	30090146	30088832	30088988	0.56	3.19226e-06	0.00020944	1	0.44	152	149	16	0	8	10
A3SS3008	ENSMUSG00000043411.15	Usp48	chr4	+	137615712	137615841	137615715	137615841	137613681	137613861	0.56	8.31058e-06	0.00030587	1	0.44	152	149	13	0	8	10
A3SS507	ENSMUSG00000028689.14	Ccdc163	chr4	+	116709437	116709619	116709481	116709619	116709239	116709273	0.564	0.00414394	0.0215628	1	0.436	193	149	6	0	2	2
A3SS3719	ENSMUSG00000026269.14	Rnpepl1	chr1	+	92918872	92919103	92918937	92919103	92918017	92918126	0.59	6.45882e-05	0.00120352	1	0.41	214	149	23	0	4	4
A3SS882	ENSMUSG00000039242.10	B3galnt2	chr13	+	13991368	13991552	13991409	13991552	13990788	13990867	0.594	0.0253874	0.0789888	0.876	0.282	190	149	18	2	1	2
A3SS4059	ENSMUSG00000018752.19	Tnfsfm13	chr11	-	69684217	69684336	69684217	69684333	69684484	69684532	0.595	0.00150521	0.0113568	0.595	0	152	149	3	2	0	2
A3SS3975	ENSMUSG00000022255.16	Mtdh	chr15	+	34114023	34118110	34117879	34118110	34099483	34099585	0.599	0.000317888	0.00393192	1	0.401	4005	149	109	0	54	3
A3SS1661	ENSMUSG00000063889.16	Crem	chr18	-	3266355	3268129	3266355	3267732	3273421	3273578	0.6	0.000233746	0.00308967	0.6	0	546	149	22	4	0	2
A3SS3753	ENSMUSG00000026171.12	Rnf25	chr1	-	74595208	74595301	74595208	74595298	74595630	74595768	0.607	9.49157e-06	0.000333088	0.889	0.282	152	149	41	5	4	10
A3SS3080	ENSMUSG00000026584.14	Scyl3	chr1	+	163934631	163934817	163934692	163934817	163933478	163933693	0.617	1.83575e-05	0.000485991	1	0.383	210	149	12	0	7	8
A3SS2780	ENSMUSG00000026199.17	Ankzf1	chr1	+	75195568	75195712	75195599	75195712	75195062	75195256	0.623	0.00360194	0.0194815	0.623	0	180	149	2	1	0	4
A3SS4210	ENSMUSG00000036622.15	Atp13a2	chr4	+	141006678	141006848	141006752	141006848	141006351	141006503	0.626	0.00113821	0.00954198	0.626	0	223	149	5	2	0	1
A3SS1910	ENSMUSG00000025558.17	Dock9	chr14	-	121597641	121597756	121597641	121597753	121599687	121599821	0.632	0.00072472	0.00696562	0.632	0	152	149	7	4	0	2
A3SS2852	ENSMUSG00000051278.12	Zgrf1	chr3	+	127594459	127596022	127595878	127596022	127589968	127590108	0.637	0.0114452	0.0448592	1	0.363	1568	149	7	0	6	1
A3SS1509	ENSMUSG00000036916.13	Zfp280c	chrX	-	48578379	48578556	48578379	48578529	48588702	48588749	0.639	0.000975685	0.00866064	1	0.361	176	149	2	0	2	3
A3SS1565	ENSMUSG00000019817.18	Plagl1	chr10	+	13116695	13116781	13116709	13116781	13112518	13112550	0.646	0.000724635	0.00696562	0.646	0	163	149	4	2	0	1
A3SS307	ENSMUSG00000022199.11	Slc22a17	chr14	-	54908822	54908988	54908822	54908863	54909670	54909825	0.648	0.00310781	0.0177938	1	0.352	274	149	1	0	2	2
A3SS606	ENSMUSG00000020773.11	Trim47	chr11	-	116106931	116107006	116106931	116107003	116107423	116107622	0.649	0.000166839	0.0023529	0.649	0	152	149	17	9	0	4
A3SS464	ENSMUSG00000078485.3	Plekhn1	chr4	-	156222250	156222481	156222250	156222478	156222639	156222780	0.662	0.00232443	0.0146993	0.662	0	152	149	2	1	0	5
A3SS2027	ENSMUSG00000039137.18	Whrn	chr4	-	63416411	63416593	63416411	63416590	63418087	63418622	0.662	0.00394306	0.0208774	0.662	0	152	149	2	1	0	1
A3SS3152	ENSMUSG00000034973.16	Dopey1	chr9	+	86512557	86513179	86512560	86513179	86507503	86507737	0.662	0.00345013	0.0191406	0.662	0	152	149	2	1	0	2
A3SS3246	ENSMUSG00000028809.16	Srrm1	chr4	-	135340502	135340607	135340502	135340604	135340846	135341035	0.662	0.000369586	0.00416198	0.662	0	152	149	4	2	0	2
A3SS3455	ENSMUSG00000091568.8	Gm8206	chr14	-	6016758	6017902	6016758	6017084	6020476	6020659	0.684	0.00811404	0.0349333	1	0.316	967	149	6	0	3	1
A3SS1814	ENSMUSG00000090266.10	Mettl23	chr11	+	116845762	116845945	116845818	116845945	116843674	116843774	0.708	0.00037495	0.00419111	0.708	0	205	149	10	3	0	2
A3SS166	ENSMUSG00000038126.17	Mphosph9	chr5	-	124259967	124260215	124259967	124260169	124260934	124261035	0.724	0.00135308	0.0106344	1	0.276	195	149	5	0	1	2
A3SS4178	ENSMUSG00000025409.14	Mbd6	chr10	-	127283024	127283162	127283024	127283088	127283391	127283444	0.728	0.000264099	0.00337733	0.728	0	223	149	8	2	0	2
A3SS4448	ENSMUSG00000030929.17	Eri2	chr7	-	119786738	119787485	119786738	119786827	119787733	119787834	0.73	0.000936641	0.00841305	1	0.27	807	149	4	0	4	2
A3SS793	ENSMUSG00000042508.16	Dmtf1	chr5	-	9126539	9126802	9126539	9126643	9127956	9128108	0.734	0.000136648	0.00208285	1	0.266	308	149	5	0	3	4
A3SS2819	ENSMUSG00000014873.15	Surf2	chr2	+	26918864	26919055	26918928	26919055	26917427	26917531	0.766	1.09162e-06	0.000126712	0.766	0	213	149	28	6	0	6
A3SS4711	ENSMUSG00000028459.11	Cd72	chr4	-	43449451	43449549	43449451	43449528	43450069	43450221	0.774	0.00023751	0.00308967	1	0.226	170	149	2	0	2	6
A3SS3583	ENSMUSG00000022000.11	Zc3h13	chr14	+	75335921	75336074	75335924	75336074	75331705	75332218	0.797	0.000302756	0.00380716	0.797	0	152	149	12	3	0	2
A3SS970	ENSMUSG00000053091.16	Lins1	chr7	+	66710158	66710746	66710229	66710746	66709293	66709435	0.816	0.000123608	0.0019843	1	0.184	220	149	5	0	1	3
A3SS4167	ENSMUSG00000026798.10	Coq4	chr2	+	29795380	29795510	29795383	29795510	29790456	29790559	0.873	7.82708e-05	0.00134217	0.873	0	152	149	7	1	0	2
A3SS413	ENSMUSG00000055897.13	Ppp4r1l-ps	chr2	-	173615482	173616423	173615482	173615576	173659322	173659367	0.944	0.000141897	0.00212002	1	0.056	996	149	1	0	2	5
A3SS154	ENSMUSG00000026879.14	Gsn	chr2	+	35282650	35282721	35282659	35282721	35266819	35266903	1	1.08551e-06	0.000126712	1	0	158	149	4	0	0	4
A3SS201	ENSMUSG00000029049.14	Morn1	chr4	+	155128678	155128800	155128682	155128800	155111416	155111589	1	7.64948e-05	0.00132689	1	0	153	149	1	0	0	1
A3SS693	ENSMUSG00000040272.14	Accs	chr2	-	93847916	93848189	93847916	93848186	93849764	93849939	1	1.82852e-05	0.000485991	1	0	152	149	2	0	0	2
A3SS890	ENSMUSG00000025085.16	Ablim1	chr19	-	57046924	57047071	57046924	57047065	57049461	57049509	1	3.16424e-06	0.00020944	1	0	155	149	2	0	0	8
A3SS1453	ENSMUSG00000079177.4	Fam228a	chr12	-	4732740	4732929	4732740	4732890	4734967	4735036	1	2.60847e-05	0.000615028	1	0	188	149	1	0	0	4
A3SS1599	ENSMUSG00000022211.9	Carmil3	chr14	+	55494347	55494421	55494406	55494421	55494178	55494249	1	1.73311e-05	0.000485991	1	0	208	149	2	0	0	2
A3SS1629	ENSMUSG00000053158.10	Fes	chr7	-	80382312	80382431	80382312	80382396	80382520	80382707	1	9.74658e-06	0.000334182	1	0	184	149	3	0	0	2
A3SS1685	ENSMUSG00000028906.16	Epb41	chr4	-	131967787	131967975	131967787	131967972	131974683	131974856	1	2.59731e-06	0.00020944	1	0	152	149	10	0	0	2
A3SS1807	ENSMUSG00000023191.9	P3h3	chr6	-	124845201	124845658	124845201	124845319	124845941	124846043	1	4.97212e-07	8.33659e-05	1	0	488	149	18	0	0	2
A3SS1933	ENSMUSG00000071533.11	Pcnp	chr16	-	56024223	56024438	56024223	56024386	56029602	56029696	1	1.09903e-07	2.36919e-05	1	0	201	149	8	0	0	4
A3SS2075	ENSMUSG00000032815.16	Fanca	chr8	-	123269289	123269462	123269289	123269362	123269859	123269965	1	5.08532e-06	0.000232538	1	0	249	149	2	0	0	7
A3SS2725	ENSMUSG00000062627.9	Mysm1	chr4	-	94968979	94969058	94968979	94969053	94970511	94970535	1	9.17281e-06	0.000329566	1	0	154	149	3	0	0	2
A3SS2869	ENSMUSG00000001827.12	Folr1	chr7	-	101868397	101868551	101868397	101868467	101869156	101869304	1	3.67159e-06	0.000221291	1	0	233	149	5	0	0	2
A3SS3124	ENSMUSG00000043987.18	Cep164	chr9	-	45774783	45774907	45774783	45774904	45775191	45775367	1	5.44219e-08	2.36919e-05	1	0	152	149	12	0	0	4
A3SS3244	ENSMUSG00000051396.15	Gm45902	chr2	-	3508292	3509095	3508292	3509020	3511014	3511097	1	2.87857e-05	0.000665512	1	0	224	149	1	0	0	2
A3SS3377	ENSMUSG00000078350.11	Smim1	chr4	-	154023687	154023887	154023687	154023817	154025503	154025621	1	9.97391e-06	0.000334182	1	0	219	149	3	0	0	2
A3SS3582	ENSMUSG00000025575.14	Cant1	chr11	-	118417573	118417806	118417573	118417654	118418929	118419023	1	4.57112e-07	8.33659e-05	1	0	301	149	5	0	0	4
A3SS4054	ENSMUSG00000021922.17	Itih4	chr14	+	30897522	30897573	30897525	30897573	30896557	30896770	1	4.42857e-06	0.000221291	1	0	152	149	2	0	0	4
A3SS4128	ENSMUSG00000037904.14	Ankrd9	chr12	-	110976426	110977770	110976426	110977548	110977947	110978127	1	6.12881e-06	0.000240992	1	0	371	149	4	0	0	2
A3SS4493	ENSMUSG00000039994.15	Timeless	chr10	+	128250284	128250462	128250287	128250462	128249967	128250110	1	3.81417e-06	0.000221291	1	0	152	149	6	0	0	2
A3SS4519	ENSMUSG00000036555.14	Iqce	chr5	-	140669021	140669120	140669021	140669105	140670466	140670567	1	2.28968e-06	0.000203243	1	0	164	149	4	0	0	3
A3SS4563	ENSMUSG00000031112.10	Stk26	chrX	+	50884577	50885697	50885588	50885697	50879488	50879545	1	3.32122e-05	0.000715537	1	0	1160	149	2	0	0	8
A3SS4645	ENSMUSG00000028212.16	Ccne2	chr4	+	11192814	11192911	11192817	11192911	11192680	11192717	1	9.34787e-08	2.36919e-05	1	0	152	149	9	0	0	4
A3SS4676	ENSMUSG00000067629.11	Syngap1	chr17	+	26964826	26965038	26964832	26965038	26962913	26963087	1	1.82749e-05	0.000485991	1	0	155	149	2	0	0	2

## Sheet: A5SS
Table S5. Differential AS Event in NC- or Anta-transfected cells.
Annotation											DE Statistic							Counts
Track_ID	Gene_ID	Gene_Name	Chrom	Strand	Long_ES	Long_EE	Short_ES	Short_EE	Flanking_ES	Flanking_EE	Diff	p_value	q_value	IncLevel_Anta	IncLevel_NC	IncFormLen	SkipFormLen	IJC_Anta	SJC_Anta	IJC_NC	SJC_NC
A5SS954	ENSMUSG00000029267.17	Mtf2	chr5	+	108069161	108069523	108069161	108069363	108080824	108081023	-1	1.99333e-05	0.000498626	0	1	309	149	0	1	4	0
A5SS1585	ENSMUSG00000052934.14	Fbxo31	chr8	-	121556119	121556351	121556241	121556351	121555205	121555359	-1	6.4707e-06	0.000303321	0	1	271	149	0	5	2	0
A5SS1660	ENSMUSG00000015120.15	Ube2i	chr17	-	25274161	25274310	25274172	25274310	25269402	25269479	-1	1.82438e-05	0.000498626	0	1	160	149	0	2	2	0
A5SS1695	ENSMUSG00000060510.14	Zfp266	chr9	-	20521343	20521417	20521354	20521417	20508018	20508185	-1	1.82438e-05	0.000498626	0	1	160	149	0	2	2	0
A5SS2304	ENSMUSG00000032712.16	2810474O19Rik	chr6	+	149310321	149310377	149310321	149310359	149325404	149329784	-1	3.9517e-05	0.000866171	0	1	167	149	0	1	2	0
A5SS2586	ENSMUSG00000044768.16	D1Ertd622e	chr1	-	97660730	97661676	97661554	97661676	97654599	97654689	-1	1.17139e-05	0.000413043	0	1	973	149	0	3	2	0
A5SS2637	ENSMUSG00000022704.15	Qtrt2	chr16	-	43880828	43881213	43880967	43881213	43880298	43880354	-1	5.76758e-06	0.000292344	0	1	288	149	0	10	2	0
A5SS2645	ENSMUSG00000031105.16	Slc25a14	chrX	+	48623961	48624206	48623961	48624197	48629251	48629345	-1	1.82582e-05	0.000498626	0	1	158	149	0	2	2	0
A5SS2682	ENSMUSG00000052446.17	Zfp961	chr8	+	71965793	71965920	71965793	71965916	71966099	71966160	-1	9.14589e-06	0.000337151	0	1	153	149	0	2	3	0
A5SS2751	ENSMUSG00000029673.17	Auts2	chr5	-	131472237	131472479	131472258	131472479	131470413	131470458	-1	3.41326e-06	0.000242307	0	1	170	149	0	8	2	0
A5SS1482	ENSMUSG00000024188.15	Luc7l	chr17	+	26252965	26254388	26252965	26253091	26255030	26255125	-0.947	7.21805e-06	0.000303321	0.053	1	1446	149	12	22	9	0
A5SS400	ENSMUSG00000037326.10	Capn15	chr17	-	25960064	25960563	25960336	25960563	25959806	25959985	-0.894	0.000129578	0.00223592	0.106	1	421	149	1	3	1	0
A5SS1181	ENSMUSG00000030263.13	Lrmp	chr6	+	145137459	145138086	145137459	145137607	145138181	145138263	-0.894	0.00014046	0.00237318	0.106	1	628	149	1	2	2	0
A5SS2355	ENSMUSG00000027881.14	Prpf38b	chr3	-	108908325	108908404	108908335	108908404	108907931	108908083	-0.877	7.961e-06	0.000307446	0.123	1	159	149	3	20	4	0
A5SS521	ENSMUSG00000033016.15	Nfatc1	chr18	-	80635401	80636076	80635690	80636076	80606204	80608025	-0.855	0.000322088	0.00384138	0.145	1	438	149	1	2	2	0
A5SS1626	ENSMUSG00000026107.11	Nabp1	chr1	-	51477721	51478399	51478371	51478399	51477477	51477616	-0.843	0.000281105	0.00356212	0.157	1	799	149	2	2	1	0
A5SS437	ENSMUSG00000004500.9	Zfp324	chr7	+	12968794	12968968	12968794	12968921	12969363	12969480	-0.822	0.000187541	0.00286974	0.178	1	196	149	2	7	2	0
A5SS204	ENSMUSG00000109378.1	U2af1l4	chr7	+	30564202	30564394	30564202	30564301	30564473	30564607	-0.82	0.000223319	0.0031774	0.18	1	242	149	5	14	3	0
A5SS2442	ENSMUSG00000085385.7	Snhg17	chr2	-	158360458	158360599	158360526	158360599	158359181	158359432	-0.814	3.22707e-06	0.000242307	0.186	1	217	149	2	6	10	0
A5SS1712	ENSMUSG00000035762.11	Tmem161b	chr13	+	84283984	84284185	84283984	84284125	84286684	84286798	-0.808	0.000211721	0.00312361	0.192	1	209	149	1	3	2	0
A5SS968	ENSMUSG00000058013.11	Sept11	chr5	+	93138437	93138596	93138437	93138537	93139448	93139563	-0.807	0.000214328	0.00312361	0.193	1	208	149	1	3	2	0
A5SS1603	ENSMUSG00000050323.14	Ndufaf6	chr4	-	11073139	11073243	11073143	11073243	11070199	11070322	-0.796	8.18194e-05	0.00147457	0	0.796	153	149	0	3	8	2
A5SS90	ENSMUSG00000031099.16	Smarca1	chrX	-	47887096	47887198	47887111	47887198	47884036	47884203	-0.732	2.8917e-05	0.000689756	0	0.732	164	149	0	6	6	2
A5SS1605	ENSMUSG00000056492.6	Adgrf5	chr17	+	43403917	43404097	43403917	43404043	43410501	43410556	-0.732	0.00111787	0.00903382	0.268	1	203	149	1	2	6	0
A5SS1416	ENSMUSG00000031109.16	Enox2	chrX	-	49286844	49286904	49286855	49286904	49168640	49168784	-0.682	0.00223158	0.0144785	0.318	1	160	149	1	2	4	0
A5SS136	ENSMUSG00000047767.17	Atg16l2	chr7	-	101291714	101291999	101291878	101291999	101291486	101291592	-0.677	0.00205434	0.0138538	0.323	1	313	149	2	2	3	0
A5SS429	ENSMUSG00000021115.15	Vrk1	chr12	+	106070524	106071641	106070524	106070615	106073618	106073678	-0.663	0.000318089	0.00384138	0.337	1	1175	149	12	3	1	0
A5SS1422	ENSMUSG00000048796.7	Cyb561d1	chr3	-	108200626	108200834	108200759	108200834	108200124	108200162	-0.654	0.00292693	0.0173266	0.346	1	282	149	2	2	1	0
A5SS154	ENSMUSG00000005672.12	Kit	chr5	+	75638964	75639158	75638964	75639146	75640492	75640599	-0.649	0.000380444	0.00416946	0	0.649	161	149	0	2	4	2
A5SS1251	ENSMUSG00000022702.15	Hira	chr16	+	18895902	18896046	18895902	18895927	18896453	18896564	-0.643	0.000346538	0.00401489	0.357	1	268	149	4	4	4	0
A5SS672	ENSMUSG00000039989.7	Cbx4	chr11	-	119084531	119084628	119084562	119084628	119082516	119082583	-0.623	6.25556e-05	0.00120792	0	0.623	180	149	0	16	4	2
A5SS1283	ENSMUSG00000063810.7	Alms1	chr6	+	85608985	85610532	85608985	85609125	85610817	85610936	-0.599	0.0160284	0.0541627	0.401	1	1556	149	7	1	1	0
A5SS2181	ENSMUSG00000040928.15	S100pbp	chr4	-	129182208	129182532	129182331	129182532	129181966	129182100	-0.594	0.000273651	0.00356212	0.406	1	272	149	5	4	6	0
A5SS1137	ENSMUSG00000027951.16	Adar	chr3	+	89745375	89745601	89745375	89745523	89745819	89745991	-0.584	5.04552e-06	0.000272795	0.416	1	227	149	13	12	16	0
A5SS1982	ENSMUSG00000068663.13	Clec16a	chr16	+	10595801	10596033	10595801	10595985	10611002	10611135	-0.569	0.00554618	0.0263038	0.431	1	197	149	2	2	2	0
A5SS639	ENSMUSG00000060147.15	Serpinb6a	chr13	-	33935572	33935794	33935618	33935794	33931471	33931646	-0.567	0.022603	0.0696999	0.433	1	195	149	1	1	2	0
A5SS1292	ENSMUSG00000028677.19	Rnf220	chr4	-	117288362	117289068	117289025	117289068	117285850	117285972	-0.562	0.000637029	0.00590719	0.438	1	812	149	17	4	11	0
A5SS414	ENSMUSG00000030322.12	Mbd4	chr6	-	115848394	115849732	115848905	115849732	115845542	115845617	-0.559	0.00438047	0.0223431	0.441	1	660	149	7	2	2	0
A5SS2418	ENSMUSG00000048495.16	Tyw5	chr1	-	57401368	57401523	57401387	57401523	57396726	57396796	-0.555	0.000228823	0.00319958	0.053	0.608	168	149	1	16	7	4
A5SS194	ENSMUSG00000022864.13	D16Ertd472e	chr16	-	78576190	78576657	78576390	78576657	78575920	78576054	-0.539	0.0238529	0.0729989	0.461	1	349	149	2	1	3	0
A5SS1666	ENSMUSG00000004996.9	Mri1	chr8	-	84256243	84256419	84256307	84256419	84254175	84254352	-0.534	0.00111112	0.00903382	0.466	1	213	149	5	4	2	0
A5SS2352	ENSMUSG00000037730.13	Mynn	chr3	+	30603503	30603800	30603503	30603670	30607036	30607830	-0.529	0.00148861	0.0109751	0.471	1	279	149	5	3	4	0
A5SS64	ENSMUSG00000040563.13	Plppr2	chr9	+	21946945	21947068	21946945	21947052	21947380	21947432	-0.525	0.00769895	0.0318564	0.475	1	165	149	2	2	2	0
A5SS1761	ENSMUSG00000026127.13	Imp4	chr1	+	34442909	34443104	34442909	34442993	34443377	34443487	-0.518	0.00391256	0.0208919	0.241	0.759	260	149	5	9	11	2
A5SS2475	ENSMUSG00000024293.15	Esco1	chr18	-	10593745	10595875	10595675	10595875	10588438	10588550	-0.518	0.00496895	0.0248754	0.482	1	2079	149	26	2	11	0
A5SS2070	ENSMUSG00000005774.12	Rfx5	chr3	+	94955014	94955146	94955014	94955136	94955351	94955385	-0.516	0.00525668	0.0256105	0.484	1	159	149	2	2	7	0
A5SS2406	ENSMUSG00000027425.18	Kat14	chr2	+	144373190	144373855	144373190	144373369	144375844	144375963	-0.516	0.000299731	0.00368306	0.484	1	635	149	16	4	18	0
A5SS2099	ENSMUSG00000031060.16	Rbm10	chrX	+	20645436	20645597	20645436	20645594	20645768	20645866	-0.505	0.000151305	0.00245418	0.495	1	152	149	5	5	10	0
A5SS808	ENSMUSG00000025899.14	Alkbh8	chr9	+	3335477	3335748	3335477	3335594	3338455	3338591	-0.504	0.0306592	0.0891205	0.496	1	303	149	2	1	2	0
A5SS2107	ENSMUSG00000039748.11	Exo1	chr1	+	175881131	175881354	175881131	175881200	175882894	175883068	-0.504	0.00740854	0.0312871	0.496	1	303	149	4	2	2	0
A5SS2165	ENSMUSG00000059447.13	Hadhb	chr5	+	30155271	30155386	30155271	30155382	30163668	30163743	-0.493	0.00729692	0.0309833	0	0.493	153	149	0	5	2	2
A5SS1502	ENSMUSG00000039069.19	Mtg2	chr2	+	180084063	180084312	180084063	180084282	180084450	180084589	-0.488	0.000640978	0.00590719	0	0.488	179	149	0	4	8	7
A5SS2540	ENSMUSG00000075595.9	Zfp652	chr11	+	95748999	95750147	95748999	95749607	95752874	95753022	-0.48	0.00146567	0.0109051	0.52	1	689	149	15	3	14	0
A5SS2773	ENSMUSG00000032316.8	Clk3	chr9	-	57758626	57761040	57760823	57761040	57758283	57758350	-0.474	0.00675991	0.029317	0.526	1	2346	149	35	2	15	0
A5SS112	ENSMUSG00000006589.8	Aprt	chr8	-	122576118	122576621	122576514	122576621	122575401	122575535	-0.468	3.30884e-05	0.000766706	0.033	0.501	545	149	2	16	11	3
A5SS1537	ENSMUSG00000030505.17	Prmt3	chr7	+	49780308	49780391	49780308	49780343	49781120	49781170	-0.468	0.000825294	0.00743682	0.532	1	197	149	6	4	4	0
A5SS403	ENSMUSG00000067916.9	Zfp991	chr4	+	147165340	147165409	147165340	147165386	147175846	147175904	-0.464	0.00165186	0.0117514	0	0.464	172	149	0	1	4	4
A5SS760	ENSMUSG00000048668.16	Rhno1	chr6	-	128362367	128362868	128362838	128362868	128359105	128359354	-0.454	0.00877115	0.0346995	0.546	1	620	149	10	2	4	0
A5SS2154	ENSMUSG00000006335.16	Tfpt	chr7	-	3620746	3620983	3620776	3620983	3620323	3620474	-0.453	0.0335506	0.0958083	0.172	0.625	179	149	2	8	4	2
A5SS306	ENSMUSG00000032295.15	Man2c1	chr9	+	57131158	57131285	57131158	57131258	57131531	57131655	-0.441	0.011572	0.0434331	0.559	1	176	149	3	2	3	0
A5SS202	ENSMUSG00000029439.14	Sfswap	chr5	+	129543213	129543379	129543213	129543295	129549453	129549684	-0.437	0.015813	0.0538837	0.282	0.719	233	149	8	13	8	2
A5SS2217	ENSMUSG00000030980.17	Knop1	chr7	-	118852402	118853340	118852888	118853340	118850620	118850689	-0.426	0.00316598	0.0183401	0.574	1	635	149	23	4	2	0
A5SS1165	ENSMUSG00000097145.5	9230114K14Rik	chr5	+	52192917	52193596	52192917	52192978	52194800	52194890	-0.424	0.0450065	0.116939	0.576	1	767	149	7	1	2	0
A5SS1224	ENSMUSG00000025969.15	Nrp2	chr1	+	62786280	62786316	62786280	62786301	62815332	62818695	-0.421	0.000965653	0.00842091	0	0.421	164	149	0	8	4	5
A5SS2497	ENSMUSG00000020079.15	Supv3l1	chr10	-	62443378	62443563	62443394	62443563	62441134	62441246	-0.405	0.0103243	0.0398714	0.07	0.475	165	149	2	24	4	4
A5SS630	ENSMUSG00000042625.16	Safb2	chr17	-	56578636	56578844	56578640	56578844	56577842	56577905	-0.403	0.00162059	0.0116309	0.109	0.512	153	149	2	16	14	13
A5SS719	ENSMUSG00000042726.14	Trafd1	chr5	-	121373137	121373474	121373149	121373474	121372602	121372675	-0.403	0.00212509	0.0140236	0.597	1	161	149	8	5	3	0
A5SS1030	ENSMUSG00000035173.14	Ccdc186	chr19	-	56807977	56808190	56808060	56808190	56806965	56807085	-0.4	0.00304888	0.0177888	0.6	1	232	149	7	3	10	0
A5SS342	ENSMUSG00000044320.14	1700001O22Rik	chr2	-	30796400	30796566	30796545	30796566	30796144	30796283	-0.397	0.0135293	0.0484563	0.603	1	294	149	6	2	4	0
A5SS63	ENSMUSG00000034485.10	Uaca	chr9	+	60854315	60854503	60854315	60854497	60856197	60856235	-0.39	0.000944438	0.00832542	0.61	1	155	149	13	8	6	0
A5SS1016	ENSMUSG00000022770.16	Dlg1	chr16	+	31796865	31797010	31796865	31796965	31805613	31805734	-0.381	5.57432e-05	0.00113019	0.619	1	194	149	19	9	21	0
A5SS206	ENSMUSG00000040599.13	Mis12	chr11	+	71019610	71020189	71019610	71019723	71024549	71024711	-0.371	0.0159482	0.0541173	0.629	1	615	149	14	2	2	0
A5SS1057	ENSMUSG00000060961.14	Slc4a4	chr5	+	89046212	89046392	89046212	89046365	89084641	89084718	-0.371	0.0185957	0.0591969	0.629	1	176	149	4	2	2	0
A5SS2233	ENSMUSG00000021767.18	Kat6b	chr14	+	21624832	21625215	21624832	21624888	21626718	21626840	-0.367	0.0166665	0.0553956	0.633	1	476	149	11	2	2	0
A5SS1149	ENSMUSG00000032525.15	Nktr	chr9	+	121738387	121740075	121738387	121738415	121741121	121741151	-0.365	0.0490692	0.123588	0.393	0.758	1809	149	55	7	38	1
A5SS55	ENSMUSG00000029060.17	Mib2	chr4	-	155658893	155659265	155659122	155659265	155657854	155657959	-0.361	0.0142529	0.0500395	0.639	1	378	149	9	2	10	0
A5SS2397	ENSMUSG00000079484.12	Phyhd1	chr2	+	30277622	30277829	30277622	30277644	30279954	30280083	-0.359	0.00545003	0.0259999	0.641	1	334	149	12	3	3	0
A5SS2130	ENSMUSG00000024667.11	Tmem216	chr19	-	10555698	10555751	10555712	10555751	10555062	10555164	-0.354	0.00745597	0.0312871	0.646	1	163	149	6	3	1	0
A5SS390	ENSMUSG00000021432.15	Slc35b3	chr13	-	38955648	38955936	38955820	38955936	38954108	38954230	-0.35	0.0140994	0.0497157	0.65	1	321	149	8	2	12	0
A5SS2609	ENSMUSG00000027944.13	Hax1	chr3	-	89997737	89998003	89997801	89998003	89996246	89996298	-0.349	0.00529182	0.0256105	0.651	1	213	149	8	3	7	0
A5SS1101	ENSMUSG00000028073.15	Pear1	chr3	-	87763224	87763358	87763259	87763358	87762211	87762281	-0.346	0.00753148	0.0313232	0.654	1	184	149	7	3	1	0
A5SS2713	ENSMUSG00000062822.8	4833420G17Rik	chr13	+	119473832	119474194	119473832	119473956	119474832	119474924	-0.346	0.0293372	0.0858935	0.19	0.536	387	149	11	18	9	3
A5SS2695	ENSMUSG00000022961.17	Son	chr16	+	91671348	91674141	91671348	91671465	91674694	91674774	-0.345	0.00101649	0.00858724	0.655	1	2825	149	180	5	117	0
A5SS623	ENSMUSG00000028797.20	Tmem234	chr4	+	129600982	129601243	129600982	129601134	129601406	129601625	-0.342	0.00626309	0.028402	0.658	1	258	149	10	3	4	0
A5SS934	ENSMUSG00000097039.8	Pvt1	chr15	+	62242173	62242301	62242173	62242297	62242433	62242561	-0.339	0.00220733	0.0144366	0.661	1	153	149	8	4	6	0
A5SS987	ENSMUSG00000036180.15	Gatad2a	chr8	-	69916559	69916700	69916568	69916700	69916283	69916448	-0.339	0.0100735	0.039089	0.047	0.386	158	149	1	19	4	6
A5SS1902	ENSMUSG00000053453.9	Thoc7	chr14	-	13957459	13957631	13957553	13957631	13954538	13954656	-0.338	0.000877471	0.0078201	0.662	1	243	149	16	5	14	0
A5SS2215	ENSMUSG00000026867.18	Gapvd1	chr2	-	34717252	34717382	34717315	34717382	34715204	34715330	-0.332	0.0109354	0.0418331	0.284	0.616	212	149	13	23	16	7
A5SS460	ENSMUSG00000038671.15	Arfrp1	chr2	-	181361000	181361472	181361390	181361472	181359638	181359739	-0.321	0.00578477	0.0266994	0.679	1	539	149	23	3	14	0
A5SS621	ENSMUSG00000000804.14	Usp32	chr11	-	85036479	85036639	85036521	85036639	85032068	85032223	-0.319	0.00015123	0.00245418	0	0.319	191	149	0	20	6	10
A5SS1378	ENSMUSG00000030759.16	Far1	chr7	+	113513860	113514028	113513860	113513937	113525987	113526038	-0.307	0.0389555	0.106233	0.076	0.383	240	149	2	15	4	4
A5SS673	ENSMUSG00000041654.15	Slc39a11	chr11	-	113463950	113464095	113463971	113464095	113369727	113369898	-0.305	0.0180066	0.0583098	0	0.305	170	149	0	9	2	4
A5SS1205	ENSMUSG00000009585.17	Apobec3	chr15	+	79905443	79906602	79905443	79905600	79906850	79906963	-0.295	0.0210661	0.0654583	0.705	1	1151	149	37	2	29	0
A5SS1742	ENSMUSG00000035325.16	Sec31a	chr5	-	100373379	100373715	100373424	100373715	100368293	100368352	-0.295	0.00513992	0.0252635	0.217	0.512	194	149	9	25	26	19
A5SS2615	ENSMUSG00000007570.15	Fance	chr17	+	28318061	28318407	28318061	28318156	28320789	28320856	-0.292	0.0253633	0.0756236	0.708	1	400	149	13	2	6	0
A5SS316	ENSMUSG00000045100.11	Slc25a26	chr6	+	94507513	94507707	94507513	94507670	94510751	94510861	-0.286	0.0328241	0.0943984	0	0.286	186	149	0	2	2	4
A5SS267	ENSMUSG00000031939.16	Taf1d	chr9	+	15315382	15315476	15315382	15315440	15316888	15316970	-0.285	0.00632725	0.0285078	0.084	0.369	185	149	4	35	8	11
A5SS427	ENSMUSG00000040918.12	Slc19a2	chr1	+	164256746	164257349	164256746	164257235	164260791	164261017	-0.282	0.0236661	0.0727014	0.718	1	263	149	9	2	10	0
A5SS1411	ENSMUSG00000030815.11	Phkg2	chr7	+	127577534	127578029	127577534	127577688	127579666	127579732	-0.279	0.018427	0.0590682	0.721	1	490	149	17	2	30	0
A5SS1153	ENSMUSG00000038733.13	Wdr26	chr1	-	181209002	181209107	181209050	181209107	181203023	181203160	-0.27	0.00363274	0.0203109	0.322	0.592	197	149	22	35	46	24
A5SS1768	ENSMUSG00000029817.11	Tra2a	chr6	-	49245475	49245610	49245481	49245610	49244867	49244935	-0.266	0.0447432	0.116678	0.562	0.828	155	149	12	9	20	4
A5SS1888	ENSMUSG00000042228.14	Lyn	chr4	+	3738724	3738861	3738724	3738798	3742441	3742487	-0.262	0.026241	0.0776696	0.738	1	212	149	8	2	10	0
A5SS642	ENSMUSG00000019710.13	Mrpl24	chr3	+	87919505	87919828	87919505	87919705	87921816	87922048	-0.253	0.0105105	0.040398	0.622	0.875	272	149	36	12	51	4
A5SS1637	ENSMUSG00000006638.14	Abhd1	chr5	+	30950065	30950248	30950065	30950172	30952884	30953045	-0.251	0.0251738	0.0756236	0.749	1	225	149	9	2	14	0
A5SS815	ENSMUSG00000033147.16	Slc22a15	chr3	-	101862900	101862977	101862904	101862977	101860800	101860989	-0.245	0.043692	0.115046	0	0.245	153	149	0	1	2	6
A5SS564	ENSMUSG00000042408.13	Zmym6	chr4	+	127088328	127088554	127088328	127088336	127092911	127093083	-0.241	0.00409233	0.0214121	0.759	1	367	149	31	4	19	0
A5SS518	ENSMUSG00000022793.16	B4galt4	chr16	+	38763068	38763191	38763068	38763129	38765914	38766019	-0.23	0.00626875	0.028402	0.77	1	211	149	19	4	6	0
A5SS29	ENSMUSG00000019820.11	Utrn	chr10	-	12765238	12765332	12765270	12765332	12751494	12751587	-0.228	3.40434e-05	0.000766922	0	0.228	181	149	0	30	14	39
A5SS821	ENSMUSG00000026648.18	Dclre1c	chr2	+	3437029	3437090	3437029	3437086	3437675	3437748	-0.227	0.0385276	0.105918	0.773	1	153	149	7	2	6	0
A5SS1322	ENSMUSG00000031818.12	Cox4i1	chr8	+	120668221	120668375	120668221	120668355	120669308	120669382	-0.227	2.92136e-10	2.36922e-07	0.012	0.239	169	149	4	303	16	45
A5SS547	ENSMUSG00000026857.9	Ntmt1	chr2	+	30819628	30819832	30819628	30819768	30820448	30820701	-0.222	0.0468868	0.120333	0.778	1	213	149	10	2	2	0
A5SS1932	ENSMUSG00000037103.8	Dcaf15	chr8	-	84097622	84097852	84097736	84097852	84097071	84097508	-0.221	0.04362	0.115046	0	0.221	263	149	0	4	2	4
A5SS1246	ENSMUSG00000031885.14	Cbfb	chr8	+	105202451	105202578	105202451	105202547	105215903	105217981	-0.22	0.0375314	0.10353	0.559	0.779	180	149	26	17	34	8
A5SS2103	ENSMUSG00000075703.15	Selenoi	chr5	+	30257711	30257820	30257711	30257761	30263070	30263119	-0.218	0.0451318	0.116939	0.782	1	208	149	10	2	4	0
A5SS797	ENSMUSG00000030470.15	Csrp3	chr7	-	48833738	48835635	48835466	48835635	48832561	48832655	-0.217	0.0411187	0.110057	0.783	1	1877	149	91	2	30	0
A5SS2514	ENSMUSG00000069520.6	Tmem19	chr10	-	115361808	115361959	115361906	115361959	115359653	115359767	-0.216	0.0260962	0.077524	0.784	1	247	149	12	2	24	0
A5SS1987	ENSMUSG00000021820.18	Camk2g	chr14	-	20764860	20765479	20765395	20765479	20764145	20764268	-0.213	0.0415458	0.110834	0.787	1	684	149	34	2	16	0
A5SS1880	ENSMUSG00000036503.13	Rnf13	chr3	+	57796197	57796295	57796197	57796285	57802446	57802537	-0.211	0.000633985	0.00590719	0	0.211	159	149	0	21	8	28
A5SS885	ENSMUSG00000031012.17	Cask	chrX	-	13785918	13786049	13785936	13786049	13714665	13714771	-0.203	0.0340653	0.0963994	0	0.203	167	149	0	21	2	7
A5SS1219	ENSMUSG00000002221.11	Paxip1	chr5	-	27783680	27783773	27783729	27783773	27781421	27781485	-0.201	0.0428794	0.113645	0	0.201	198	149	0	7	2	6
A5SS2495	ENSMUSG00000031555.15	Adam9	chr8	-	24962859	24963088	24962913	24963088	24955931	24955999	-0.2	0.00169269	0.0119371	0.8	1	203	149	49	9	19	0
A5SS2458	ENSMUSG00000049550.17	Clip1	chr5	-	123630224	123631169	123630452	123631169	123627293	123627410	-0.199	0.0056034	0.0264207	0.801	1	377	149	51	5	15	0
A5SS1123	ENSMUSG00000011257.19	Pabpc4	chr4	+	123295201	123295321	123295201	123295273	123295749	123295836	-0.198	0.000246249	0.00338488	0.802	1	197	149	75	14	34	0
A5SS761	ENSMUSG00000042790.16	Rnf214	chr9	-	45899745	45900256	45900210	45900256	45898431	45898491	-0.186	0.0443003	0.115895	0.814	1	614	149	36	2	30	0
A5SS2454	ENSMUSG00000037971.10	1110032A03Rik	chr9	-	50764695	50764926	50764764	50764926	50764223	50764290	-0.184	0.0468705	0.120333	0.816	1	218	149	13	2	12	0
A5SS2059	ENSMUSG00000031985.9	Gnpat	chr8	+	124873332	124873509	124873332	124873479	124874218	124874348	-0.177	0.00511816	0.0252635	0.823	1	179	149	28	5	12	0
A5SS942	ENSMUSG00000039178.9	Tbc1d19	chr5	+	53830454	53830500	53830454	53830498	53832969	53833045	-0.169	0.0420201	0.111732	0.831	1	151	149	10	2	16	0
A5SS253	ENSMUSG00000003500.13	Impdh1	chr6	-	29206305	29206512	29206374	29206512	29206065	29206153	-0.147	0.0144114	0.0503777	0.853	1	218	149	34	4	15	0
A5SS2559	ENSMUSG00000030104.9	Edem1	chr6	+	108851209	108851502	108851209	108851283	108852489	108852586	-0.146	0.00133556	0.0103156	0.011	0.157	368	149	1	38	6	13
A5SS2466	ENSMUSG00000021576.6	Pdcd6	chr13	-	74309683	74309842	74309689	74309842	74305540	74305650	-0.145	0.0210305	0.0654583	0.658	0.803	155	149	84	42	93	22
A5SS1240	ENSMUSG00000023942.15	Slc29a1	chr17	-	45588995	45589074	45589001	45589074	45588288	45588386	-0.144	0.0320221	0.0924197	0.216	0.36	155	149	33	115	31	53
A5SS1914	ENSMUSG00000026748.13	Plxdc2	chr2	+	16703316	16703383	16703316	16703377	16712081	16712229	-0.134	0.000400062	0.00421364	0.866	1	155	149	168	25	37	0
A5SS273	ENSMUSG00000022948.14	Setd4	chr16	-	93590255	93591303	93590873	93591303	93589910	93590085	-0.127	0.00565246	0.0264979	0	0.127	767	149	0	8	6	8
A5SS110	ENSMUSG00000020288.13	Ahsa2	chr11	-	23496690	23496881	23496765	23496881	23494978	23495064	-0.124	0.00900993	0.0352998	0.876	1	224	149	53	5	27	0
A5SS1638	ENSMUSG00000020514.8	Mrpl22	chr11	+	58171793	58172021	58171793	58171842	58173032	58173150	-0.107	0.000123398	0.00217556	0	0.107	328	149	0	55	10	38
A5SS45	ENSMUSG00000026921.18	Egfl7	chr2	+	26592117	26592280	26592117	26592241	26592417	26592681	-0.101	0.0493472	0.123588	0.856	0.957	188	149	60	8	56	2
A5SS1941	ENSMUSG00000026927.17	Sdccag3	chr2	-	26385497	26385609	26385540	26385609	26385082	26385145	-0.1	0.0138287	0.0491096	0.9	1	192	149	81	7	17	0
A5SS289	ENSMUSG00000004846.10	Plod3	chr5	+	136988571	136988735	136988571	136988701	136988882	136988995	0.1	0.0167353	0.0553974	0.953	0.853	183	149	200	8	71	10
A5SS1493	ENSMUSG00000039463.14	Slc9a8	chr2	+	167424118	167424649	167424118	167424297	167434781	167434862	0.1	0.0482284	0.122998	0.1	0	501	149	3	8	0	8
A5SS1708	ENSMUSG00000003420.8	Fcgrt	chr7	-	45102401	45102671	45102413	45102671	45101909	45102185	0.101	0.0357897	0.0998005	0.101	0	161	149	4	33	0	8
A5SS487	ENSMUSG00000026977.17	March7	chr2	+	60240942	60241075	60240942	60241052	60243556	60243670	0.114	0.0151134	0.0521574	0.114	0	172	149	4	27	0	27
A5SS1746	ENSMUSG00000022791.16	Tnk2	chr16	+	32669952	32670230	32669952	32670216	32670791	32670918	0.115	0.0111287	0.0423728	1	0.885	163	149	21	0	42	5
A5SS1333	ENSMUSG00000057098.14	Ebf1	chr11	+	44621166	44621349	44621166	44621230	44621920	44621976	0.117	0.00778519	0.0320497	0.117	0	268	149	5	21	0	20
A5SS1750	ENSMUSG00000002728.14	Naa20	chr2	+	145911672	145911793	145911672	145911763	145912392	145912528	0.117	0.013563	0.0484563	0.211	0.094	179	149	37	115	9	72
A5SS2301	ENSMUSG00000032067.6	Pts	chr9	-	50525152	50525284	50525261	50525284	50524722	50524779	0.118	0.0404304	0.108934	0.118	0	258	149	3	13	0	10
A5SS1814	ENSMUSG00000025816.15	Sec61a2	chr2	-	5876359	5876561	5876363	5876561	5874226	5874418	0.122	0.0335426	0.0958083	0.122	0	153	149	3	21	0	18
A5SS34	ENSMUSG00000010110.17	Stx5a	chr19	+	8743352	8743502	8743352	8743423	8748460	8748577	0.123	0.0466232	0.120333	0.123	0	228	149	3	14	0	6
A5SS1128	ENSMUSG00000022371.16	Col14a1	chr15	+	55411569	55411721	55411569	55411712	55418687	55418817	0.133	0.0123825	0.0454397	0.202	0.069	158	149	22	82	4	51
A5SS117	ENSMUSG00000038346.18	Zfp384	chr6	+	125031670	125032612	125031670	125031853	125033239	125033318	0.138	0.00870592	0.0346103	0.161	0.023	908	149	7	6	3	21
A5SS1791	ENSMUSG00000062646.12	Ganc	chr2	+	120422024	120422749	120422024	120422204	120423698	120423744	0.139	0.0244784	0.0746314	0.139	0	694	149	3	4	0	12
A5SS1135	ENSMUSG00000023026.15	Dip2b	chr15	+	100155033	100155156	100155033	100155153	100157169	100157367	0.14	0.0202833	0.0640068	0.14	0	152	149	3	18	0	25
A5SS122	ENSMUSG00000063511.11	Snrnp70	chr7	-	45381824	45383184	45383124	45383184	45380716	45380818	0.147	0.0491662	0.123588	1	0.853	1449	149	240	0	113	2
A5SS2640	ENSMUSG00000107283.3	Mpv17	chr5	-	31145239	31145278	31145245	31145278	31144699	31144752	0.169	0.0359717	0.0999076	0.224	0.055	155	149	6	20	2	33
A5SS2150	ENSMUSG00000044573.16	Acp1	chr12	-	30904717	30904983	30904869	30904983	30897744	30897806	0.172	0.0186131	0.0591969	0.238	0.066	301	149	17	27	2	14
A5SS248	ENSMUSG00000030852.17	Tacc2	chr7	+	130734948	130735243	130734948	130735150	130739811	130739873	0.18	0.00233227	0.0148935	0.18	0	242	149	5	14	0	20
A5SS2114	ENSMUSG00000031634.13	Ufsp2	chr8	+	45980314	45980492	45980314	45980467	45980572	45980639	0.182	0.00340148	0.0192909	1	0.818	174	149	41	0	21	4
A5SS2448	ENSMUSG00000039233.12	Tbce	chr13	-	14003532	14003696	14003542	14003696	14001109	14001178	0.182	0.00392115	0.0208919	0.182	0	159	149	5	21	0	13
A5SS593	ENSMUSG00000020530.14	Ggnbp2	chr11	-	84841414	84841624	84841420	84841624	84840260	84840435	0.192	0.0316793	0.0917569	0.523	0.331	155	149	49	43	18	35
A5SS394	ENSMUSG00000030346.16	Rad51ap1	chr6	-	126934706	126934849	126934713	126934849	126929992	126930102	0.193	0.0132948	0.0481345	0.193	0	156	149	3	12	0	17
A5SS802	ENSMUSG00000024012.17	Mtch1	chr17	-	29336166	29336311	29336217	29336311	29333957	29334005	0.193	0.00380045	0.0205477	0.401	0.208	200	149	89	99	18	51
A5SS1328	ENSMUSG00000003778.14	Brd8	chr18	-	34608417	34609949	34609804	34609949	34607774	34608055	0.197	0.0399055	0.107878	1	0.803	1536	149	70	0	84	2
A5SS2139	ENSMUSG00000036893.17	Ehmt1	chr2	-	24805073	24805241	24805081	24805241	24804759	24804904	0.208	0.0390351	0.106233	1	0.792	157	149	9	0	8	2
A5SS69	ENSMUSG00000036120.10	Rfxank	chr8	-	70135535	70135631	70135565	70135631	70135290	70135391	0.217	0.0362372	0.100302	0.217	0	179	149	2	6	0	8
A5SS2736	ENSMUSG00000036672.5	Cenpt	chr8	-	105846164	105846391	105846315	105846391	105845259	105845436	0.225	0.000601586	0.00587815	0.225	0	300	149	7	12	0	13
A5SS891	ENSMUSG00000062929.8	Cfl2	chr12	-	54861668	54861833	54861779	54861833	54861336	54861413	0.227	0.0338271	0.0962588	0.712	0.485	260	149	69	16	23	14
A5SS882	ENSMUSG00000066232.4	Ipo7	chr7	+	110048944	110049693	110048944	110049070	110050779	110050875	0.235	0.00036997	0.00416946	1	0.765	772	149	126	0	101	6
A5SS2720	ENSMUSG00000026104.14	Stat1	chr1	+	52119911	52120110	52119911	52120035	52122590	52122721	0.235	0.00112505	0.00903382	0.235	0	224	149	6	13	0	12
A5SS1540	ENSMUSG00000039205.16	Ciz1	chr2	+	32370863	32371113	32370863	32371101	32371248	32371408	0.236	0.00673837	0.029317	0.236	0	161	149	6	18	0	3
A5SS2566	ENSMUSG00000041846.15	Ppp4r3a	chr12	-	101053428	101053584	101053467	101053584	101051530	101051662	0.24	0.0342331	0.0963994	1	0.76	188	149	7	0	8	2
A5SS927	ENSMUSG00000041375.18	Ccdc9	chr7	-	16284224	16284375	16284270	16284375	16282751	16282850	0.247	0.00446825	0.0226485	0.247	0	195	149	6	14	0	4
A5SS2371	ENSMUSG00000055491.13	Pprc1	chr19	+	46062401	46062503	46062401	46062494	46062611	46065480	0.251	0.00280297	0.0167868	1	0.749	158	149	8	0	19	6
A5SS759	ENSMUSG00000025266.11	Gnl3l	chrX	-	151017200	151017322	151017204	151017322	151014020	151014089	0.255	0.0348022	0.097663	1	0.745	153	149	4	0	6	2
A5SS2346	ENSMUSG00000008575.17	Nfib	chr4	-	82323544	82323710	82323571	82323710	82320473	82320556	0.255	0.0387134	0.106069	0.37	0.115	176	149	9	13	2	13
A5SS2505	ENSMUSG00000058301.8	Upf1	chr8	-	70339981	70340099	70340014	70340099	70339742	70339841	0.256	0.000797318	0.00726544	0.256	0	182	149	8	19	0	12
A5SS2677	ENSMUSG00000029502.14	Golga3	chr5	+	110176878	110177049	110176878	110176922	110181602	110181913	0.265	0.03581	0.0998005	0.265	0	276	149	2	3	0	3
A5SS2323	ENSMUSG00000024949.17	Sf1	chr19	+	6374009	6374287	6374009	6374283	6374548	6374608	0.271	0.0012344	0.00971944	0.271	0	153	149	8	21	0	10
A5SS2388	ENSMUSG00000029577.13	Ube3b	chr5	+	114401267	114401441	114401267	114401437	114402521	114402689	0.272	0.00108216	0.00895543	0.272	0	153	149	5	13	0	14
A5SS2755	ENSMUSG00000002028.13	Kmt2a	chr9	-	44833897	44834020	44833906	44834020	44832860	44833045	0.274	0.0172774	0.0567287	0.274	0	158	149	2	5	0	14
A5SS155	ENSMUSG00000038429.10	Usp5	chr6	-	124818474	124818666	124818543	124818666	124817887	124818031	0.275	0.000278831	0.00356212	0.275	0	218	149	15	27	0	11
A5SS2623	ENSMUSG00000061028.7	Clasrp	chr7	-	19584779	19584823	19584783	19584823	19584469	19584530	0.28	0.0042909	0.0220248	0.28	0	153	149	4	10	0	4
A5SS281	ENSMUSG00000030788.16	Rnf141	chr7	-	110837076	110837270	110837162	110837270	110833736	110833845	0.283	0.00192385	0.0132224	1	0.717	235	149	23	0	16	4
A5SS357	ENSMUSG00000031310.16	Zmym3	chrX	-	101409611	101409780	101409632	101409780	101409153	101409305	0.287	5.93595e-05	0.00117416	1	0.713	170	149	26	0	34	12
A5SS1977	ENSMUSG00000029335.5	Bmp3	chr5	+	98872029	98873007	98872029	98872934	98879737	98884396	0.287	0.00924345	0.0360406	0.287	0	222	149	3	5	0	6
A5SS2370	ENSMUSG00000032482.9	Cspg5	chr9	+	110256144	110256301	110256144	110256220	110262059	110262575	0.302	0.00302146	0.0177566	0.302	0	230	149	4	6	0	7
A5SS670	ENSMUSG00000047909.11	Ankrd16	chr2	+	11783640	11783756	11783640	11783749	11784290	11784452	0.323	0.00270767	0.0165107	0.323	0	156	149	10	20	0	4
A5SS1731	ENSMUSG00000056952.13	Tatdn2	chr6	+	113702100	113702721	113702100	113702538	113704033	113704906	0.331	0.0118248	0.0439906	1	0.669	332	149	23	0	9	2
A5SS435	ENSMUSG00000034007.10	Scaper	chr9	-	55864385	55864604	55864403	55864604	55859747	55859918	0.338	0.00265588	0.0163176	0.338	0	167	149	4	7	0	4
A5SS946	ENSMUSG00000022545.13	Ercc4	chr16	+	13130133	13131022	13130133	13130734	13132857	13132950	0.338	0.0121431	0.0447639	0.338	0	437	149	3	2	0	2
A5SS1802	ENSMUSG00000034211.14	Mrps17	chr5	+	129715683	129715941	129715683	129715763	129716726	129716866	0.338	0.0162997	0.0548507	0.501	0.163	327	149	22	10	3	7
A5SS2212	ENSMUSG00000037514.17	Pank2	chr2	+	131273910	131274263	131273910	131274120	131280156	131280410	0.338	0.0267645	0.0789311	0.843	0.505	292	149	21	2	14	7
A5SS1218	ENSMUSG00000061288.13	Taok3	chr5	+	117204298	117206526	117204298	117204395	117206646	117206760	0.343	0.0207196	0.0648787	0.395	0.052	2280	149	10	1	5	6
A5SS1943	ENSMUSG00000029687.16	Ezh2	chr6	-	47551716	47551761	47551731	47551761	47547344	47547436	0.346	0.000186875	0.00286974	0.346	0	164	149	7	12	0	15
A5SS1608	ENSMUSG00000025812.17	Pard3	chr8	+	127409555	127409707	127409555	127409617	127410728	127410773	0.348	0.0164342	0.0550748	1	0.652	239	149	7	0	6	2
A5SS186	ENSMUSG00000015095.12	Fbxw5	chr2	+	25503436	25503866	25503436	25503641	25504179	25504327	0.35	0.0134878	0.0484563	0.673	0.323	374	149	31	6	12	10
A5SS652	ENSMUSG00000031387.14	Renbp	chrX	-	73930186	73930262	73930228	73930262	73930004	73930080	0.355	0.000261526	0.00353496	1	0.645	191	149	18	0	14	6
A5SS2295	ENSMUSG00000039318.12	Rab3gap2	chr1	+	185266900	185267074	185266900	185267014	185267172	185267279	0.355	0.0115183	0.0434331	0.943	0.588	209	149	23	1	8	4
A5SS207	ENSMUSG00000035640.18	Cbarp	chr10	-	80136662	80136743	80136689	80136743	80136349	80136494	0.361	0.0152687	0.0524434	0.361	0	176	149	2	3	0	6
A5SS734	ENSMUSG00000030534.13	Vps33b	chr7	+	80279971	80280033	80279971	80280017	80282484	80282579	0.361	0.000988441	0.00852793	0.361	0	165	149	5	8	0	7
A5SS502	ENSMUSG00000040774.15	Cept1	chr3	-	106539189	106539603	106539442	106539603	106533354	106533502	0.365	0.00579419	0.0266994	0.881	0.516	402	149	40	2	23	8
A5SS2095	ENSMUSG00000026200.13	Glb1l	chr1	-	75208686	75209222	75209055	75209222	75208318	75208379	0.367	0.0169588	0.0559089	1	0.633	518	149	1	0	12	2
A5SS2793	ENSMUSG00000021262.15	Evl	chr12	+	108683194	108683410	108683194	108683261	108686049	108686116	0.369	0.00364263	0.0203109	0.591	0.222	298	149	26	9	8	14
A5SS2220	ENSMUSG00000028796.17	Phc2	chr4	+	128743353	128743556	128743353	128743461	128745001	128745131	0.372	0.00116559	0.00926755	0.788	0.416	244	149	79	13	14	12
A5SS2434	ENSMUSG00000015002.18	Efr3a	chr15	+	65815334	65815478	65815334	65815411	65818432	65818560	0.377	0.00146426	0.0109051	0.463	0.086	216	149	10	8	3	22
A5SS768	ENSMUSG00000032280.16	Tle3	chr9	+	61409274	61409416	61409274	61409407	61409935	61410120	0.383	7.17536e-06	0.000303321	0.383	0	158	149	23	35	0	18
A5SS664	ENSMUSG00000038784.13	Cnot4	chr6	-	35064888	35065022	35064897	35065022	35056210	35056268	0.386	0.00839336	0.0336735	0.386	0	158	149	2	3	0	15
A5SS1003	ENSMUSG00000048154.16	Kmt2d	chr15	-	98856068	98856182	98856077	98856182	98855767	98855898	0.386	0.0178747	0.0582184	0.386	0	158	149	2	3	0	2
A5SS2612	ENSMUSG00000040370.13	Etfrf1	chr6	+	145211174	145211252	145211174	145211244	145214521	145214784	0.388	0.0176983	0.0578764	0.388	0	157	149	2	3	0	2
A5SS2686	ENSMUSG00000010453.12	Kansl3	chr1	-	36367749	36368034	36367768	36368034	36365481	36365652	0.392	0.00334077	0.0192154	0.392	0	168	149	8	11	0	2
A5SS1324	ENSMUSG00000061207.11	Stk19	chr17	-	34831997	34832152	34832012	34832152	34824750	34824848	0.405	0.00378866	0.0205477	0.405	0	164	149	3	4	0	6
A5SS1865	ENSMUSG00000035757.16	Selenoo	chr15	+	89092703	89092907	89092703	89092849	89094136	89094323	0.41	0.0480668	0.122972	1	0.59	207	149	3	0	2	1
A5SS2235	ENSMUSG00000048264.16	Dip2c	chr13	+	9614346	9614468	9614346	9614456	9615744	9615825	0.41	0.0050974	0.0252635	0.41	0	161	149	3	4	0	2
A5SS1533	ENSMUSG00000044229.9	Nxpe4	chr9	+	48375872	48376067	48375872	48375904	48388871	48389014	0.411	0.0132575	0.0481345	1	0.589	312	149	2	0	6	2
A5SS577	ENSMUSG00000022338.7	Eny2	chr15	+	44428091	44428242	44428091	44428170	44429559	44429636	0.412	5.08534e-07	6.87369e-05	0.412	0	221	149	52	50	0	16
A5SS2410	ENSMUSG00000032410.13	Xrn1	chr9	+	96039699	96039856	96039699	96039844	96045485	96045661	0.416	0.000270403	0.00356212	0.416	0	161	149	10	13	0	8
A5SS1466	ENSMUSG00000030557.17	Mef2a	chr7	-	67349848	67349921	67349868	67349921	67316791	67316982	0.427	0.00105159	0.00879212	0.427	0	169	149	11	13	0	4
A5SS13	ENSMUSG00000026409.14	Pfkfb2	chr1	-	130714455	130714575	130714465	130714575	130708075	130708201	0.428	0.00126864	0.00989292	0.428	0	159	149	4	5	0	4
A5SS2735	ENSMUSG00000002395.14	Use1	chr8	+	71368849	71369303	71368849	71368877	71369526	71369732	0.436	0.00608556	0.0278836	1	0.564	575	149	27	0	10	2
A5SS2298	ENSMUSG00000027829.15	Ccnl1	chr3	-	65950024	65950226	65950212	65950226	65948690	65948790	0.461	0.0393754	0.106801	0.689	0.228	337	149	5	1	4	6
A5SS2207	ENSMUSG00000040785.18	Ttc3	chr16	+	94370766	94370971	94370766	94370861	94383911	94384066	0.463	0.00405186	0.021338	0.463	0	259	149	3	2	0	3
A5SS1762	ENSMUSG00000039458.15	Mtmr12	chr15	+	12236017	12236148	12236017	12236120	12237928	12238019	0.474	0.00178824	0.0125023	0.861	0.387	177	149	22	3	6	8
A5SS599	ENSMUSG00000048058.17	Ldlrad3	chr2	-	102113532	102113679	102113628	102113679	102069932	102070058	0.481	0.0216084	0.0668872	0.859	0.378	245	149	10	1	4	4
A5SS776	ENSMUSG00000063506.14	Arhgap22	chr14	+	33364392	33364525	33364392	33364514	33366569	33367443	0.482	0.000637096	0.00590719	0.482	0	160	149	4	4	0	7
A5SS1990	ENSMUSG00000057335.11	Cep170	chr1	-	176742470	176742648	176742551	176742648	176739918	176740089	0.493	0.0252049	0.0756236	0.795	0.302	230	149	12	2	2	3
A5SS1042	ENSMUSG00000074802.11	Gas2l3	chr10	-	89434289	89434361	89434292	89434361	89433764	89433812	0.495	0.00658263	0.0291722	0.495	0	152	149	2	2	0	6
A5SS1095	ENSMUSG00000040606.13	Kazn	chr4	-	142147017	142147148	142147022	142147148	142143293	142143344	0.508	0.00423543	0.0218785	1	0.492	154	149	10	0	2	2
A5SS2493	ENSMUSG00000047153.4	Khnyn	chr14	+	55893991	55894159	55893991	55894099	55894286	55894388	0.513	0.00252181	0.0157322	1	0.487	209	149	1	0	8	6
A5SS2249	ENSMUSG00000099703.6	Gm28285	chr18	+	35557336	35557391	35557336	35557369	35577557	35577619	0.534	0.00788156	0.0322826	1	0.466	171	149	1	0	2	2
A5SS1112	ENSMUSG00000034175.13	Rhbdd3	chr11	+	5105180	5105347	5105180	5105313	5105432	5105717	0.551	0.00636886	0.0285367	1	0.449	183	149	2	0	2	2
A5SS1119	ENSMUSG00000018651.14	Tada2a	chr11	-	84085638	84085771	84085675	84085771	84084713	84084757	0.555	0.00230131	0.0148124	1	0.445	186	149	14	0	2	2
A5SS2778	ENSMUSG00000025237.16	Parp6	chr9	+	59630618	59630829	59630618	59630769	59631339	59631393	0.569	0.00800728	0.0324695	0.891	0.322	209	149	23	2	2	3
A5SS1214	ENSMUSG00000064284.12	Cdpf1	chr15	-	85810842	85811048	85810901	85811048	85809211	85809324	0.583	0.00542101	0.0259999	1	0.417	208	149	1	0	2	2
A5SS555	ENSMUSG00000028312.19	Smc2	chr4	+	52439242	52439410	52439242	52439334	52440200	52440423	0.602	0.00186146	0.012903	1	0.398	225	149	13	0	2	2
A5SS904	ENSMUSG00000070425.12	Xntrpc	chr7	+	102078732	102078897	102078732	102078818	102079004	102079177	0.605	0.0026461	0.0163176	1	0.395	228	149	8	0	2	2
A5SS877	ENSMUSG00000025332.14	Kdm5c	chrX	+	152271859	152271938	152271859	152271929	152272074	152272274	0.616	4.59432e-05	0.000955383	0.616	0	158	149	17	10	0	6
A5SS2660	ENSMUSG00000010608.15	Rbm25	chr12	+	83639127	83639375	83639127	83639191	83642401	83642519	0.618	0.0116214	0.0434331	0.801	0.183	333	149	9	1	1	2
A5SS58	ENSMUSG00000041353.12	Tmem29	chrX	-	150458961	150459154	150459071	150459154	150420341	150420441	0.626	0.000296729	0.00368306	0.89	0.264	259	149	14	1	5	8
A5SS2112	ENSMUSG00000033543.17	Gtf2a2	chr9	+	70016818	70017191	70016818	70016923	70018679	70018818	0.627	0.000610779	0.00589693	1	0.373	417	149	3	0	5	3
A5SS1366	ENSMUSG00000075302.10	Erich2	chr2	+	70509459	70509565	70509459	70509544	70509655	70509701	0.637	0.000394318	0.00420779	0.637	0	170	149	4	2	0	2
A5SS2094	ENSMUSG00000025377.14	Tepsin	chr11	-	120096564	120096674	120096580	120096674	120095803	120095871	0.644	0.000388554	0.00420157	0.644	0	165	149	4	2	0	2
A5SS215	ENSMUSG00000037846.18	Rtkn2	chr10	+	67987306	67987512	67987306	67987503	67997564	67997623	0.654	0.00372289	0.0204004	0.654	0	158	149	2	1	0	2
A5SS1552	ENSMUSG00000013629.16	Cad	chr5	+	31076673	31076886	31076673	31076703	31077092	31077218	0.69	0.000564934	0.00558734	1	0.31	332	149	26	0	2	2
A5SS1891	ENSMUSG00000098950.7	Gm28036	chr2	-	156098184	156098372	156098229	156098372	156079338	156079464	0.697	0.000375498	0.00416946	0.697	0	194	149	6	2	0	2
A5SS1227	ENSMUSG00000053964.17	Lgals4	chr7	+	28840580	28840691	28840580	28840610	28840863	28840952	0.764	1.8456e-05	0.000498626	0.764	0	230	149	5	1	0	8
A5SS2007	ENSMUSG00000033540.18	Idua	chr5	+	108680860	108681204	108680860	108681077	108681379	108681592	0.787	0.00100524	0.00858157	1	0.213	276	149	1	0	1	2
A5SS2498	ENSMUSG00000020069.16	Hnrnph3	chr10	-	63018040	63018225	63018085	63018225	63017523	63017610	0.788	0.000337782	0.00397016	0.788	0	194	149	29	6	0	2
A5SS745	ENSMUSG00000040174.14	Alkbh3	chr2	-	94010262	94010752	94010682	94010752	94008423	94008592	0.792	0.000482122	0.00482717	1	0.208	569	149	6	0	2	2
A5SS1835	ENSMUSG00000039244.10	E130309D02Rik	chr5	-	143311710	143314399	143314177	143314399	143307615	143308140	0.898	4.23829e-05	0.00090454	1	0.102	2616	149	25	0	4	2
A5SS939	ENSMUSG00000057894.10	Zfp329	chr7	-	12809696	12811666	12810805	12811666	12807911	12807973	0.918	7.48018e-06	0.000303321	1	0.082	1258	149	11	0	3	4
A5SS1701	ENSMUSG00000025967.16	Eef1b2	chr1	+	63177144	63177291	63177144	63177250	63177722	63177876	0.92	7.92957e-07	9.18698e-05	1	0.08	190	149	6	0	1	9
A5SS39	ENSMUSG00000022906.15	Parp9	chr16	+	35943368	35943510	35943368	35943402	35945768	35945952	1	3.90556e-06	0.000243647	1	0	257	149	5	0	0	2
A5SS648	ENSMUSG00000115149.1	AC112142.1	chr14	+	105592691	105593299	105592691	105593120	105593580	105593907	1	2.02344e-05	0.000498626	1	0	328	149	1	0	0	2
A5SS1347	ENSMUSG00000033256.14	Shf	chr2	-	122354028	122354197	122354030	122354197	122353764	122353884	1	7.65048e-05	0.00141012	1	0	151	149	1	0	0	1
A5SS1546	ENSMUSG00000063047.9	Zfp780b	chr7	-	27976739	27976833	27976751	27976833	27974752	27974805	1	1.82356e-05	0.000498626	1	0	161	149	2	0	0	2
A5SS1740	ENSMUSG00000020697.16	Lig3	chr11	+	82781192	82781276	82781192	82781272	82783345	82783899	1	2.68122e-07	4.34894e-05	1	0	153	149	4	0	0	6
A5SS1763	ENSMUSG00000090626.9	Tex9	chr9	-	72479923	72480775	72480596	72480775	72478339	72478422	1	2.41221e-07	4.34894e-05	1	0	822	149	6	0	0	6
A5SS2118	ENSMUSG00000029033.16	Acap3	chr4	+	155903310	155903513	155903310	155903467	155903750	155903858	1	1.06493e-07	2.87885e-05	1	0	195	149	8	0	0	4
A5SS2312	ENSMUSG00000036902.11	Neto2	chr8	-	85663386	85663431	85663407	85663431	85663178	85663306	1	1.81351e-05	0.000498626	1	0	170	149	2	0	0	2
A5SS2423	ENSMUSG00000006219.12	Fblim1	chr4	-	141598082	141598224	141598113	141598224	141595894	141595948	1	3.58531e-06	0.000242307	1	0	180	149	2	0	0	8
A5SS2770	ENSMUSG00000042642.13	Flad1	chr3	-	89411783	89411870	89411817	89411870	89411157	89411380	1	1.7918e-05	0.000498626	1	0	183	149	2	0	0	2

## Sheet: MXE
Table S5. Differential AS Event in NC- or Anta-transfected cells.
Annotation													DE Statistic							Counts
Track_ID	Gene_ID	Gene_Name	Chrom	Strand	1E_ES	1E_EE	2E_ES	2E_EE	US_ES	US_EE	DS_ES	DS_EE	Diff	p_value	q_value	IncLevel_Anta	IncLevel_NC	IncFormLen	SkipFormLen	IJC_Anta	SJC_Anta	IJC_NC	SJC_NC
MXE15	ENSMUSG00000022607.15	Ptk2	chr15	-	73360025	73360337	73365040	73365195	73343132	73343359	73394647	73394744	-0.361	0.000260326	0.00236222	0.639	1	304	461	7	6	11	0
MXE23	ENSMUSG00000022094.15	Slc39a14	chr14	-	70313600	70313770	70315663	70315833	70310855	70310975	70316437	70316624	0.121	0.0154773	0.0515911	0.121	0	319	319	4	29	0	24
MXE26	ENSMUSG00000026021.15	Sumo1	chr1	-	59642417	59642489	59644516	59644594	59639433	59640268	59655457	59655532	0.161	3.42523e-10	3.35672e-08	0.18	0.019	227	221	38	168	6	306
MXE29	ENSMUSG00000038481.13	Cdk19	chr10	+	40454014	40454072	40466637	40466769	40436071	40436212	40469578	40469722	-0.644	0.000361249	0.0029502	0	0.644	207	281	0	3	4	3
MXE50	ENSMUSG00000002718.14	Cse1l	chr2	+	166935922	166936026	166937341	166937439	166934752	166934889	166939634	166939785	0.289	0.0225597	0.0690891	0.411	0.122	253	247	10	14	2	14
MXE51	ENSMUSG00000057375.13	Yipf1	chr4	+	107318941	107319105	107336113	107336194	107315762	107315842	107336436	107336524	0.317	0.00375142	0.0161936	0.804	0.487	313	230	39	7	22	17
MXE52	ENSMUSG00000028573.18	Fggy	chr4	+	95600964	95601116	95623480	95623569	95585243	95585447	95696959	95697075	0.283	0.0218237	0.0678751	0.283	0	301	238	2	4	0	8
MXE58	ENSMUSG00000023079.14	Gtf2ird1	chr5	-	134360237	134360275	134362510	134362548	134358987	134359118	134363181	134363374	-0.5	0.00100782	0.00625103	0	0.5	187	187	0	2	4	4
MXE61	ENSMUSG00000042350.13	Arel1	chr12	-	84934953	84935123	84940159	84940397	84934569	84934750	84941730	84941957	0.241	0.00785349	0.0300641	0.362	0.121	387	319	22	32	4	24
MXE68	ENSMUSG00000049676.14	Catsperg1	chr7	-	29206804	29206949	29210479	29210533	29202263	29202435	29210641	29210925	1	9.59679e-07	3.61725e-05	1	0	203	294	4	0	0	4
MXE78	ENSMUSG00000039068.16	Zzz3	chr3	+	152427276	152428832	152446798	152446937	152422617	152422771	152448778	152448926	0.149	0.00430609	0.017818	0.303	0.154	1705	288	98	38	53	49
MXE80	ENSMUSG00000048537.16	Phldb1	chr9	-	44700945	44701086	44701502	44701670	44699555	44699696	44703802	44703892	0.268	0.0360261	0.0964634	0.268	0	317	290	2	5	0	2
MXE89	ENSMUSG00000021376.11	Tpmt	chr13	-	47028881	47028967	47032417	47032492	47027251	47027296	47035020	47035073	-0.322	0.0451683	0.114085	0.541	0.863	224	235	9	8	6	1
MXE90	ENSMUSG00000037669.15	Ldah	chr12	+	8227219	8227363	8238442	8238615	8220599	8220755	8268363	8268598	0.183	0.035114	0.0950601	0.261	0.078	293	322	9	28	2	26
MXE94	ENSMUSG00000031392.18	Irak1	chrX	-	74018129	74018366	74019899	74019965	74017129	74017430	74020327	74020535	-0.271	0.00366462	0.016189	0.729	1	215	386	6	4	8	0
MXE108	ENSMUSG00000025958.14	Creb1	chr1	+	64559726	64559768	64561752	64561865	64558502	64558649	64566216	64566317	-0.925	1.61478e-05	0.000282586	0	0.925	191	262	0	3	9	1
MXE109	ENSMUSG00000027200.17	Sema6d	chr2	+	124660704	124660761	124662203	124662371	124660282	124660344	124664020	124667769	-0.327	0.0327346	0.091168	0.209	0.536	206	317	6	35	6	8
MXE115	ENSMUSG00000046707.9	Csnk2a2	chr8	-	95461545	95461629	95465650	95465710	95460677	95460788	95473370	95473421	-0.413	0.00148512	0.00823232	0.069	0.482	209	233	1	15	10	12
MXE140	ENSMUSG00000062270.13	Morf4l1	chr9	-	90100442	90100523	90102299	90102386	90097863	90097889	90107234	90107302	-0.259	1.34282e-08	8.2248e-07	0.522	0.781	236	230	273	244	264	72
MXE143	ENSMUSG00000000958.10	Slc7a7	chr14	-	54378995	54379121	54408502	54409048	54377765	54377910	54416588	54416770	0.225	0.000852127	0.00542006	0.304	0.079	695	275	21	19	8	37
MXE167	ENSMUSG00000028437.14	Ubap1	chr4	+	41371724	41371849	41378946	41379870	41366889	41366930	41387174	41387357	-0.411	2.56619e-05	0.000362963	0.162	0.573	274	1073	5	101	24	70
MXE173	ENSMUSG00000030309.16	Caprin2	chr6	-	148865829	148865952	148868988	148869645	148863502	148863572	148870612	148870656	0.597	0.00318767	0.0149838	1	0.403	806	272	5	0	4	2
MXE177	ENSMUSG00000087380.7	2210408F21Rik	chr6	+	31285002	31285120	31328288	31328360	31277847	31277955	31335990	31336062	0.377	0.00381228	0.0162436	1	0.623	267	221	9	0	6	3
MXE185	ENSMUSG00000039850.16	Endov	chr11	+	119499526	119499661	119499845	119499885	119491784	119491956	119500590	119500703	1	5.94232e-06	0.000132352	1	0	284	189	4	0	0	2
MXE186	ENSMUSG00000028538.12	St3gal3	chr4	-	118031839	118031882	118054649	118054697	118014704	118014797	118107548	118107693	-0.33	0.0133899	0.0458815	0.214	0.544	197	192	7	25	11	9
MXE194	ENSMUSG00000041757.16	Plekha6	chr1	+	133274792	133274879	133275811	133275865	133273857	133274374	133279372	133279453	0.368	0.0124971	0.0434295	1	0.632	236	203	9	0	4	2
MXE200	ENSMUSG00000027195.10	Hsd17b12	chr2	-	94083166	94083274	94114992	94115068	94066408	94066473	94117429	94117476	0.331	6.02978e-05	0.000738648	0.384	0.053	225	257	18	33	2	41
MXE201	ENSMUSG00000041870.16	Ankrd13a	chr5	+	114800704	114800812	114801655	114801816	114799383	114799541	114803556	114803624	-0.225	0.0218863	0.0678751	0.489	0.714	257	310	27	34	29	14
MXE203	ENSMUSG00000017119.19	Nbr1	chr11	+	101577193	101577251	101577931	101578037	101576302	101576409	101580584	101581951	0.183	0.0355257	0.095646	0.276	0.093	207	255	13	42	2	24
MXE207	ENSMUSG00000000753.15	Serpinf1	chr11	-	75414920	75415124	75416229	75416428	75413906	75414049	75417908	75417996	0.183	1.18128e-13	4.27047e-11	0.24	0.057	348	353	263	847	32	541
MXE208	ENSMUSG00000020385.16	Clk4	chr11	+	51268164	51268231	51270536	51270595	51267170	51267331	51271799	51272022	0.658	0.00312639	0.0148731	0.658	0	216	208	2	1	0	3
MXE218	ENSMUSG00000019188.16	H13	chr2	+	152688836	152688962	152689843	152689901	152688662	152688748	152691792	152691876	0.18	0.000468803	0.00353406	0.589	0.409	275	207	217	114	184	200
MXE219	ENSMUSG00000040263.16	Klhdc4	chr8	-	121806505	121806598	121813706	121813843	121804946	121805106	121820121	121820220	-0.515	2.30276e-05	0.000341925	0.485	1	286	242	10	9	14	0
MXE221	ENSMUSG00000066026.14	Dhrs3	chr4	+	144919384	144919504	144919840	144920079	144918650	144918794	144923905	144924031	0.216	1.53854e-05	0.000279216	0.319	0.103	269	388	67	206	12	150
MXE222	ENSMUSG00000025892.16	Gria4	chr9	-	4427029	4427144	4432772	4432887	4424319	4424454	4456004	4456252	-0.5	0.00923079	0.0342658	0	0.5	264	264	0	2	2	2
MXE225	ENSMUSG00000031328.15	Flna	chrX	-	74241102	74241303	74241386	74241549	74240412	74240550	74241642	74241720	-0.114	0.00491124	0.0195651	0.61	0.724	312	350	433	311	370	158
MXE226	ENSMUSG00000021884.18	Hacl1	chr14	-	31630960	31631038	31632895	31632968	31630032	31630127	31634198	31634279	0.254	0.0368536	0.0981426	0.254	0	222	227	2	6	0	3
MXE228	ENSMUSG00000063145.10	Bbs5	chr2	+	69661035	69661098	69663025	69663160	69656896	69656992	69665025	69665109	-0.183	0.0423238	0.109151	0	0.183	212	284	0	15	2	12
MXE236	ENSMUSG00000025006.16	Sorbs1	chr19	-	40340044	40340146	40340684	40340750	40336985	40337035	40344355	40344439	-0.562	0.00159465	0.008682	0.438	1	215	251	2	3	4	0
MXE246	ENSMUSG00000042446.16	Zmym4	chr4	-	126906520	126906636	126907085	126907236	126905871	126906147	126910789	126911002	-0.597	9.53817e-05	0.00101602	0.403	1	300	265	13	17	6	0
MXE249	ENSMUSG00000084885.7	3010001F23Rik	chrX	+	152385644	152385752	152403312	152403477	152369841	152370022	152416290	152416698	1	3.62053e-06	8.8703e-05	1	0	257	314	4	0	0	2
MXE252	ENSMUSG00000078671.11	Chd2	chr7	-	73435734	73435978	73441585	73441679	73429641	73430000	73441768	73441799	0.152	0.0332837	0.0916237	0.152	0	243	393	3	27	0	7
MXE253	ENSMUSG00000073643.11	Wdfy1	chr1	-	79717202	79717315	79724644	79724757	79714873	79715000	79726565	79726716	0.1	0.032848	0.091168	0.1	0	262	262	3	27	0	34
MXE259	ENSMUSG00000039648.14	Kyat1	chr2	-	30187186	30187307	30187688	30187817	30186832	30186909	30188052	30188139	-0.219	0.0182362	0.0584035	0.781	1	278	270	11	3	4	0
MXE261	ENSMUSG00000022292.16	Rrm2b	chr15	-	37931601	37931706	37953680	37953754	37929037	37929151	37960843	37960891	0.275	0.0335241	0.09177	0.275	0	223	254	2	6	0	2
MXE263	ENSMUSG00000031753.16	Cog4	chr8	+	110849867	110849950	110851335	110851450	110847050	110847209	110852285	110852460	0.332	0.000192291	0.00181197	0.332	0	232	264	7	16	0	19
MXE268	ENSMUSG00000021493.15	Pdlim7	chr13	-	55507863	55507880	55508207	55508326	55507487	55507624	55508779	55508810	0.371	0.000359202	0.0029502	0.55	0.179	268	166	71	36	6	17
MXE273	ENSMUSG00000040732.18	Erg	chr16	-	95369994	95370063	95377300	95377372	95369321	95369378	95379111	95379192	-1	2.48097e-06	6.75374e-05	0	1	221	218	0	12	2	0
MXE276	ENSMUSG00000062031.13	Pgghg	chr7	+	140945625	140945762	140945955	140946013	140945454	140945527	140946106	140946202	-0.329	0.000609571	0.0042069	0.6	0.929	286	207	29	14	36	2
MXE279	ENSMUSG00000016918.15	Sulf1	chr1	+	12848330	12848454	12850759	12850793	12848094	12848237	12858811	12861192	-0.109	0.0147939	0.0496507	0.84	0.949	273	183	86	11	168	6
MXE282	ENSMUSG00000024588.8	Fech	chr18	-	64470681	64470816	64475056	64475205	64467727	64467834	64478650	64478770	-0.294	0.00112179	0.00678616	0.604	0.898	298	284	24	15	46	5
MXE284	ENSMUSG00000023277.12	Twf2	chr9	+	106212255	106212351	106212731	106212836	106211718	106211897	106212937	106213063	0.259	0.0380658	0.100281	0.529	0.27	245	254	13	12	10	28
MXE285	ENSMUSG00000035392.17	Dennd1a	chr2	-	38136925	38136975	38159806	38159850	38126528	38126648	38243401	38243472	-0.267	0.0122157	0.0433757	0.733	1	193	199	8	3	4	0
MXE294	ENSMUSG00000040537.17	Adam22	chr5	-	8087981	8088068	8090141	8090252	8082142	8082269	8092339	8092406	-0.355	0.0207026	0.0650274	0.645	1	260	236	4	2	2	0
MXE305	ENSMUSG00000025786.16	Zdhhc3	chr9	-	123089031	123089156	123098922	123098974	123084213	123084310	123100262	123100592	-0.103	0.0037675	0.0161936	0.012	0.115	201	274	1	117	6	63
MXE308	ENSMUSG00000022629.16	Kif21a	chr15	-	90949005	90949044	90952710	90952818	90943764	90943901	90956294	90956509	1	7.4675e-05	0.000850947	1	0	257	188	1	0	0	1
MXE315	ENSMUSG00000020790.14	Ankfy1	chr11	+	72714364	72714483	72722627	72722763	72712156	72712349	72728760	72728884	0.396	9.24726e-06	0.000185068	0.492	0.096	268	285	30	33	4	40
MXE340	ENSMUSG00000054252.17	Fgfr3	chr5	+	33731280	33731431	33732116	33732261	33730143	33730334	33732721	33732912	0.282	0.0259973	0.0779853	0.282	0	300	294	2	5	0	6
MXE366	ENSMUSG00000032604.16	Qars	chr9	+	108511330	108511416	108511531	108511618	108511138	108511210	108512482	108512582	0.269	1.86009e-05	0.000303815	0.269	0	235	236	11	30	0	36
MXE373	ENSMUSG00000026825.17	Dnm1	chr2	-	32333065	32333204	32334681	32334820	32327960	32328047	32335775	32335843	0.5	0.00531805	0.0208468	1	0.5	288	288	8	0	2	2
MXE375	ENSMUSG00000020099.8	Unc5b	chr10	-	60777184	60777217	60777389	60777554	60774965	60775160	60778167	60778335	0.27	7.07379e-05	0.000845405	0.391	0.121	314	182	72	65	9	38
MXE382	ENSMUSG00000028608.15	0610037L13Rik	chr4	+	107891464	107891521	107891954	107892036	107890118	107890202	107892221	107892253	-0.183	0.0390223	0.102251	0.717	0.9	206	231	43	19	16	2
MXE384	ENSMUSG00000061904.12	Slc25a3	chr10	-	91121921	91122043	91122206	91122331	91119526	91119706	91123557	91123706	-0.196	2.27788e-05	0.000341925	0.285	0.481	274	271	176	437	162	173
MXE386	ENSMUSG00000040464.15	Gtpbp10	chr5	-	5547926	5548000	5556064	5556156	5546352	5546405	5557212	5557406	0.649	5.50298e-05	0.0006914	0.649	0	241	223	8	4	0	6
MXE388	ENSMUSG00000024122.16	Pdpk1	chr17	-	24100810	24100908	24107228	24107271	24098093	24098169	24110847	24111117	-0.454	0.00175683	0.00918277	0.079	0.533	192	247	1	15	8	9
MXE389	ENSMUSG00000024425.3	Ndfip1	chr18	+	38452304	38452429	38456054	38456121	38451554	38451642	38460544	38460650	0.129	0.0177057	0.0570776	0.67	0.541	274	216	193	75	169	113
MXE392	ENSMUSG00000046718.8	Bst2	chr8	-	71535785	71535825	71536358	71536434	71534671	71534792	71537127	71537456	0.191	3.63123e-05	0.00049425	0.358	0.167	225	189	142	214	36	151
MXE397	ENSMUSG00000057672.16	Pkn1	chr8	-	83671716	83671793	83671906	83671969	83671298	83671441	83672155	83672332	-0.419	0.000549256	0.00391224	0.581	1	212	226	13	10	6	0
MXE416	ENSMUSG00000085936.7	2610307P16Rik	chr13	-	28669781	28669994	28711116	28711208	28668369	28668704	28772618	28772666	0.375	0.0158044	0.0523254	0.375	0	241	362	2	5	0	4
MXE419	ENSMUSG00000041890.17	Git2	chr5	-	114739032	114739281	114743775	114743880	114733860	114733943	114745428	114745571	-0.302	0.0297175	0.0854074	0.495	0.797	254	398	10	16	10	4
MXE426	ENSMUSG00000037685.15	Atp8a1	chr5	-	67778959	67779033	67780987	67781061	67776128	67776198	67786625	67786666	-0.429	0.0043636	0.017818	0.571	1	223	223	4	3	2	0
MXE441	ENSMUSG00000038371.15	Sbf2	chr7	-	110341289	110341364	110347886	110347982	110339889	110340074	110348854	110348995	-1	8.64789e-05	0.00094166	0	1	245	224	0	4	1	0
MXE446	ENSMUSG00000026767.12	Mindy3	chr2	-	12401024	12401076	12403997	12404168	12400022	12400137	12405859	12405920	0.318	0.010209	0.0370592	0.907	0.589	320	201	31	2	16	7
MXE454	ENSMUSG00000000378.15	Ccm2	chr11	+	6569963	6570137	6584519	6584603	6561133	6561241	6585033	6585217	0.194	0.012216	0.0433757	0.194	0	323	233	4	12	0	2
MXE455	ENSMUSG00000097462.7	9530026P05Rik	chr6	+	93107066	93107159	93192108	93192203	92940581	92940809	93237973	93238044	-1	2.18041e-05	0.000341925	0	1	242	244	0	1	6	0
MXE457	ENSMUSG00000031596.15	Slc7a2	chr8	+	40908055	40908195	40908397	40908534	40905504	40905727	40910994	40911097	-0.536	0.000344207	0.0029502	0.464	1	289	286	7	8	5	0
MXE458	ENSMUSG00000020694.16	Tlk2	chr11	+	105241568	105241661	105246773	105246884	105221185	105221353	105247458	105247595	-0.515	0.00321082	0.0149838	0.074	0.589	242	260	2	27	4	3
MXE469	ENSMUSG00000020516.15	Rps6kb1	chr11	-	86516743	86516987	86517349	86517392	86513982	86516191	86517582	86517640	-0.45	0.00205857	0.010399	0	0.45	192	393	0	2	4	10
MXE472	ENSMUSG00000097451.10	Rian	chr12	+	109637838	109637926	109640266	109640328	109627047	109627153	109642564	109642652	0.201	0.00133603	0.00770184	0.942	0.741	237	211	73	4	45	14
MXE497	ENSMUSG00000020777.16	Acox1	chr11	-	116183463	116183624	116189414	116189575	116181912	116182020	116198221	116198381	-0.216	0.000483591	0.0035903	0.044	0.26	310	310	3	65	13	37
MXE504	ENSMUSG00000021000.16	Ctage5	chr12	+	59144698	59144770	59146335	59146362	59137697	59137786	59146846	59146957	0.115	0.0200963	0.0635301	1	0.885	221	176	67	0	29	3
MXE514	ENSMUSG00000085241.7	Snhg3	chr4	-	132352121	132352243	132352662	132352698	132348013	132348120	132353596	132353663	-0.494	0.00516158	0.0203966	0	0.494	185	271	0	10	2	3
MXE521	ENSMUSG00000034413.14	Neurl1b	chr17	+	26431786	26432332	26438666	26439359	26414828	26414995	26441077	26441203	1	5.29022e-06	0.000123438	1	0	695	842	2	0	0	4
MXE524	ENSMUSG00000026925.16	Inpp5e	chr2	-	26400035	26400143	26400372	26400492	26399412	26399574	26400885	26401010	0.677	0.000179072	0.00175491	1	0.323	269	257	4	0	2	4
MXE525	ENSMUSG00000092137.7	Gcom1	chr9	-	71481341	71481546	71515068	71515169	71479324	71479540	71524781	71524865	-0.238	0.00591635	0.0228269	0.115	0.353	250	354	13	141	10	26
MXE537	ENSMUSG00000012117.13	Dhdds	chr4	-	133991278	133991380	133992463	133992580	133982799	133982914	133994161	133994304	0.293	0.00433652	0.017818	0.886	0.593	266	251	41	5	17	11
MXE543	ENSMUSG00000021557.15	Agtpbp1	chr13	-	59528386	59528518	59531056	59531203	59525145	59525239	59532012	59532076	0.74	6.74744e-10	5.51041e-08	0.74	0	296	281	15	5	0	23
MXE546	ENSMUSG00000018677.9	Slc25a39	chr11	-	102405011	102405079	102405692	102405826	102404794	102404919	102406205	102406250	-0.177	0.0329321	0.091168	0.558	0.735	283	217	74	45	47	13
MXE579	ENSMUSG00000035778.17	Ggta1	chr2	-	35414218	35414284	35416471	35416507	35413325	35413427	35422179	35422268	0.396	0.0132732	0.045802	0.713	0.317	185	215	15	7	4	10
MXE580	ENSMUSG00000029127.15	Zbtb49	chr5	-	38205888	38205962	38213307	38214383	38203744	38203827	38216446	38216613	-0.44	0.00968095	0.0356667	0.56	1	1225	223	14	2	3	0
MXE583	ENSMUSG00000028692.14	Akr1a1	chr4	-	116641857	116641977	116645503	116645593	116640990	116641142	116651338	116651396	-0.214	0.000420862	0.00323688	0.473	0.687	239	269	213	267	76	39
MXE586	ENSMUSG00000028070.7	Naxe	chr3	-	88056985	88057133	88057723	88057837	88056519	88056776	88057920	88058031	0.238	0.000143513	0.00146503	0.489	0.251	263	297	78	92	36	121
MXE588	ENSMUSG00000049580.12	Tsku	chr7	-	98353476	98353616	98359357	98359467	98350667	98353130	98361241	98361288	0.736	9.44223e-06	0.000185068	0.736	0	259	289	5	2	0	12
MXE589	ENSMUSG00000001998.15	Ap4e1	chr2	+	127037785	127037859	127043420	127043543	127035043	127035210	127046147	127046287	-0.353	0.0172968	0.0568819	0.647	1	223	272	3	2	5	0
MXE602	ENSMUSG00000031516.11	Dctn6	chr8	-	34098918	34099101	34104985	34105039	34097188	34097294	34106341	34106406	0.621	0.00366731	0.016189	0.621	0	203	332	2	2	0	2
MXE606	ENSMUSG00000005899.12	Smpd4	chr16	+	17623904	17623991	17625719	17625862	17621441	17621525	17625943	17626019	0.58	0.000503723	0.00368395	0.58	0	236	292	19	17	0	4
MXE610	ENSMUSG00000029826.14	Zc3hav1	chr6	-	38316320	38316423	38319703	38319824	38312393	38312484	38325191	38325366	0.252	0.00162689	0.00876016	0.391	0.139	270	252	22	32	10	58
MXE616	ENSMUSG00000058835.14	Abi1	chr2	-	22950183	22950270	22953434	22953608	22946575	22946761	22957017	22957118	0.128	0.0406612	0.105979	0.313	0.185	323	236	45	72	18	58
MXE619	ENSMUSG00000021870.17	Slmap	chr14	-	26453537	26453600	26459409	26459460	26442574	26442634	26459903	26459954	0.321	0.0175405	0.0569194	1	0.679	200	212	8	0	4	2
MXE632	ENSMUSG00000034940.15	Synrg	chr11	+	83985248	83985551	83986813	83987047	83982195	83982307	83987912	83987990	-0.363	0.00858955	0.0322905	0.355	0.718	452	383	13	20	15	5
MXE646	ENSMUSG00000051747.14	Ttn	chr2	-	76818735	76818816	76831787	76831874	76816988	76817075	76847387	76847471	0.456	0.00564174	0.0219401	0.814	0.358	236	230	9	2	8	14
MXE651	ENSMUSG00000002602.16	Axl	chr7	-	25773098	25773125	25773342	25773493	25770632	25770765	25774514	25774725	0.37	0.000248145	0.00229417	0.37	0	300	176	6	6	0	10
MXE663	ENSMUSG00000058076.12	Sdhc	chr1	-	171138693	171138755	171143557	171143659	171135992	171136156	171145755	171145812	0.141	0.00355728	0.016189	0.392	0.251	251	211	122	159	82	206
MXE678	ENSMUSG00000059714.13	Flot1	chr17	+	35824278	35824369	35824565	35824709	35824126	35824202	35824832	35824952	-0.259	0.000655885	0.00446366	0.263	0.522	240	293	26	89	43	48
MXE683	ENSMUSG00000036112.15	Metap2	chr10	-	93862929	93863033	93868866	93868961	93862376	93862492	93870116	93870298	-0.505	1.74305e-13	4.27047e-11	0.393	0.898	244	253	80	128	68	8
MXE684	ENSMUSG00000002205.16	Vrk3	chr7	+	44759699	44759894	44760877	44760942	44757745	44757895	44762990	44763057	-0.32	0.00456493	0.0184861	0.545	0.865	344	214	27	14	31	3
MXE693	ENSMUSG00000062866.16	Phactr2	chr10	-	13255309	13255321	13257576	13257816	13253341	13253879	13261765	13261924	-0.772	0.00018811	0.00180733	0.228	1	389	161	5	7	4	0
MXE696	ENSMUSG00000059119.9	Nap1l4	chr7	-	143524160	143524280	143524693	143524716	143521400	143521430	143527165	143527311	-0.523	1.85763e-08	1.01138e-06	0.149	0.672	172	269	14	125	21	16
MXE699	ENSMUSG00000027333.18	Smox	chr2	+	131520411	131521171	131522058	131522219	131520094	131520268	131524742	131525172	-0.386	0.00434194	0.017818	0.614	1	909	310	14	3	2	0
MXE702	ENSMUSG00000025583.15	Rptor	chr11	+	119799321	119799466	119811944	119812020	119780542	119780602	119817077	119817179	-0.754	0.000159508	0.00159508	0	0.754	294	225	0	3	4	1
MXE703	ENSMUSG00000060126.14	Tpt1	chr14	+	75846693	75846799	75847243	75847360	75846202	75846393	75848098	75848297	0.194	2.59874e-11	4.24461e-09	0.379	0.185	255	266	2285	3904	811	3739
MXE710	ENSMUSG00000028886.15	Eya3	chr4	+	132661894	132661938	132667154	132667234	132656692	132656788	132670188	132670255	0.182	0.0268548	0.0792702	0.182	0	193	229	3	16	0	3
MXE718	ENSMUSG00000050017.11	Pitpnb	chr5	+	111347780	111347855	111349490	111349574	111347119	111347127	111371311	111371389	-0.278	8.53697e-05	0.00094166	0.468	0.746	224	233	55	65	82	29
MXE722	ENSMUSG00000019916.14	P4ha1	chr10	+	59354339	59354410	59355349	59355420	59352082	59352259	59361860	59361960	0.174	0.000383947	0.00308417	0.463	0.289	220	220	187	217	89	219
MXE727	ENSMUSG00000059495.14	Arhgef12	chr9	-	43040539	43040596	43042590	43042676	43027196	43027295	43044263	43044287	-0.393	6.9846e-06	0.000148802	0.542	0.935	235	206	54	40	33	2
MXE734	ENSMUSG00000030204.10	Ddx47	chr6	+	135015194	135015383	135015575	135015647	135012301	135012395	135015821	135015940	0.272	0.010223	0.0370592	0.745	0.473	338	221	58	13	22	16
MXE735	ENSMUSG00000031816.15	Mthfsd	chr8	-	121105573	121105687	121105717	121105831	121104391	121104505	121106869	121106973	-0.308	7.30922e-05	0.000850947	0	0.308	263	263	0	25	8	18
MXE739	ENSMUSG00000018899.16	Irf1	chr11	+	53771283	53771375	53772838	53772938	53770013	53770278	53773655	53773832	0.561	1.58732e-06	5.18523e-05	0.599	0.038	241	249	13	9	1	26
MXE740	ENSMUSG00000042323.17	Pbrm1	chr14	+	31110414	31110579	31113848	31114004	31107108	31107310	31117012	31117083	0.133	0.0323258	0.091168	0.133	0	314	305	3	19	0	14
MXE745	ENSMUSG00000037720.16	Tmem33	chr5	+	67263729	67263824	67264269	67264457	67260963	67261033	67267301	67267369	0.271	0.0377373	0.0999529	0.479	0.208	244	337	12	18	4	21
MXE746	ENSMUSG00000005882.18	Uqcc1	chr2	-	155858111	155858189	155887108	155887217	155851358	155851472	155901297	155901355	0.44	1.42059e-07	5.80073e-06	0.485	0.045	258	227	30	28	2	37
MXE747	ENSMUSG00000027763.13	Mbnl1	chr3	+	60621422	60621458	60622145	60622240	60615619	60615773	60625123	60625198	0.209	0.0140768	0.0475698	0.209	0	185	244	3	15	0	14
MXE758	ENSMUSG00000018565.17	Elp5	chr11	-	69970560	69970742	69975039	69975260	69969492	69969588	69979829	69979910	0.109	0.00241459	0.0118315	0.199	0.09	370	331	47	169	21	190
MXE762	ENSMUSG00000032478.14	Nme6	chr9	+	109839607	109839710	109841475	109841515	109833195	109833295	109841926	109842087	0.484	0.000346525	0.0029502	0.484	0	252	189	5	4	0	6
MXE801	ENSMUSG00000019978.16	Epb41l2	chr10	+	25495444	25495591	25499775	25499943	25488950	25489093	25501577	25501631	0.583	0.000360677	0.0029502	1	0.417	296	317	4	0	4	6
MXE803	ENSMUSG00000092203.7	1110038B12Rik	chr17	-	34950697	34950847	34951884	34951925	34950240	34950475	34952135	34952173	0.246	0.00115526	0.00682019	0.732	0.486	190	299	118	68	24	40
MXE814	ENSMUSG00000040374.13	Pex2	chr3	-	5565132	5565198	5570486	5570629	5563619	5563729	5576037	5576150	-0.312	0.0261012	0.0779853	0.688	1	292	215	6	2	2	0
MXE822	ENSMUSG00000099083.7	Atf7	chr15	-	102557459	102557578	102563313	102563410	102553783	102553921	102593671	102593740	0.382	1.17075e-07	5.21518e-06	0.412	0.03	246	268	18	28	2	70
MXE825	ENSMUSG00000031878.18	Nae1	chr8	-	104527377	104527449	104528186	104528217	104527082	104527162	104530055	104530116	0.188	0.00196479	0.0100286	0.188	0	180	221	7	37	0	20
MXE829	ENSMUSG00000032294.17	Pkm	chr9	+	59675028	59675195	59675567	59675734	59671920	59672073	59678043	59678225	0.112	0.000550907	0.00391224	0.24	0.128	316	316	138	438	53	361
MXE832	ENSMUSG00000034544.17	Rsrc1	chr3	+	66996464	66996590	67082535	67082709	66994516	66994712	67180828	67180865	0.516	0.00236908	0.0117258	0.516	0	275	323	10	11	0	2
MXE833	ENSMUSG00000020167.14	Tcf3	chr10	-	80410397	80410624	80412826	80413062	80409546	80410274	80413204	80413337	0.328	0.00170039	0.00905643	0.328	0	385	376	6	12	0	6
MXE835	ENSMUSG00000038766.16	Gabpb2	chr3	-	95208839	95208936	95216213	95216268	95206462	95206602	95217588	95217709	0.286	0.0251041	0.0759322	0.48	0.194	204	246	13	17	4	20
MXE843	ENSMUSG00000031608.13	Galnt7	chr8	-	57542511	57542694	57542834	57543017	57540019	57540137	57545328	57545408	0.187	0.0246754	0.075099	0.187	0	332	332	3	13	0	4
MXE845	ENSMUSG00000030089.15	Slc41a3	chr6	+	90633610	90633755	90635249	90635396	90626379	90626451	90636856	90637001	0.547	0.00181356	0.00935417	0.547	0	294	296	12	10	0	2
MXE849	ENSMUSG00000026737.12	Pip4k2a	chr2	-	18872283	18872430	18889051	18889204	18866111	18866150	18906228	18906325	-0.254	0.00462168	0.0185625	0.469	0.723	302	296	27	30	56	21
MXE851	ENSMUSG00000002014.12	Ssr4	chrX	+	73790030	73790120	73790358	73790424	73789799	73789874	73790653	73790811	0.3	1.04317e-08	7.3022e-07	0.526	0.226	239	215	236	191	46	142
MXE879	ENSMUSG00000031133.12	Arhgef6	chrX	-	57241805	57241826	57243389	57243515	57240593	57240687	57244604	57244750	-0.557	4.38744e-05	0.000565749	0.443	1	275	170	9	7	14	0
MXE884	ENSMUSG00000001036.17	Epn2	chr11	-	61548007	61548042	61553509	61553579	61546691	61546911	61565821	61565894	0.457	0.0124252	0.0434295	0.457	0	219	184	2	2	0	2
MXE887	ENSMUSG00000031388.14	Naa10	chrX	-	73919501	73919546	73919753	73919869	73917842	73917927	73919962	73920008	-0.166	0.00391927	0.0165555	0.834	1	265	194	48	7	18	0
MXE895	ENSMUSG00000054405.14	Dnajc8	chr4	+	132538186	132538288	132541781	132541838	132535580	132535663	132544055	132544122	0.111	0.000360695	0.0029502	0.152	0.041	251	206	28	128	8	152
MXE896	ENSMUSG00000028700.14	Pomgnt1	chr4	+	116153550	116153668	116153841	116153940	116152862	116152976	116154091	116154219	-0.417	0.0429142	0.110094	0.233	0.65	267	248	16	49	4	2
MXE900	ENSMUSG00000053333.15	Dis3l2	chr1	+	86791415	86791457	86812511	86812589	86760287	86760389	86821221	86821450	-0.457	0.00108112	0.00662188	0.543	1	191	227	4	4	4	0
MXE902	ENSMUSG00000008200.14	Fnbp4	chr2	+	90758293	90758504	90763420	90763545	90757335	90757686	90765829	90765934	0.212	0.00139614	0.00795473	0.26	0.048	360	274	18	39	2	30
MXE909	ENSMUSG00000055322.15	Tns1	chr1	-	73935897	73935936	73936331	73936355	73927911	73928110	73937224	73937317	0.237	0.0432731	0.110436	0.237	0	173	188	2	7	0	2
MXE917	ENSMUSG00000028100.11	Nudt17	chr3	-	96707783	96707809	96707809	96707886	96707557	96707650	96707991	96708175	-1	3.37205e-06	8.69633e-05	0	1	226	175	0	4	2	0
MXE918	ENSMUSG00000005506.16	Celf1	chr2	+	90954288	90954341	90987664	90987816	90940396	90940641	90998579	90998767	0.152	0.0193212	0.0614766	0.152	0	202	301	3	25	0	30
MXE920	ENSMUSG00000030590.15	Fam98c	chr7	-	29154418	29154535	29154615	29154693	29153321	29153489	29155151	29155357	0.413	0.000806997	0.00534363	0.413	0	227	266	12	20	0	6
MXE930	ENSMUSG00000029203.16	Ube2k	chr5	+	65571531	65571590	65581385	65581468	65565988	65566082	65591875	65591975	0.2	1.42048e-06	4.97167e-05	0.278	0.078	208	232	52	151	16	211

## Sheet: RI
Table S5. Differential AS Event in NC- or Anta-transfected cells.
Annotation											DE Statistic							Counts
Track_ID	Gene_ID	Gene_Name	Chrom	Strand	RI_ES	RI_EE	US_ES	US_EE	DS_ES	DS_EE	Diff	p_value	q_value	IncLevel_Anta	IncLevel_NC	IncFormLen	SkipFormLen	IJC_Anta	SJC_Anta	IJC_NC	SJC_NC
RI30	ENSMUSG00000053553.11	3110082I17Rik	chr5	-	139359738	139361388	139359738	139360730	139361306	139361388	-1	4.36246e-05	0.00108556	0	1	725	149	0	1	1	0
RI359	ENSMUSG00000104713.4	Gbp6	chr5	-	105280074	105280564	105280074	105280271	105280454	105280564	-1	6.54897e-05	0.00138822	0	1	332	149	0	1	1	0
RI456	ENSMUSG00000037736.18	Limch1	chr5	+	66998646	66999388	66998646	66998804	66998979	66999388	-1	6.48434e-06	0.00055668	0	1	324	149	0	7	2	0
RI726	ENSMUSG00000042156.16	Dzip1	chr14	-	118899985	118901549	118899985	118900042	118901500	118901549	-1	0.000336195	0.00421348	0	1	1607	149	0	15	2	0
RI845	ENSMUSG00000027610.17	Gss	chr2	-	155578288	155578787	155578288	155578428	155578711	155578787	-1	1.14782e-05	0.000661485	0	1	432	149	0	3	2	0
RI890	ENSMUSG00000038173.15	Enpp6	chr8	+	47065371	47066053	47065371	47065513	47065873	47066053	-1	9.78916e-06	0.000622518	0	1	509	149	0	4	2	0
RI1073	ENSMUSG00000028626.5	Col9a2	chr4	+	121043695	121043897	121043695	121043749	121043861	121043897	-1	2.52849e-05	0.000818779	0	1	261	149	0	2	1	0
RI1125	ENSMUSG00000006005.17	Tpr	chr1	+	150440066	150440529	150440066	150440198	150440438	150440529	-1	2.372e-08	4.07272e-05	0	1	389	149	0	17	5	0
RI1341	ENSMUSG00000026955.13	Sapcd2	chr2	+	25375967	25376274	25375967	25376075	25376163	25376274	-1	1.64882e-05	0.000765144	0	1	237	149	0	2	2	0
RI1750	ENSMUSG00000026177.11	Slc11a1	chr1	+	74383624	74384173	74383624	74383744	74384023	74384173	-1	1.09168e-05	0.000661485	0	1	428	149	0	2	2	0
RI2160	ENSMUSG00000033819.15	Ppp1r16a	chr15	+	76693013	76693724	76693013	76693138	76693594	76693724	-1	4.92944e-05	0.00115008	0	1	605	149	0	6	1	0
RI2295	ENSMUSG00000025272.16	Tro	chrX	-	150650976	150651458	150650976	150651039	150651415	150651458	-1	2.86944e-05	0.000818779	0	1	525	149	0	20	2	0
RI2297	ENSMUSG00000028453.10	Fancg	chr4	-	43003226	43003932	43003226	43003344	43003782	43003932	-1	3.12453e-05	0.000818779	0	1	587	149	0	4	1	0
RI2317	ENSMUSG00000039686.14	Zer1	chr2	-	30107494	30108122	30107494	30107668	30107975	30108122	-1	2.76351e-06	0.000395412	0	1	456	149	0	5	3	0
RI2396	ENSMUSG00000029071.16	Dvl1	chr4	+	155854565	155855025	155854565	155854800	155854885	155855025	-1	4.41115e-06	0.00050493	0	1	234	149	0	10	2	0
RI2578	ENSMUSG00000041119.11	Pde9a	chr17	+	31459900	31460261	31459900	31460005	31460178	31460261	-1	2.04372e-05	0.00079253	0	1	322	149	0	1	4	0
RI3340	ENSMUSG00000036202.16	Rif1	chr2	+	52093502	52094662	52093502	52093589	52094588	52094662	-1	9.18262e-07	0.000271479	0	1	1148	149	0	3	7	0
RI3551	ENSMUSG00000040189.17	Ccdc114	chr7	+	45942058	45942660	45942058	45942193	45942577	45942660	-1	4.55054e-05	0.00110191	0	1	533	149	0	6	1	0
RI1803	ENSMUSG00000030763.7	Lcmt1	chr7	+	123421537	123422798	123421537	123421639	123422706	123422798	-0.995	4.5922e-05	0.00110191	0.005	1	1216	149	1	27	3	0
RI275	ENSMUSG00000023039.16	Krt7	chr15	+	101413968	101416281	101413968	101414180	101416220	101416281	-0.978	1.55217e-05	0.000765144	0.022	1	2189	149	1	3	2	0
RI1610	ENSMUSG00000031256.11	Cstf2	chrX	+	134069844	134073277	134069844	134069907	134073135	134073277	-0.978	0.000547431	0.005941	0.022	1	3377	149	4	8	3	0
RI1295	ENSMUSG00000037890.13	Wdr19	chr5	+	65245795	65247529	65245795	65245908	65247460	65247529	-0.974	4.1672e-05	0.00105222	0.026	1	1701	149	3	10	5	0
RI3151	ENSMUSG00000028068.14	Iqgap3	chr3	+	88100625	88101595	88100625	88100716	88101427	88101595	-0.972	0.000156844	0.00254538	0.028	1	860	149	1	6	1	0
RI290	ENSMUSG00000033237.18	Arid2	chr15	+	96391103	96392478	96391103	96391189	96392354	96392478	-0.969	8.49974e-05	0.00163978	0.031	1	1314	149	2	7	3	0
RI220	ENSMUSG00000001305.5	Rrp15	chr1	-	186737587	186739863	186737587	186737685	186739603	186739863	-0.967	0.00814481	0.0420516	0.033	1	2067	149	11	23	2	0
RI3261	ENSMUSG00000030323.13	Ift122	chr6	+	115913871	115916047	115913871	115913974	115915906	115916047	-0.965	0.000215411	0.00310807	0.035	1	2081	149	3	6	2	0
RI2771	ENSMUSG00000024382.13	Ercc3	chr18	+	32245488	32245919	32245488	32245624	32245751	32245919	-0.957	5.68899e-05	0.00123645	0.043	1	276	149	1	12	2	0
RI1625	ENSMUSG00000004565.15	Pnpla6	chr8	+	3523257	3523867	3523257	3523341	3523757	3523867	-0.95	0.000260313	0.00349185	0.05	1	565	149	2	10	2	0
RI2879	ENSMUSG00000026987.16	Baz2b	chr2	-	59920294	59922217	59920294	59920538	59922142	59922217	-0.946	1.15577e-05	0.000661485	0.054	1	1753	149	2	3	7	0
RI44	ENSMUSG00000004947.15	Dtx2	chr5	+	136026469	136028572	136026469	136026607	136028498	136028572	-0.943	0.000132676	0.00223338	0.057	1	2040	149	5	6	4	0
RI2389	ENSMUSG00000041477.14	Dcp1b	chr6	+	119214769	119217979	119214769	119215606	119217802	119217979	-0.94	2.50644e-05	0.000818779	0.06	1	2345	149	3	3	3	0
RI2903	ENSMUSG00000039483.10	Asb6	chr2	-	30824640	30825560	30824640	30824727	30825451	30825560	-0.936	0.000344642	0.00424345	0.064	1	873	149	4	10	3	0
RI912	ENSMUSG00000017756.9	Slc12a7	chr13	+	73788564	73790780	73788564	73788711	73790649	73790780	-0.933	2.52657e-05	0.000818779	0.067	1	2087	149	2	2	4	0
RI1542	ENSMUSG00000037845.14	Fdxacb1	chr9	+	50770109	50770790	50770109	50770313	50770631	50770790	-0.926	5.0305e-05	0.00115008	0.074	1	467	149	1	4	2	0
RI1810	ENSMUSG00000028744.15	Pqlc2	chr4	-	139298529	139300411	139298529	139298969	139300225	139300411	-0.926	2.50285e-05	0.000818779	0.074	1	1405	149	3	4	5	0
RI3268	ENSMUSG00000021066.9	Atl1	chr12	+	69932216	69934920	69932216	69932321	69934869	69934920	-0.923	5.09061e-05	0.00115008	0.077	1	2697	149	6	4	3	0
RI2739	ENSMUSG00000021238.11	Aldh6a1	chr12	-	84442070	84443788	84442070	84442145	84443728	84443788	-0.909	0.000205082	0.00300963	0.091	1	1732	149	7	6	4	0
RI905	ENSMUSG00000034009.14	Rxfp1	chr3	-	79648072	79650824	79648072	79648291	79650413	79650824	-0.884	8.83981e-05	0.00166649	0.116	1	2271	149	4	2	2	0
RI2824	ENSMUSG00000000759.14	Tubgcp3	chr8	-	12648620	12649822	12648620	12648787	12649689	12649822	-0.883	0.000550157	0.005941	0.117	1	1051	149	14	15	5	0
RI1075	ENSMUSG00000041528.15	Rnf123	chr9	-	108069171	108069801	108069171	108069286	108069675	108069801	-0.878	0.000139158	0.00231975	0.122	1	538	149	2	4	1	0
RI1902	ENSMUSG00000032127.9	Vps11	chr9	-	44355698	44356429	44355698	44355850	44356227	44356429	-0.876	0.00097541	0.00863288	0.124	1	526	149	5	10	2	0
RI3476	ENSMUSG00000026309.14	Ilkap	chr1	-	91387214	91388464	91387214	91387341	91388344	91388464	-0.873	8.43088e-06	0.000622518	0.127	1	1152	149	35	31	13	0
RI2014	ENSMUSG00000035086.13	Becn1	chr11	-	101294000	101295164	101294000	101294147	101294969	101295164	-0.867	0.00463786	0.02765	0.133	1	971	149	13	13	2	0
RI2811	ENSMUSG00000025733.17	Rhot2	chr17	-	25839984	25840568	25839984	25840107	25840437	25840568	-0.865	0.000108453	0.00193972	0.135	1	479	149	2	4	2	0
RI2449	ENSMUSG00000032125.20	Robo4	chr9	+	37405572	37406083	37405572	37405741	37405897	37406083	-0.86	8.92937e-05	0.00166649	0.14	1	305	149	1	3	1	0
RI1314	ENSMUSG00000000148.17	Brat1	chr5	+	140710137	140711653	140710137	140710292	140711505	140711653	-0.859	0.00016697	0.00262789	0.141	1	1362	149	3	2	2	0
RI1765	ENSMUSG00000030871.11	Ears2	chr7	-	122046623	122048574	122046623	122046732	122048101	122048574	-0.859	0.000244868	0.00332046	0.141	1	1518	149	10	6	5	0
RI3096	ENSMUSG00000033460.14	Armcx1	chrX	+	134718369	134718818	134718369	134718461	134718725	134718818	-0.847	0.000368319	0.00448513	0.153	1	413	149	1	2	2	0
RI3291	ENSMUSG00000025060.14	Slk	chr19	+	47622235	47622694	47622235	47622366	47622570	47622694	-0.84	0.000149111	0.00246177	0.16	1	353	149	14	31	4	0
RI242	ENSMUSG00000040219.4	Ttc12	chr9	-	49471861	49472543	49471861	49471883	49472382	49472543	-0.839	6.47246e-05	0.00138822	0.161	1	648	149	5	6	6	0
RI1763	ENSMUSG00000029647.15	Pan3	chr5	+	147545605	147548496	147545605	147545735	147546364	147548496	-0.839	2.93409e-05	0.000818779	0.161	1	778	149	8	8	10	0
RI1405	ENSMUSG00000030468.12	Siglecg	chr7	+	43409242	43410556	43409242	43409521	43410508	43410556	-0.836	0.000241618	0.00331887	0.164	1	1136	149	3	2	4	0
RI3211	ENSMUSG00000022386.12	Trmu	chr15	+	85896359	85896917	85896359	85896504	85896834	85896917	-0.828	7.99948e-05	0.0015971	0.172	1	479	149	2	3	1	0
RI212	ENSMUSG00000025137.15	Pcyt2	chr11	-	120612000	120612601	120612000	120612083	120612462	120612601	-0.822	0.000512424	0.00571319	0.178	1	528	149	10	13	4	0
RI340	ENSMUSG00000038271.17	Iffo1	chr6	+	125153041	125153502	125153041	125153162	125153406	125153502	-0.822	0.000850689	0.00789753	0.178	1	393	149	4	7	1	0
RI3222	ENSMUSG00000025207.15	Sema4g	chr19	+	45001167	45003397	45001167	45002218	45002346	45003397	-0.788	0.000235214	0.00328344	0.212	1	277	149	2	4	2	0
RI621	ENSMUSG00000027889.17	Ampd2	chr3	-	108079184	108079773	108079184	108079326	108079586	108079773	-0.777	1.78728e-05	0.000780489	0.223	1	409	149	11	14	9	0
RI647	ENSMUSG00000029290.12	Zfp326	chr5	+	105886316	105888839	105886316	105886428	105888433	105888839	-0.777	0.000386097	0.00457192	0.223	1	2154	149	29	7	13	0
RI1718	ENSMUSG00000027185.14	Nat10	chr2	-	103725663	103726239	103725663	103725762	103726119	103726239	-0.773	0.00153703	0.0120506	0.227	1	506	149	16	16	3	0
RI379	ENSMUSG00000022621.16	Rabl2	chr15	-	89583909	89584390	89583909	89584007	89584278	89584390	-0.772	0.00074901	0.007225	0.228	1	420	149	5	6	1	0
RI2698	ENSMUSG00000024104.11	Washc2	chr6	+	116254089	116255168	116254089	116254218	116255048	116255168	-0.767	0.000544783	0.005941	0.233	1	979	149	4	2	8	0
RI645	ENSMUSG00000051557.15	Pusl1	chr4	-	155891051	155891415	155891051	155891239	155891357	155891415	-0.749	5.01539e-05	0.00115008	0.251	1	267	149	3	5	7	0
RI1307	ENSMUSG00000038685.18	Rtel1	chr2	+	181354352	181355552	181354352	181354442	181355327	181355552	-0.735	0.000317106	0.00403312	0.265	1	1034	149	10	4	3	0
RI1196	ENSMUSG00000026958.13	Dpp7	chr2	-	25354892	25355721	25354892	25355028	25355557	25355721	-0.732	0.000843128	0.00789753	0.268	1	678	149	10	6	2	0
RI1355	ENSMUSG00000049606.16	Zfp644	chr5	-	106635609	106638635	106635609	106636323	106636416	106638635	-0.73	0.000580365	0.00618936	0.27	1	242	149	3	5	1	0
RI2718	ENSMUSG00000062729.11	Ppox	chr1	-	171278134	171279313	171278134	171278195	171279122	171279313	-0.721	0.000328293	0.0041447	0.279	1	1076	149	14	5	6	0
RI1775	ENSMUSG00000027936.18	Crtc2	chr3	+	90258464	90259492	90258464	90258526	90259385	90259492	-0.693	0.00772509	0.0403161	0.307	1	1008	149	3	1	5	0
RI2393	ENSMUSG00000003575.13	Crtc1	chr8	-	70392921	70397954	70392921	70393055	70397745	70397954	-0.691	0.00108272	0.00933178	0.309	1	4839	149	29	2	14	0
RI321	ENSMUSG00000068917.12	Clk2	chr3	+	89168694	89170115	89168694	89168923	89169614	89170115	-0.679	0.000245602	0.00332046	0.321	1	840	149	8	3	9	0
RI2481	ENSMUSG00000027338.16	Prnd	chr2	+	131953008	131956130	131953008	131953582	131954790	131956130	-0.657	0.000434369	0.00497208	0.343	1	1357	149	19	4	8	0
RI3639	ENSMUSG00000045411.16	2410002F23Rik	chr7	+	44247250	44248295	44247250	44247416	44248251	44248295	-0.623	0.000744222	0.00721937	0.377	1	984	149	24	6	8	0
RI1116	ENSMUSG00000068245.14	Phf11d	chr14	-	59348731	59349388	59348731	59349051	59349221	59349388	-0.619	2.48944e-06	0.00038858	0.381	1	319	149	25	19	18	0
RI328	ENSMUSG00000029208.16	Guf1	chr5	+	69556952	69558296	69556952	69557165	69558184	69558296	-0.611	0.0150665	0.0706806	0.389	1	1168	149	5	1	1	0
RI601	ENSMUSG00000049755.14	Zfp672	chr11	-	58319323	58319954	58319323	58319590	58319866	58319954	-0.588	0.0192263	0.0846452	0.412	1	425	149	2	1	1	0
RI865	ENSMUSG00000030703.8	Gdpd3	chr7	+	126770987	126771213	126770987	126771047	126771161	126771213	-0.586	0.00124343	0.0102643	0	0.586	263	149	0	1	5	2
RI2924	ENSMUSG00000021276.10	Cinp	chr12	-	110878695	110879814	110878695	110879039	110879684	110879814	-0.571	0.00395922	0.0243655	0.429	1	794	149	8	2	1	0
RI418	ENSMUSG00000069835.10	Sat2	chr11	+	69622051	69622332	69622051	69622115	69622255	69622332	-0.564	0.00508005	0.0296682	0.436	1	289	149	3	2	2	0
RI2741	ENSMUSG00000020156.16	Mum1	chr10	+	80228994	80230127	80228994	80229080	80230056	80230127	-0.562	0.00112043	0.00952669	0.154	0.716	1125	149	22	16	19	1
RI536	ENSMUSG00000030512.13	Snrpa1	chr7	+	66069423	66070665	66069423	66069526	66070589	66070665	-0.556	0.00371125	0.0233636	0.444	1	1212	149	13	2	10	0
RI365	ENSMUSG00000006289.14	Osgep	chr14	-	50916799	50917503	50916799	50916865	50917453	50917503	-0.524	0.00554848	0.0315455	0.476	1	737	149	9	2	2	0
RI2205	ENSMUSG00000047098.18	Rnf31	chr14	+	55594922	55596255	55594922	55595301	55595472	55596255	-0.518	0.0297201	0.114931	0.482	1	320	149	2	1	1	0
RI2870	ENSMUSG00000019467.15	Arhgef25	chr10	-	127183197	127183829	127183197	127183409	127183648	127183829	-0.516	0.000628084	0.00641916	0.09	0.606	388	149	8	31	8	2
RI138	ENSMUSG00000035234.18	Abraxas1	chr5	-	100805191	100806489	100805191	100805451	100805897	100806489	-0.5	0.00164339	0.0125409	0	0.5	595	149	0	1	8	2
RI1518	ENSMUSG00000037239.8	Spred3	chr7	-	29166526	29167973	29166526	29166695	29167792	29167973	-0.496	0.00578767	0.0323695	0.504	1	1246	149	17	2	11	0
RI344	ENSMUSG00000027381.16	Bcl2l11	chr2	+	128128619	128129014	128128619	128128756	128128924	128129014	-0.46	0.00896025	0.0452493	0.54	1	317	149	5	2	4	0
RI618	ENSMUSG00000020184.15	Mdm2	chr10	-	117694904	117696439	117694904	117695068	117696380	117696439	-0.45	0.00837263	0.0429128	0.55	1	1461	149	24	2	8	0
RI1549	ENSMUSG00000040146.9	Rgl3	chr9	-	21976738	21977276	21976738	21976977	21977189	21977276	-0.447	0.0395982	0.139039	0.553	1	361	149	3	1	3	0
RI3561	ENSMUSG00000044252.17	Osbpl1a	chr18	-	12755327	12756307	12755327	12756095	12756187	12756307	-0.447	0.000840597	0.00789753	0.553	1	241	149	14	7	7	0
RI3618	ENSMUSG00000032580.12	Rbm5	chr9	-	107756908	107760391	107756908	107756992	107760321	107760391	-0.432	0.000453259	0.00515394	0.568	1	3478	149	123	4	117	0
RI3524	ENSMUSG00000032596.14	Uba7	chr9	+	107979393	107979691	107979393	107979458	107979543	107979691	-0.428	0.00388978	0.0241984	0.132	0.56	234	149	5	21	8	4
RI2060	ENSMUSG00000019082.18	Slc25a22	chr7	-	141432020	141432753	141432020	141432158	141432662	141432753	-0.422	0.010472	0.0516679	0.578	1	653	149	12	2	6	0
RI292	ENSMUSG00000016921.14	Srsf6	chr2	+	162931993	162933550	162931993	162932142	162933425	162933550	-0.421	0.000196304	0.0029306	0.579	1	1432	149	132	10	68	0
RI1234	ENSMUSG00000054099.11	Slc25a40	chr5	+	8440720	8442571	8440720	8440788	8442446	8442571	-0.404	0.00323723	0.0210191	0.048	0.452	1807	149	14	23	10	1
RI118	ENSMUSG00000070493.3	Chchd2	chr5	-	129882428	129884183	129882428	129882579	129883933	129884183	-0.402	1.94039e-05	0.00079253	0.008	0.41	1503	149	3	38	7	1
RI3288	ENSMUSG00000038679.16	Trps1	chr15	-	50846013	50846942	50846013	50846591	50846729	50846942	-0.391	0.0158305	0.073264	0.609	1	287	149	6	2	1	0
RI3664	ENSMUSG00000049643.15	2310022A10Rik	chr7	+	27580336	27582099	27580336	27580691	27581350	27582099	-0.389	0.0125179	0.0607151	0.611	1	808	149	17	2	9	0
RI1286	ENSMUSG00000029062.14	Cdk11b	chr4	+	155625530	155625773	155625530	155625654	155625726	155625773	-0.367	0.000724088	0.0072186	0.633	1	221	149	23	9	10	0
RI763	ENSMUSG00000031583.13	Wrn	chr8	-	33342976	33343692	33342976	33343125	33343546	33343692	-0.343	0.0349	0.128651	0	0.343	570	149	0	9	2	1
RI3662	ENSMUSG00000004455.16	Ppp1cc	chr5	+	122174054	122175273	122174054	122174115	122174979	122175273	-0.335	2.24783e-06	0.000386411	0.637	0.972	1013	149	251	21	235	1
RI1089	ENSMUSG00000028402.18	Mpdz	chr4	-	81283332	81284699	81283332	81283437	81284576	81284699	-0.328	3.14732e-05	0.000818779	0.014	0.342	1288	149	3	25	9	2
RI294	ENSMUSG00000028101.18	Pias3	chr3	+	96699419	96699837	96699419	96699653	96699758	96699837	-0.313	0.00302944	0.0200059	0.687	1	254	149	15	4	3	0
RI860	ENSMUSG00000024845.17	Tmem134	chr19	+	4127549	4127836	4127549	4127639	4127759	4127836	-0.311	0.0233045	0.0971211	0.126	0.437	269	149	6	23	7	5
RI1210	ENSMUSG00000064120.13	Mocs1	chr17	+	49454029	49455435	49454029	49454201	49455256	49455435	-0.31	0.0203047	0.0878165	0.69	1	1204	149	36	2	20	0
RI1320	ENSMUSG00000031708.16	Tecr	chr8	-	83572840	83573323	83572840	83572946	83573219	83573323	-0.303	0.0206176	0.088723	0.697	1	422	149	13	2	12	0
RI2978	ENSMUSG00000021948.17	Prkcd	chr14	-	30605439	30605901	30605439	30605569	30605815	30605901	-0.295	0.00616348	0.0338105	0.114	0.409	395	149	13	38	11	6
RI2666	ENSMUSG00000066456.14	Hmgn3	chr9	-	83109947	83111106	83109947	83110429	83111033	83111106	-0.292	0.00126423	0.010386	0.158	0.45	753	149	56	59	29	7
RI1056	ENSMUSG00000004789.10	Dlst	chr12	+	85118358	85118601	85118358	85118414	85118526	85118601	-0.287	2.12079e-05	0.00079253	0.143	0.43	261	149	34	116	33	25
RI3696	ENSMUSG00000026721.15	Rabgap1l	chr1	-	160740751	160740931	160740751	160740799	160740883	160740931	-0.281	0.00269881	0.0186099	0.719	1	233	149	16	4	14	0
RI1900	ENSMUSG00000026873.9	Phf19	chr2	-	34911163	34911802	34911163	34911245	34911616	34911802	-0.276	0.0104283	0.0516005	0	0.276	520	149	0	1	4	3
RI3552	ENSMUSG00000039263.16	Npepl1	chr2	+	174120543	174121124	174120543	174120667	174120947	174121124	-0.271	0.00297875	0.0199758	0.729	1	429	149	31	4	19	0
RI2882	ENSMUSG00000040459.11	Arglu1	chr8	-	8681383	8683973	8681383	8681467	8683747	8683973	-0.266	0.0162925	0.0747974	0.382	0.648	2429	149	323	32	150	5
RI662	ENSMUSG00000021240.6	Abcd4	chr12	-	84608974	84609473	84608974	84609096	84609378	84609473	-0.257	0.0383097	0.136186	0	0.257	431	149	0	10	2	2
RI2737	ENSMUSG00000036270.16	Edc4	chr8	+	105887781	105888045	105887781	105887854	105887953	105888045	-0.251	0.0289922	0.113136	0.194	0.445	248	149	8	20	16	12
RI1404	ENSMUSG00000021901.10	Bap1	chr14	+	31256660	31257767	31256660	31256791	31257625	31257767	-0.239	0.0360603	0.131177	0.761	1	983	149	42	2	12	0
RI2346	ENSMUSG00000005299.6	Letm1	chr5	-	33745015	33746374	33745015	33745203	33746239	33746374	-0.239	0.0157246	0.073091	0.035	0.274	1185	149	8	28	6	2
RI2191	ENSMUSG00000036620.14	Mgat4b	chr11	+	50230960	50231324	50230960	50231101	50231190	50231324	-0.238	0.0420144	0.146326	0	0.238	238	149	0	32	2	4
RI461	ENSMUSG00000063800.5	Prpf38a	chr4	-	108568357	108570266	108568357	108568470	108570155	108570266	-0.221	8.28056e-05	0.00162239	0	0.221	1834	149	0	50	7	2
RI1666	ENSMUSG00000042548.14	Asxl1	chr2	+	153393348	153393787	153393348	153393501	153393623	153393787	-0.216	0.0484166	0.16142	0	0.216	271	149	0	25	2	4
RI3209	ENSMUSG00000029617.10	Ccz1	chr5	-	144011030	144011529	144011030	144011078	144011451	144011529	-0.211	0.000119021	0.00206423	0.011	0.222	522	149	3	79	6	6
RI2345	ENSMUSG00000068328.9	Aup1	chr6	+	83055128	83055690	83055128	83055279	83055505	83055690	-0.196	0.0414782	0.144752	0.17	0.366	375	149	17	33	16	11
RI2639	ENSMUSG00000027937.15	Jtb	chr3	+	90232194	90232511	90232194	90232232	90232428	90232511	-0.189	0.0152721	0.0714502	0.166	0.355	345	149	17	37	28	22
RI2220	ENSMUSG00000022960.12	Donson	chr16	-	91682515	91682821	91682515	91682620	91682742	91682821	-0.185	0.0261117	0.105078	0.031	0.216	271	149	1	17	4	8
RI1568	ENSMUSG00000031161.15	Hdac6	chrX	-	7939442	7939665	7939442	7939532	7939605	7939665	-0.183	0.0485189	0.161447	0	0.183	222	149	0	7	2	6
RI2441	ENSMUSG00000062127.11	Cttnbp2nl	chr3	-	105007947	105011423	105007947	105008055	105011192	105011423	-0.164	0.00021737	0.0031102	0.005	0.169	3286	149	2	20	9	2
RI286	ENSMUSG00000031065.14	Cdk16	chrX	+	20696017	20696467	20696017	20696141	20696346	20696467	-0.143	0.00158519	0.0123717	0.037	0.18	354	149	6	66	12	23
RI3628	ENSMUSG00000040482.15	Dxo	chr17	+	34838547	34838907	34838547	34838683	34838812	34838907	-0.136	0.00441294	0.0267739	0.016	0.152	278	149	1	34	6	18
RI1313	ENSMUSG00000042524.13	Sun2	chr15	-	79727862	79728581	79727862	79728084	79728415	79728581	-0.134	0.0294745	0.114239	0	0.134	480	149	0	8	3	6
RI2474	ENSMUSG00000038102.15	Trappc11	chr8	-	47513282	47513808	47513282	47513428	47513753	47513808	-0.133	0.0016681	0.0126173	0.024	0.157	474	149	2	26	13	22
RI1508	ENSMUSG00000013858.14	Tmem259	chr10	-	79977962	79978320	79977962	79978062	79978187	79978320	-0.124	0.000918476	0.00830012	0	0.124	274	149	0	37	7	27
RI2332	ENSMUSG00000059208.14	Hnrnpm	chr17	-	33666493	33666685	33666493	33666529	33666646	33666685	-0.12	0.0306561	0.11697	0.23	0.35	266	149	98	184	52	54
RI2546	ENSMUSG00000026942.13	Traf2	chr2	-	25528231	25530448	25528231	25528306	25530286	25530448	-0.115	0.0341632	0.126966	0.008	0.123	2129	149	1	9	4	2
RI2970	ENSMUSG00000034667.8	Xpot	chr10	-	121611475	121611712	121611475	121611553	121611673	121611712	-0.111	0.0141277	0.0671948	0.853	0.964	269	149	105	10	98	2
RI2800	ENSMUSG00000070003.7	Ssbp4	chr8	-	70598992	70599163	70598992	70599028	70599117	70599163	-0.109	0.0140008	0.0669618	0.013	0.122	238	149	1	46	4	18
RI3189	ENSMUSG00000028949.13	Smarcd3	chr5	-	24595389	24595845	24595389	24595485	24595722	24595845	-0.108	0.0081801	0.0420516	0.006	0.114	386	149	1	60	4	12
RI79	ENSMUSG00000079109.11	Pms2	chr5	+	143928098	143929042	143928098	143928266	143928941	143929042	0.101	0.0030016	0.0199758	0.108	0.007	824	149	6	9	1	27
RI2435	ENSMUSG00000022556.10	Hsf1	chr15	+	76497767	76498048	76497767	76497829	76497951	76498048	0.103	0.0131049	0.0633833	0.136	0.033	271	149	10	35	3	49
RI451	ENSMUSG00000008206.16	Cers4	chr8	+	4519462	4520682	4519462	4520308	4520553	4520682	0.106	0.0138025	0.0661982	0.106	0	394	149	5	16	0	11
RI1564	ENSMUSG00000026193.15	Fn1	chr1	-	71597280	71598463	71597280	71597387	71598373	71598463	0.108	0.0116829	0.0571498	0.922	0.814	1135	149	1522	17	533	16
RI3653	ENSMUSG00000028059.15	Arhgef2	chr3	+	88632912	88633367	88632912	88633042	88633257	88633367	0.108	0.000620716	0.00638186	0.137	0.029	364	149	19	49	5	69
RI1410	ENSMUSG00000054115.11	Skp2	chr15	-	9111984	9116968	9111984	9113867	9116860	9116968	0.115	0.00150731	0.0119265	0.115	0	3142	149	11	4	0	6
RI1805	ENSMUSG00000039934.12	Gsap	chr5	+	21270555	21271248	21270555	21270614	21271216	21271248	0.117	0.040615	0.142028	0.117	0	751	149	4	6	0	2
RI2943	ENSMUSG00000022322.8	Shcbp1	chr8	-	4748704	4749460	4748704	4748825	4749291	4749460	0.119	0.0162585	0.0747974	0.119	0	615	149	5	9	0	5
RI1051	ENSMUSG00000039176.17	Polg	chr7	-	79451859	79452229	79451859	79452028	79452106	79452229	0.121	0.0259165	0.104703	0.121	0	227	149	4	19	0	6
RI1336	ENSMUSG00000032299.10	Commd4	chr9	-	57155901	57156555	57155901	57155982	57156171	57156555	0.122	0.015958	0.0736556	0.122	0	338	149	6	19	0	3
RI2766	ENSMUSG00000037376.14	Trmt6	chr2	-	132808203	132809016	132808203	132808289	132808660	132809016	0.125	0.0393926	0.138885	0.125	0	520	149	3	6	0	6
RI993	ENSMUSG00000039103.12	Nexn	chr3	-	152236981	152238022	152236981	152237579	152237664	152238022	0.126	0.0195855	0.085351	0.304	0.178	234	149	59	86	29	85
RI1708	ENSMUSG00000034126.5	Pomt2	chr12	-	87111336	87111583	87111336	87111442	87111523	87111583	0.126	0.0265338	0.106197	0.126	0	230	149	4	18	0	4
RI2137	ENSMUSG00000015750.15	Aph1a	chr3	+	95895142	95895570	95895142	95895216	95895447	95895570	0.13	0.00732809	0.0390755	0.13	0	380	149	8	21	0	6
RI3118	ENSMUSG00000032198.9	Dock6	chr9	-	21800179	21801332	21800179	21800399	21801170	21801332	0.131	0.00395679	0.0243655	0.161	0.03	920	149	13	11	4	21
RI3621	ENSMUSG00000047617.11	Paxx	chr2	-	25460008	25460357	25460008	25460074	25460166	25460357	0.134	0.0469798	0.158393	0.134	0	241	149	3	12	0	3
RI3681	ENSMUSG00000030330.15	Ing4	chr6	+	125047481	125048237	125047481	125047587	125047792	125048237	0.134	0.00161709	0.012469	0.16	0.026	354	149	14	31	2	32
RI681	ENSMUSG00000042055.13	Wdr11	chr7	+	129628993	129629983	129628993	129629056	129629917	129629983	0.139	0.000486417	0.00545868	0.156	0.017	1010	149	15	12	2	17
RI1540	ENSMUSG00000042286.13	Stab1	chr14	-	31140355	31140720	31140355	31140465	31140554	31140720	0.14	0.0049099	0.02907	0.14	0	238	149	6	23	0	12
RI2699	ENSMUSG00000027655.14	Dhx35	chr2	+	158826304	158827999	158826304	158826417	158827902	158827999	0.141	0.026952	0.107122	0.17	0.029	1634	149	9	4	2	6
RI3463	ENSMUSG00000029166.14	Mapre3	chr5	+	30862497	30863405	30862497	30862643	30863203	30863405	0.142	0.0012989	0.0105697	0.142	0	709	149	11	14	0	8
RI579	ENSMUSG00000036718.17	Micall2	chr5	-	139708885	139709589	139708885	139709000	139709515	139709589	0.144	0.00297938	0.0199758	0.144	0	664	149	9	12	0	6
RI3533	ENSMUSG00000028469.15	Npr2	chr4	+	43643605	43644187	43643605	43643683	43644082	43644187	0.147	2.68187e-05	0.000818779	0.156	0.009	548	149	15	22	1	31
RI1685	ENSMUSG00000041096.13	Tspyl2	chrX	-	152340085	152340380	152340085	152340197	152340302	152340380	0.15	0.0293155	0.11388	0.15	0	254	149	3	10	0	8
RI2581	ENSMUSG00000024118.13	Tedc2	chr17	-	24219730	24220310	24219730	24220133	24220251	24220310	0.157	0.0173363	0.0787473	0.157	0	267	149	4	12	0	4
RI2242	ENSMUSG00000040669.14	Phc1	chr6	-	122321871	122322472	122321871	122322083	122322324	122322472	0.16	0.0143375	0.0676305	0.16	0	390	149	3	6	0	15
RI135	ENSMUSG00000026289.15	Atg16l1	chr1	+	87785875	87786346	87785875	87785996	87786240	87786346	0.171	0.0287928	0.112613	0.216	0.045	393	149	8	11	1	8
RI3238	ENSMUSG00000056673.14	Kdm5d	chrY	+	914024	916760	914024	914183	916640	916760	0.172	0.0438366	0.150293	0.186	0.014	2606	149	4	1	2	8
RI424	ENSMUSG00000002346.16	Slc25a42	chr8	-	70188832	70189577	70188832	70188949	70189410	70189577	0.173	0.00885277	0.0449422	0.173	0	610	149	6	7	0	2
RI541	ENSMUSG00000002342.17	Tmem161a	chr8	+	70180705	70181049	70180705	70180849	70180935	70181049	0.187	0.00522873	0.0301266	0.187	0	235	149	4	11	0	17
RI2033	ENSMUSG00000025722.16	Wdr73	chr7	-	80900643	80901232	80900643	80900711	80901184	80901232	0.187	0.00289879	0.0197818	0.21	0.023	622	149	10	9	1	10
RI1281	ENSMUSG00000033545.14	Znrf1	chr8	+	111621595	111626030	111621595	111621687	111622798	111626030	0.188	0.00242615	0.0170725	0.283	0.095	1260	149	60	18	16	18
RI729	ENSMUSG00000015165.16	Hnrnpl	chr7	+	28818460	28818924	28818460	28818532	28818643	28818924	0.19	0.0073698	0.0391763	0.333	0.143	260	149	47	54	9	31
RI2426	ENSMUSG00000025138.14	Sirt7	chr11	-	120620423	120621055	120620423	120620883	120620956	120621055	0.201	0.025138	0.102043	0.201	0	222	149	3	8	0	2
RI2501	ENSMUSG00000037266.18	Rsrp1	chr4	+	134925292	134926818	134925292	134925432	134926025	134926818	0.203	0.0261931	0.105078	1	0.797	742	149	102	0	39	2
RI2196	ENSMUSG00000036281.13	Snapc4	chr2	-	26373318	26374185	26373318	26373466	26374020	26374185	0.209	0.00595416	0.0331925	0.209	0	703	149	5	4	0	4
RI277	ENSMUSG00000003184.15	Irf3	chr7	+	45000371	45001022	45000371	45000546	45000644	45001022	0.211	0.00685816	0.0370298	0.211	0	247	149	4	9	0	8
RI1276	ENSMUSG00000020536.12	Llgl1	chr11	+	60712920	60714186	60712920	60713041	60713128	60714186	0.213	0.0213908	0.0909108	0.213	0	236	149	3	7	0	3
RI3382	ENSMUSG00000033589.4	Reep4	chr14	+	70546929	70547235	70546929	70547006	70547114	70547235	0.213	0.00122009	0.0101203	0.236	0.023	257	149	8	15	1	25
RI1821	ENSMUSG00000040688.16	Tbl3	chr17	-	24702144	24702623	24702144	24702375	24702475	24702623	0.214	0.00371477	0.0233636	0.214	0	249	149	5	11	0	6
RI2077	ENSMUSG00000005354.15	Txn2	chr15	-	77915046	77915857	77915046	77915236	77915704	77915857	0.216	0.0266269	0.10629	1	0.784	617	149	128	0	30	2
RI2673	ENSMUSG00000031066.10	Usp11	chrX	+	20712325	20712982	20712325	20712443	20712836	20712982	0.216	0.0202231	0.0876847	0.216	0	542	149	3	3	0	4
RI2932	ENSMUSG00000068874.13	Selenbp1	chr3	+	94937207	94938075	94937207	94937393	94937954	94938075	0.219	0.00302557	0.0200059	0.219	0	710	149	4	3	0	12
RI963	ENSMUSG00000025498.15	Irf7	chr7	-	141264492	141264783	141264492	141264559	141264724	141264783	0.226	0.032633	0.122606	0.519	0.293	314	149	50	22	14	16
RI3547	ENSMUSG00000022562.14	Oplah	chr15	-	76297618	76298040	76297618	76297768	76297905	76298040	0.229	0.00660078	0.0357525	0.229	0	286	149	4	7	0	6
RI736	ENSMUSG00000026121.13	Sema4c	chr1	-	36551725	36552149	36551725	36551838	36551926	36552149	0.239	0.00811237	0.0420516	0.239	0	237	149	4	8	0	2
RI2082	ENSMUSG00000027330.16	Cdc25b	chr2	+	131192556	131193148	131192556	131192688	131193067	131193148	0.239	0.000730387	0.0072186	0.239	0	528	149	10	9	0	6
RI2162	ENSMUSG00000024410.14	3110002H16Rik	chr18	+	12183978	12184262	12183978	12184023	12184208	12184262	0.239	0.0122954	0.0599749	0.308	0.069	334	149	11	11	2	12
RI2572	ENSMUSG00000024851.13	Pitpnm1	chr19	+	4111581	4112014	4111581	4111698	4111865	4112014	0.239	0.0468519	0.158356	0.239	0	316	149	2	3	0	2
RI2337	ENSMUSG00000073434.11	Wdr90	chr17	-	25860371	25860817	25860371	25860542	25860708	25860817	0.24	0.0379762	0.135562	0.24	0	315	149	2	3	0	4
RI754	ENSMUSG00000036459.15	Wtip	chr7	-	34118936	34119206	34118936	34118999	34119138	34119206	0.244	0.000158567	0.00254538	0.244	0	288	149	10	16	0	15
RI2492	ENSMUSG00000039637.14	Coro7	chr16	-	4634588	4634907	4634588	4634681	4634761	4634907	0.245	0.0176421	0.0795054	0.245	0	229	149	3	6	0	2
RI1132	ENSMUSG00000022210.7	Dhrs4	chr14	+	55487092	55487311	55487092	55487163	55487259	55487311	0.246	0.000270002	0.00355895	0.246	0	245	149	15	28	0	12
RI1279	ENSMUSG00000033055.10	Ankrd54	chr15	-	79054495	79055416	79054495	79054603	79055291	79055416	0.263	0.0123386	0.0600151	0.263	0	837	149	4	2	0	2
RI3020	ENSMUSG00000062963.10	Ufc1	chr1	-	171289517	171289947	171289517	171289594	171289854	171289947	0.267	0.0478442	0.159988	0.267	0	409	149	2	2	0	1
RI3032	ENSMUSG00000006585.3	Cdt1	chr8	+	122569903	122570339	122569903	122570101	122570193	122570339	0.271	0.00816242	0.0420516	0.271	0	241	149	3	5	0	9
RI2106	ENSMUSG00000020832.14	Eral1	chr11	-	78074279	78074627	78074279	78074360	78074477	78074627	0.272	0.000542246	0.005941	0.272	0	266	149	6	9	0	12
RI2682	ENSMUSG00000027134.4	Lpcat4	chr2	+	112242475	112242761	112242475	112242588	112242700	112242761	0.276	0.00422106	0.0257006	0.276	0	261	149	4	6	0	6
RI2512	ENSMUSG00000001632.16	Brpf1	chr6	+	113321728	113322086	113321728	113321865	113321967	113322086	0.284	0.00391696	0.0242795	0.284	0	251	149	4	6	0	6
RI2911	ENSMUSG00000002825.7	Qtrt1	chr9	+	21412232	21412531	21412232	21412301	21412392	21412531	0.293	0.0207986	0.0889578	0.293	0	240	149	2	3	0	7
RI2204	ENSMUSG00000046962.15	Zbtb21	chr16	-	97947434	97953093	97947434	97950869	97951469	97953093	0.301	0.00184274	0.0136773	0.301	0	749	149	13	6	0	2
RI2256	ENSMUSG00000048930.12	Tada3	chr6	-	113376891	113377739	113376891	113376945	113377315	113377739	0.301	0.00762948	0.0400606	0.301	0	519	149	3	2	0	6
RI3038	ENSMUSG00000024026.12	Glo1	chr17	-	30592865	30594226	30592865	30593074	30594114	30594226	0.301	0.00312528	0.0204813	0.671	0.37	1189	149	293	18	61	13
RI1084	ENSMUSG00000004100.12	Ppan	chr9	+	20891082	20891365	20891082	20891206	20891286	20891365	0.303	0.0308081	0.117289	0.303	0	229	149	2	3	0	2
RI1119	ENSMUSG00000026709.10	Dars2	chr1	-	161044958	161045476	161044958	161045069	161045257	161045476	0.307	0.0218762	0.0925156	0.307	0	337	149	2	2	0	9
RI3471	ENSMUSG00000053746.8	Ptrh1	chr2	+	32776303	32776806	32776303	32776523	32776706	32776806	0.31	0.00355394	0.0226845	0.31	0	332	149	6	6	0	2
RI2419	ENSMUSG00000020863.15	Luc7l3	chr11	-	94291138	94293278	94291138	94293032	94293137	94293278	0.311	0.0438538	0.150293	0.646	0.335	254	149	28	9	6	7
RI3296	ENSMUSG00000042831.13	Alkbh6	chr7	+	30312236	30312707	30312236	30312388	30312590	30312707	0.32	0.00305821	0.0201186	0.32	0	351	149	10	9	0	2
RI555	ENSMUSG00000044894.14	Uqcrq	chr11	-	53430535	53430827	53430535	53430702	53430787	53430827	0.326	0.0376181	0.135126	0.567	0.241	234	149	37	18	3	6
RI1294	ENSMUSG00000019518.10	Ap4m1	chr5	+	138177922	138178180	138177922	138177973	138178068	138178180	0.337	0.00318295	0.0207799	0.337	0	244	149	5	6	0	2
RI3188	ENSMUSG00000020806.15	Rhbdf2	chr11	-	116605242	116606232	116605242	116605438	116606107	116606232	0.338	0.0380878	0.135678	0.421	0.083	818	149	8	2	2	4
RI3472	ENSMUSG00000044551.13	9930012K11Rik	chr14	-	70156160	70156518	70156160	70156276	70156415	70156518	0.341	0.020424	0.0881107	0.341	0	288	149	2	2	0	4
RI2463	ENSMUSG00000037791.15	Phf12	chr11	+	78024812	78025086	78024812	78024929	78025023	78025086	0.352	0.00166632	0.0126173	1	0.648	243	149	8	0	12	4
RI3465	ENSMUSG00000040856.17	Dlk1	chr12	+	109459606	109463336	109459606	109459892	109460117	109463336	0.352	0.00348642	0.0223365	0.578	0.226	374	149	31	9	11	15
RI1255	ENSMUSG00000042328.13	Hps4	chr5	+	112369454	112370744	112369454	112369551	112369945	112370744	0.354	0.0247276	0.101296	0.354	0	543	149	2	1	0	17
RI149	ENSMUSG00000006471.18	Ndor1	chr2	-	25249793	25250197	25249793	25250003	25250095	25250197	0.382	0.00459352	0.0274811	0.382	0	241	149	3	3	0	6
RI2069	ENSMUSG00000028737.15	Aldh4a1	chr4	+	139633714	139633989	139633714	139633808	139633896	139633989	0.386	0.0156748	0.073091	0.386	0	237	149	2	2	0	4
RI1521	ENSMUSG00000042099.15	Kank3	chr17	+	33822285	33822917	33822285	33822375	33822674	33822917	0.392	0.0021784	0.0156498	0.454	0.062	448	149	10	4	2	10
RI2075	ENSMUSG00000020538.15	Srebf1	chr11	-	60203098	60203607	60203098	60203265	60203345	60203607	0.394	0.00656052	0.0356469	0.394	0	229	149	3	3	0	2
RI352	ENSMUSG00000053841.15	Txlna	chr4	-	129631279	129631710	129631279	129631354	129631590	129631710	0.404	0.000271945	0.00355895	0.404	0	385	149	21	12	0	4
RI740	ENSMUSG00000000901.16	Mmp11	chr10	-	75923221	75924115	75923221	75923490	75923958	75924115	0.407	0.0322139	0.121563	0.853	0.446	617	149	48	2	10	3
RI2762	ENSMUSG00000020359.13	Phykpl	chr11	+	51593603	51594141	51593603	51593686	51593915	51594141	0.408	0.00168056	0.0126558	0.408	0	378	149	7	4	0	2
RI3615	ENSMUSG00000052609.9	Plekhg3	chr12	+	76572394	76573360	76572394	76572745	76573246	76573360	0.408	0.00138478	0.0111106	0.445	0.037	650	149	7	2	2	12
RI3573	ENSMUSG00000004267.16	Eno2	chr6	-	124762652	124763206	124762652	124762761	124763004	124763206	0.432	0.0114856	0.0563453	0.432	0	392	149	2	1	0	5
RI3034	ENSMUSG00000020640.10	Itsn2	chr12	+	4711952	4712640	4711952	4712036	4712466	4712640	0.433	0.00325631	0.0210191	0.474	0.041	579	149	7	2	1	6
RI2282	ENSMUSG00000043631.8	Ecm2	chr13	+	49518301	49521072	49518301	49518490	49520571	49521072	0.445	0.00162935	0.0124893	0.445	0	2230	149	12	1	0	1
RI1137	ENSMUSG00000066800.11	Rnasel	chr1	+	153758382	153758588	153758382	153758419	153758527	153758588	0.463	0.00770939	0.0403161	1	0.537	257	149	7	0	4	2
RI1318	ENSMUSG00000023411.12	Nfatc4	chr14	+	55832222	55833624	55832222	55832804	55833556	55833624	0.47	0.00515723	0.0298662	0.645	0.175	901	149	22	2	9	7
RI918	ENSMUSG00000021466.12	Ptch1	chr13	-	63533263	63533666	63533263	63533567	63533629	63533666	0.486	0.00100847	0.00887968	1	0.514	211	149	3	0	6	4
RI2414	ENSMUSG00000006390.15	Elovl1	chr4	+	118431897	118432613	118431897	118432432	118432537	118432613	0.489	0.0248967	0.101538	0.77	0.281	254	149	40	7	2	3
RI2200	ENSMUSG00000026170.6	Cyp27a1	chr1	+	74735553	74736036	74735553	74735751	74735863	74736036	0.5	0.00559545	0.0316033	0.863	0.363	261	149	11	1	7	7
RI710	ENSMUSG00000030435.16	U2af2	chr7	+	5068732	5069560	5068732	5068796	5069443	5069560	0.504	0.000226285	0.003211	1	0.496	796	149	29	0	21	4
RI2617	ENSMUSG00000028948.16	Nol9	chr4	+	152045694	152046644	152045694	152045830	152046546	152046644	0.537	0.00449984	0.0271495	1	0.463	865	149	7	0	10	2
RI1049	ENSMUSG00000030720.16	Cln3	chr7	-	126575202	126575412	126575202	126575258	126575343	126575412	0.56	0.000284567	0.00364627	0.56	0	234	149	6	3	0	4
RI1623	ENSMUSG00000056167.7	Cnot10	chr9	-	114597478	114598835	114597478	114597606	114598704	114598835	0.563	0.000111696	0.00197714	1	0.437	1247	149	44	0	26	4
RI3625	ENSMUSG00000040859.14	Bsdc1	chr4	+	129465229	129466990	129465229	129465346	129466913	129466990	0.575	0.00299659	0.0199758	1	0.425	1716	149	16	0	17	2
RI2852	ENSMUSG00000015536.14	Mocs2	chr13	+	114825210	114826281	114825210	114825361	114826204	114826281	0.597	0.00197394	0.0143613	1	0.403	992	149	27	0	9	2
RI2786	ENSMUSG00000099689.6	Zfp383	chr7	+	29912168	29912685	29912168	29912295	29912589	29912685	0.598	0.00292517	0.0197818	1	0.402	443	149	7	0	4	2
RI609	ENSMUSG00000030741.15	Spns1	chr7	-	126373769	126375203	126373769	126373836	126375066	126375203	0.627	0.00184343	0.0136773	1	0.373	1379	149	18	0	11	2
RI632	ENSMUSG00000000823.16	Zfp512b	chr2	-	181589372	181590181	181589372	181589959	181590052	181590181	0.649	0.00153161	0.0120506	0.649	0	242	149	3	1	0	2
RI3554	ENSMUSG00000054708.17	Ankrd24	chr10	+	81635687	81636426	81635687	81635752	81636368	81636426	0.661	0.000160105	0.00254538	0.661	0	765	149	10	1	0	2
RI715	ENSMUSG00000042066.15	Tmcc2	chr1	-	132358902	132361215	132358902	132359038	132360274	132361215	0.699	0.00108699	0.00933178	1	0.301	1385	149	8	0	8	2
RI2669	ENSMUSG00000035629.17	Rubcn	chr16	-	32842997	32843531	32842997	32843188	32843230	32843531	0.701	0.000893078	0.00820008	0.701	0	191	149	3	1	0	2
RI3040	ENSMUSG00000038344.14	Txlng	chrX	-	162811291	162811595	162811291	162811388	162811535	162811595	0.735	0.000194857	0.0029306	0.735	0	296	149	11	2	0	2
RI2216	ENSMUSG00000004815.12	Dgkq	chr5	-	108649824	108650379	108649824	108649925	108650200	108650379	0.74	0.000855528	0.00789753	1	0.26	424	149	7	0	2	2
RI496	ENSMUSG00000029165.16	Agbl5	chr5	+	30893900	30894510	30893900	30894070	30894374	30894510	0.752	0.000399134	0.00469393	1	0.248	453	149	1	0	4	4
RI994	ENSMUSG00000005958.14	Ephb3	chr16	+	21214324	21214997	21214324	21214672	21214793	21214997	0.784	0.00105598	0.00916227	1	0.216	270	149	1	0	1	2
RI2099	ENSMUSG00000032308.9	Ulk3	chr9	+	57593750	57594046	57593750	57593853	57593981	57594046	0.788	0.000341491	0.00424345	1	0.212	277	149	1	0	2	4
RI43	ENSMUSG00000028028.11	Alpk1	chr3	-	127684341	127686343	127684341	127684437	127686256	127686343	0.791	0.000383334	0.00457073	1	0.209	1968	149	6	0	7	2
RI2895	ENSMUSG00000038538.17	Ubn2	chr6	+	38487107	38491931	38487107	38487150	38490383	38491931	0.819	2.35318e-05	0.000818779	1	0.181	3382	149	29	0	15	3
RI696	ENSMUSG00000047798.15	Cd300lf	chr11	-	115124247	115126452	115124247	115124356	115126110	115126452	0.836	8.31508e-05	0.00162239	1	0.164	1903	149	7	0	10	4
RI3193	ENSMUSG00000022721.18	Trmt2a	chr16	+	18250819	18251660	18250819	18251001	18251548	18251660	0.854	0.000187108	0.00284305	1	0.146	696	149	2	0	4	5
RI799	ENSMUSG00000073125.10	Xlr3b	chrX	+	73197352	73198385	73197352	73197470	73198285	73198385	0.866	0.00140751	0.0111884	1	0.134	964	149	1	0	1	1
RI802	ENSMUSG00000026672.11	Optn	chr2	-	5020641	5021481	5020641	5021228	5021322	5021481	0.867	7.82347e-07	0.000271479	1	0.133	243	149	8	0	3	12
RI1011	ENSMUSG00000073792.11	Alg6	chr4	+	99750728	99752885	99750728	99750799	99752816	99752885	0.879	9.71517e-05	0.00179365	1	0.121	2166	149	3	0	4	2
RI916	ENSMUSG00000007038.5	Neu1	chr17	+	34932565	34934185	34932565	34932828	34934002	34934185	0.899	5.63572e-05	0.00123645	1	0.101	1323	149	13	0	2	2
RI2452	ENSMUSG00000039623.13	Ap5z1	chr5	+	142470393	142472384	142470393	142470556	142472202	142472384	0.953	2.70801e-05	0.000818779	1	0.047	1795	149	5	0	3	5
RI1304	ENSMUSG00000029534.17	St7	chr6	+	17850356	17852412	17850356	17850425	17852257	17852412	0.989	0.000122358	0.00210089	1	0.011	1981	149	2	0	1	7
RI1054	ENSMUSG00000097075.3	D830044I16Rik	chr7	-	126974452	126975084	126974452	126974510	126974939	126975084	1	3.12073e-05	0.000818779	1	0	578	149	1	0	0	4
RI1200	ENSMUSG00000073422.10	H2-Ke6	chr17	-	34027405	34027840	34027405	34027522	34027622	34027840	1	3.27359e-07	0.000271479	1	0	249	149	6	0	0	4
RI1668	ENSMUSG00000030270.11	Cpne9	chr6	+	113292521	113293064	113292521	113292575	113293002	113293064	1	3.11985e-05	0.000818779	1	0	576	149	1	0	0	4
RI2087	ENSMUSG00000073758.10	Sh3d21	chr4	-	126161967	126162266	126161967	126162023	126162175	126162266	1	4.18445e-06	0.00050493	1	0	301	149	5	0	0	2
RI2091	ENSMUSG00000040701.16	Ap1g2	chr14	-	55101070	55101522	55101070	55101175	55101394	55101522	1	1.24636e-05	0.000690324	1	0	368	149	2	0	0	2
RI2223	ENSMUSG00000071724.4	Smpd5	chr15	+	76295894	76296141	76295894	76295984	76296077	76296141	1	1.63334e-05	0.000765144	1	0	242	149	2	0	0	2
RI2231	ENSMUSG00000038828.13	Tmem214	chr5	+	30872686	30872904	30872686	30872768	30872860	30872904	1	6.09349e-06	0.00055668	1	0	241	149	4	0	0	2
RI2276	ENSMUSG00000021259.5	Cyp46a1	chr12	+	108345573	108346175	108345573	108345647	108346088	108346175	1	6.21575e-07	0.000271479	1	0	590	149	6	0	0	3
RI3317	ENSMUSG00000035024.16	Ncapd3	chr9	+	27048154	27050369	27048154	27048288	27050296	27050369	1	3.08251e-05	0.000818779	1	0	2157	149	2	0	0	6
RI3403	ENSMUSG00000020591.11	Ntsr2	chr12	+	16656596	16658455	16656596	16656870	16658364	16658455	1	2.01937e-05	0.00079253	1	0	1643	149	3	0	0	1

## Sheet: SE
Table S5. Differential AS Event in NC- or Anta-transfected cells.
Annotation											DE Statistic							Counts
Track_ID	Gene_ID	Gene_Name	Chrom	Strand	ES	EE	US_ES	US_EE	DS_ES	DS_EE	Diff	p_value	q_value	IncLevel_Anta	IncLevel_NC	IncFormLen	SkipFormLen	IJC_Anta	SJC_Anta	IJC_NC	SJC_NC
SE120	ENSMUSG00000039737.11	Prkrip1	chr5	-	136195077	136195151	136194296	136194397	136197779	136197822	-1	6.50628e-08	3.48032e-05	0	1	223	149	0	15	4	0
SE125	ENSMUSG00000032415.14	Ube2cbp	chr9	-	86372340	86372479	86307305	86307876	86422840	86423004	-1	1.51272e-05	0.000509496	0	1	288	149	0	1	8	0
SE183	ENSMUSG00000052726.15	Kcnt2	chr1	+	140484124	140484233	140450195	140450304	140507699	140507849	-1	2.48717e-06	0.000181422	0	1	258	149	0	2	6	0
SE323	ENSMUSG00000056069.9	Fam105a	chr15	-	27657175	27657263	27655068	27657071	27658044	27658314	-1	7.25466e-05	0.00140956	0	1	237	149	0	1	1	0
SE450	ENSMUSG00000038860.15	Garnl3	chr2	-	33085874	33085944	33064003	33064078	33104852	33105023	-1	5.96608e-06	0.000294366	0	1	219	149	0	4	2	0
SE586	ENSMUSG00000014786.8	Slc9a5	chr8	+	105361560	105361638	105359326	105359453	105363262	105363433	-1	5.97365e-06	0.000294366	0	1	227	149	0	2	4	0
SE676	ENSMUSG00000043587.15	Pxylp1	chr9	-	96883534	96883632	96856367	96856499	96889358	96889433	-1	8.61516e-07	0.00012289	0	1	247	149	0	4	4	0
SE720	ENSMUSG00000047213.14	Ythdf3	chr3	+	16203186	16203219	16189477	16189563	16203825	16205424	-1	3.02427e-09	2.4266e-06	0	1	182	149	0	13	6	0
SE823	ENSMUSG00000023452.18	Pisd	chr5	-	32740623	32740789	32738781	32739373	32742209	32742335	-1	4.18013e-07	7.97142e-05	0	1	315	149	0	3	8	0
SE994	ENSMUSG00000071454.13	Dtnb	chr12	+	3774569	3774610	3773550	3773640	3779618	3779654	-1	1.0311e-06	0.000128262	0	1	190	149	0	4	4	0
SE1153	ENSMUSG00000025139.14	Tollip	chr7	-	141898694	141898783	141892739	141892889	141902275	141902308	-1	6.04462e-06	0.000294366	0	1	238	149	0	5	2	0
SE1421	ENSMUSG00000024194.15	Cuta	chr17	-	26939316	26939368	26938883	26939092	26939450	26939468	-1	5.72224e-08	3.33918e-05	0	1	201	149	0	16	4	0
SE1794	ENSMUSG00000041775.7	Mapk1ip1	chr7	-	138840576	138840934	138835822	138837030	138845956	138846273	-1	9.22657e-06	0.00037965	0	1	507	149	0	2	2	0
SE2089	ENSMUSG00000024843.15	Chka	chr19	+	3882009	3882120	3864647	3864759	3884471	3884585	-1	6.32849e-06	0.000294366	0	1	260	149	0	5	2	0
SE2200	ENSMUSG00000041633.14	Kctd12b	chrX	-	153695623	153695678	153685153	153689697	153696084	153696280	-1	3.97412e-06	0.000237158	0	1	204	149	0	4	2	0
SE2278	ENSMUSG00000038917.4	3930402G23Rik	chr8	-	10927284	10927521	10926916	10926995	10928019	10928108	-1	4.37542e-05	0.000965244	0	1	386	149	0	1	2	0
SE2444	ENSMUSG00000029442.18	Wdr66	chr5	+	123293789	123293920	123290008	123290066	123297420	123297535	-1	4.45104e-05	0.000965244	0	1	280	149	0	1	2	0
SE2874	ENSMUSG00000068040.10	Tm9sf4	chr2	+	153194585	153194670	153194276	153194417	153195310	153195392	-1	1.60566e-05	0.000509496	0	1	234	149	0	1	4	0
SE3096	ENSMUSG00000036339.18	Tmem260	chr14	+	48455080	48455310	48451905	48452057	48472323	48472501	-1	1.7214e-06	0.000157852	0	1	379	149	0	3	4	0
SE3217	ENSMUSG00000058070.14	Eml1	chr12	+	108503182	108503233	108502389	108502418	108506478	108506608	-1	7.43235e-06	0.000325112	0	1	200	149	0	3	2	0
SE3351	ENSMUSG00000040812.14	Agbl2	chr2	+	90811256	90811364	90810640	90810763	90813274	90813352	-1	2.80143e-07	7.07965e-05	0	1	257	149	0	8	4	0
SE3462	ENSMUSG00000059022.14	Kcp	chr6	-	29498786	29498880	29498428	29498514	29498956	29499036	-1	6.10791e-06	0.000294366	0	1	243	149	0	2	4	0
SE3706	ENSMUSG00000013418.8	B4galnt2	chr11	-	95873861	95873948	95869233	95869421	95876097	95876278	-1	9.96482e-06	0.000396982	0	1	236	149	0	2	3	0
SE4510	ENSMUSG00000038777.19	Sema6c	chr3	+	95171790	95171886	95171557	95171602	95172254	95173653	-1	1.62396e-05	0.000509496	0	1	245	149	0	2	2	0
SE4611	ENSMUSG00000036098.15	Myrf	chr19	-	10215273	10215354	10215016	10215105	10215741	10215810	-1	4.74931e-06	0.000267419	0	1	230	149	0	7	2	0
SE4965	ENSMUSG00000021451.15	Sema4d	chr13	-	51734506	51734570	51725223	51725542	51763251	51763320	-1	4.27951e-05	0.000962619	0	1	213	149	0	1	2	0
SE5044	ENSMUSG00000044876.15	Zfp444	chr7	+	6173981	6174101	6172512	6172574	6183861	6183951	-1	1.54765e-05	0.000509496	0	1	269	149	0	2	2	0
SE5108	ENSMUSG00000059820.14	AU019823	chr9	-	50616657	50616684	50615482	50615559	50617227	50617281	-1	1.80444e-05	0.000517084	0	1	176	149	0	2	2	0
SE5170	ENSMUSG00000035722.15	Abca7	chr10	+	80014946	80015187	80014467	80014560	80015305	80015553	-1	1.23835e-07	4.41608e-05	0	1	390	149	0	4	8	0
SE5774	ENSMUSG00000085162.7	Gm12295	chr11	-	65280355	65280650	65277653	65279738	65285862	65285945	-1	5.75198e-06	0.000294366	0	1	444	149	0	2	4	0
SE5968	ENSMUSG00000026853.15	Crat	chr2	-	30413859	30413996	30412982	30413246	30415194	30415308	-1	1.49325e-05	0.000509496	0	1	286	149	0	2	2	0
SE6036	ENSMUSG00000015501.10	Hivep2	chr10	+	14123017	14123200	14117518	14117600	14126451	14126496	-1	6.54897e-05	0.00130552	0	1	332	149	0	1	1	0
SE6710	ENSMUSG00000021694.18	Ercc8	chr13	+	108175804	108175906	108175553	108175620	108177616	108177717	-1	6.21221e-06	0.000294366	0	1	251	149	0	5	2	0
SE6766	ENSMUSG00000005102.13	Eif2ak4	chr2	+	118401025	118401340	118400534	118400647	118405046	118405149	-1	9.32223e-06	0.000381143	0	1	464	149	0	7	2	0
SE6824	ENSMUSG00000020212.14	Mdm1	chr10	+	118147980	118148115	118146594	118146971	118150788	118150956	-1	2.02138e-06	0.000163285	0	1	284	149	0	4	3	0
SE7181	ENSMUSG00000028923.14	Necap2	chr4	-	141070854	141070940	141070055	141070233	141071580	141071839	-1	7.2685e-05	0.00140956	0	1	235	149	0	1	1	0
SE7383	ENSMUSG00000022724.15	Riox2	chr16	+	59489489	59489566	59487427	59487599	59491204	59491668	-1	4.33526e-05	0.000965244	0	1	226	149	0	1	2	0
SE7550	ENSMUSG00000026305.15	Lrrfip1	chr1	+	91112652	91112714	91112155	91112297	91114595	91116921	-1	4.38225e-06	0.00025228	0	1	211	149	0	23	2	0
SE7674	ENSMUSG00000001138.13	Cnnm3	chr1	+	36524033	36524132	36521700	36521839	36525165	36528237	-1	1.69181e-05	0.000509496	0	1	248	149	0	1	4	0
SE7752	ENSMUSG00000027630.13	Tbl1xr1	chr3	+	22102866	22102947	22076935	22076954	22148941	22149008	-1	2.69966e-05	0.000679573	0	1	230	149	0	4	1	0
SE7802	ENSMUSG00000038369.14	Ncoa6	chr2	-	155449282	155449351	155440687	155440785	155473639	155473806	-1	3.30876e-07	7.07965e-05	0	1	218	149	0	4	6	0
SE8319	ENSMUSG00000036435.13	Exoc1	chr5	+	76540746	76540767	76537697	76537857	76542050	76542238	-1	3.03995e-06	0.00020093	0	1	170	149	0	10	2	0
SE8397	ENSMUSG00000019261.3	Map1s	chr8	+	70911406	70911526	70910944	70911049	70911845	70911895	-1	4.43975e-05	0.000965244	0	1	269	149	0	1	2	0
SE8801	ENSMUSG00000041481.16	Serpina3g	chr12	+	104237194	104237286	104236244	104236318	104237734	104238323	-1	1.86083e-06	0.000163285	0	1	241	149	0	2	10	0
SE9293	ENSMUSG00000006724.12	Cyp27b1	chr10	+	127050677	127050847	127050241	127050414	127051049	127051128	-1	2.03248e-05	0.000559934	0	1	319	149	0	1	4	0
SE9377	ENSMUSG00000005583.16	Mef2c	chr13	+	83625264	83625324	83592777	83592981	83625469	83625607	-1	1.53607e-06	0.000151424	0	1	209	149	0	2	14	0
SE9834	ENSMUSG00000029478.16	Ncor2	chr5	-	125153606	125153652	125119481	125119609	125178996	125179180	-1	4.17823e-05	0.000962619	0	1	195	149	0	1	2	0
SE9985	ENSMUSG00000021646.9	Mccc2	chr13	-	100002286	100002439	100000249	100000316	100015385	100015594	-1	6.91978e-07	0.00011239	0	1	302	149	0	4	4	0
SE10320	ENSMUSG00000109783.1	Gm45338	chr16	+	23521686	23521953	23520260	23520474	23527494	23527606	-1	1.44316e-06	0.000150701	0	1	416	149	0	4	4	0
SE10345	ENSMUSG00000054453.11	Sytl5	chrX	+	9957183	9957249	9956358	9956448	9960013	9960192	-1	4.28897e-05	0.000962619	0	1	215	149	0	1	2	0
SE10430	ENSMUSG00000000244.17	Tspan32	chr7	+	143017200	143017284	143015580	143015667	143017578	143017673	-1	4.36002e-05	0.000965244	0	1	233	149	0	1	2	0
SE10565	ENSMUSG00000053470.13	Kdm3a	chr6	-	71632496	71632579	71632055	71632271	71632837	71632905	-1	9.09376e-07	0.000125736	0	1	232	149	0	4	4	0
SE10649	ENSMUSG00000016763.14	Scube1	chr15	-	83608217	83608309	83606505	83607477	83608723	83608876	-1	1.63645e-05	0.000509496	0	1	241	149	0	2	2	0
SE10664	ENSMUSG00000042942.16	Greb1l	chr18	+	10495096	10495225	10476785	10476788	10498950	10498953	-1	2.64542e-06	0.000186654	0	1	278	149	0	2	6	0
SE10768	ENSMUSG00000032567.15	Aste1	chr9	+	105402717	105402776	105401474	105401686	105403395	105403591	-1	4.25437e-05	0.000962619	0	1	208	149	0	1	2	0
SE10959	ENSMUSG00000035236.17	Scai	chr2	-	39150313	39150414	39132954	39133086	39189988	39190033	-1	6.15344e-06	0.000294366	0	1	250	149	0	2	4	0
SE12277	ENSMUSG00000074677.11	Sirpb1c	chr3	-	15802488	15802603	15795144	15795350	15832147	15832462	-1	7.06004e-05	0.00138588	0	1	264	149	0	1	1	0
SE12608	ENSMUSG00000042608.15	Stk40	chr4	+	126117463	126117750	126103956	126104146	126118273	126118340	-1	1.07283e-05	0.000417364	0	1	436	149	0	2	2	0
SE13074	ENSMUSG00000049488.14	Tmem67	chr4	-	12085911	12086000	12078587	12079968	12087714	12087927	-1	2.73956e-05	0.000686922	0	1	238	149	0	2	1	0
SE13578	ENSMUSG00000099624.1	Gm7889	chr1	+	93983045	93983211	93980273	93980416	93985559	93985816	-1	1.40209e-05	0.000492072	0	1	315	149	0	2	2	0
SE13606	ENSMUSG00000042632.16	Pla2g6	chr15	-	79303573	79303602	79302618	79302697	79304304	79304492	-1	3.72188e-06	0.000233294	0	1	178	149	0	4	2	0
SE13868	ENSMUSG00000029735.17	Tpk1	chr6	-	43523883	43523956	43488874	43488970	43559942	43560012	-1	4.31952e-05	0.000965244	0	1	222	149	0	1	2	0
SE14023	ENSMUSG00000090386.9	Mir99ahg	chr16	+	77679976	77680023	77596898	77596959	77691234	77691397	-1	3.29019e-06	0.000209106	0	1	196	149	0	4	2	0
SE14808	ENSMUSG00000021010.8	Npas3	chr12	+	53831695	53831785	53640453	53640536	53947162	53947337	-1	2.31183e-06	0.000172554	0	1	239	149	0	2	6	0
SE15442	ENSMUSG00000041471.9	Fam35a	chr14	-	34269470	34269536	34267500	34268952	34309039	34309094	-1	1.71392e-05	0.000509496	0	1	215	149	0	2	2	0
SE15486	ENSMUSG00000053390.15	Zfp952	chr17	+	33002522	33002632	33001957	33002018	33002757	33005457	-1	6.2013e-06	0.000294366	0	1	259	149	0	2	4	0
SE15605	ENSMUSG00000061535.11	C1qtnf7	chr5	+	43609052	43609298	43515537	43515986	43615619	43616586	-1	3.13024e-06	0.00020093	0	1	395	149	0	2	6	0
SE15817	ENSMUSG00000038695.13	Josd2	chr7	+	44468305	44468417	44468071	44468190	44468806	44468969	-1	1.7003e-07	5.19724e-05	0	1	261	149	0	10	4	0
SE16188	ENSMUSG00000059857.15	Ntng1	chr3	-	109832467	109832635	109781114	109782911	109851764	109851791	-1	1.39593e-05	0.000492072	0	1	317	149	0	2	2	0
SE16873	ENSMUSG00000062296.8	Trank1	chr9	+	111344829	111344856	111343094	111343245	111345394	111345493	-1	4.03493e-05	0.000943499	0	1	176	149	0	1	2	0
SE17069	ENSMUSG00000028496.17	Mllt3	chr4	-	88011632	88011707	87880065	87880148	88031523	88031704	-1	5.03192e-06	0.000280868	0	1	224	149	0	24	2	0
SE17287	ENSMUSG00000041132.11	N4bp2l1	chr5	-	150577171	150577299	150576639	150576767	150594263	150594462	-1	4.44847e-05	0.000965244	0	1	277	149	0	1	2	0
SE17885	ENSMUSG00000036676.14	Tmtc3	chr10	-	100485050	100485185	100477975	100478022	100487161	100487326	-1	1.49963e-05	0.000509496	0	1	284	149	0	2	2	0
SE17897	ENSMUSG00000089862.8	Umad1	chr6	+	8401076	8401154	8373905	8373967	8426970	8427279	-1	7.10673e-06	0.000319008	0	1	227	149	0	4	2	0
SE17961	ENSMUSG00000059939.13	9430015G10Rik	chr4	+	156116715	156116848	156113888	156114001	156117009	156117103	-1	7.91246e-06	0.0003386	0	1	282	149	0	4	2	0
SE18054	ENSMUSG00000061371.7	Zfp873	chr10	+	82058682	82058743	82058369	82058496	82059516	82061581	-1	4.26469e-05	0.000962619	0	1	210	149	0	1	2	0
SE18307	ENSMUSG00000097343.2	9030407P20Rik	chr7	-	120676407	120676656	120673435	120675276	120677300	120677520	-1	1.16605e-05	0.000445529	0	1	398	149	0	2	2	0
SE18354	ENSMUSG00000037697.19	Ddhd1	chr14	-	45628853	45628874	45622840	45622942	45629579	45629750	-1	4.38819e-06	0.00025228	0	1	170	149	0	5	2	0
SE18396	ENSMUSG00000085492.7	Trmt61b	chr17	-	71590487	71590522	71588556	71588984	71597935	71598253	-1	2.19496e-06	0.000169753	0	1	184	149	0	2	6	0
SE18614	ENSMUSG00000024371.14	C2	chr17	-	34894894	34894935	34893610	34893700	34895406	34895557	-1	1.77727e-05	0.000513888	0	1	190	149	0	2	2	0
SE18673	ENSMUSG00000021959.16	Lats2	chr14	-	57722699	57722846	57722188	57722551	57733877	57734300	-1	6.7935e-06	0.000309273	0	1	296	149	0	5	2	0
SE18707	ENSMUSG00000037640.15	Zfp60	chr7	+	27732927	27733125	27731431	27731470	27736935	27736988	-1	7.4453e-06	0.000325112	0	1	347	149	0	5	2	0
SE18881	ENSMUSG00000094724.7	Rnaset2b	chr17	+	6985055	6985113	6984138	6984191	6988721	6988792	-1	6.79754e-09	4.84815e-06	0	1	207	149	0	6	10	0
SE18955	ENSMUSG00000041879.13	Ipo9	chr1	-	135425923	135425986	135420291	135420353	135426930	135427041	-1	1.72226e-05	0.000509496	0	1	212	149	0	2	2	0
SE19466	ENSMUSG00000027457.15	Snph	chr2	-	151600256	151600364	151597108	151597258	151600977	151601074	-1	6.19166e-06	0.000294366	0	1	257	149	0	2	4	0
SE19508	ENSMUSG00000019338.13	Zfp687	chr3	-	95013832	95013928	95011839	95012476	95015319	95015448	-1	1.23756e-06	0.000144367	0	1	245	149	0	2	15	0
SE19529	ENSMUSG00000032827.15	Ppp1r9a	chr6	+	5157003	5157027	5156120	5156240	5158088	5158271	-1	2.33845e-07	6.52632e-05	0	1	173	149	0	6	4	0
SE19636	ENSMUSG00000002608.8	Ccdc97	chr7	-	25716636	25716814	25716140	25716187	25718917	25719055	-1	6.26736e-06	0.000294366	0	1	327	149	0	2	4	0
SE19762	ENSMUSG00000001999.15	Blvra	chr2	+	127078929	127079077	127070678	127070730	127080529	127080658	-1	2.98953e-07	7.07965e-05	0	1	297	149	0	8	4	0
SE12223	ENSMUSG00000063077.14	Kif1b	chr4	-	149220541	149220790	149214906	149215025	149222226	149222364	-0.966	4.74731e-06	0.000267419	0.034	1	398	149	2	21	4	0
SE1333	ENSMUSG00000001127.12	Araf	chrX	+	20857410	20857522	20853912	20854115	20857611	20857788	-0.951	5.64742e-05	0.00116938	0.049	1	261	149	1	11	2	0
SE3735	ENSMUSG00000032673.5	Prorsd1	chr11	-	29514431	29514522	29511756	29513676	29514916	29515031	-0.949	8.54006e-08	3.65458e-05	0.051	1	240	149	2	23	6	0
SE12906	ENSMUSG00000047793.13	Sned1	chr1	+	93283574	93283687	93283201	93283385	93284384	93284666	-0.941	7.55901e-07	0.000116911	0.059	1	262	149	1	9	6	0
SE17437	ENSMUSG00000039997.16	Ifi203	chr1	-	173933782	173933926	173926805	173927222	173935009	173935177	-0.932	0.000194545	0.00287739	0.068	1	293	149	2	14	2	0
SE9947	ENSMUSG00000040612.13	Ildr2	chr1	+	166291415	166291472	166270498	166270618	166294590	166294737	-0.917	7.22462e-06	0.000321304	0.083	1	206	149	1	8	4	0
SE14616	ENSMUSG00000029162.15	Khk	chr5	+	30926687	30926822	30924738	30924855	30928442	30928515	-0.905	2.75014e-06	0.000186794	0.095	1	284	149	2	10	6	0
SE8213	ENSMUSG00000007812.16	Zfp655	chr5	+	145235305	145235391	145233440	145233602	145242919	145243024	-0.897	1.50583e-05	0.000509496	0.103	1	235	149	4	22	4	0
SE19550	ENSMUSG00000040751.12	Lat2	chr5	-	134606045	134606093	134605937	134605962	134606360	134606392	-0.888	7.59617e-05	0.00145387	0.112	1	197	149	1	6	2	0
SE9490	ENSMUSG00000024561.9	Mbd1	chr18	+	74275903	74276071	74275342	74275417	74276406	74276715	-0.88	1.21936e-06	0.000144367	0.12	1	317	149	9	31	7	0
SE4495	ENSMUSG00000022565.15	Plec	chr15	-	76178518	76181899	76170973	76178385	76182909	76183008	-0.879	8.05866e-05	0.00151697	0.121	1	3530	149	13	4	4	0
SE19757	ENSMUSG00000036748.15	Cuedc2	chr19	-	46338312	46338420	46332617	46332701	46338568	46338660	-0.873	9.40226e-07	0.000125736	0.127	1	257	149	2	8	9	0
SE1929	ENSMUSG00000033904.16	Ccp110	chr7	+	118732886	118732972	118732393	118732453	118735267	118737021	-0.863	0.00011545	0.00198476	0.137	1	235	149	1	4	2	0
SE2057	ENSMUSG00000020696.18	Rffl	chr11	-	82811027	82811111	82810007	82810218	82812399	82812810	-0.862	1.18955e-05	0.000449027	0.138	1	233	149	1	4	7	0
SE1665	ENSMUSG00000020271.17	Fbxw11	chr11	+	32680200	32680302	32652747	32652904	32711771	32711997	-0.855	0.000168317	0.00261605	0.145	1	251	149	2	7	2	0
SE4401	ENSMUSG00000031153.16	Gripap1	chrX	+	7803593	7803686	7803322	7803400	7804359	7804494	-0.85	0.000170441	0.00264266	0.15	1	242	149	2	7	2	0
SE7516	ENSMUSG00000061981.14	Flot2	chr11	+	78053362	78053453	78049477	78049559	78054784	78054875	-0.849	0.000745005	0.00758352	0.151	1	240	149	6	21	2	0
SE19007	ENSMUSG00000019984.16	Med23	chr10	+	24883203	24883221	24882553	24882649	24888399	24888600	-0.849	0.000115641	0.00198476	0.151	1	167	149	1	5	2	0
SE6848	ENSMUSG00000073557.11	Ppp1r12b	chr1	-	134765896	134766077	134759066	134760495	134771997	134772048	-0.843	0.00129043	0.0112392	0.157	1	330	149	7	17	2	0
SE12199	ENSMUSG00000007279.14	Scube2	chr7	-	109810584	109810755	109809077	109809245	109824764	109824971	-0.843	0.000261995	0.00362445	0.157	1	320	149	2	5	1	0
SE2015	ENSMUSG00000035969.15	Rusc2	chr4	+	43413004	43413054	43382056	43382199	43414627	43414755	-0.842	3.0835e-05	0.00074931	0.158	1	199	149	1	4	4	0
SE12083	ENSMUSG00000064061.13	Dzip3	chr16	-	48951542	48952160	48950000	48950033	48953726	48953803	-0.837	0.000271117	0.00372656	0.163	1	767	149	2	2	4	0
SE13926	ENSMUSG00000058192.16	Zfp846	chr9	+	20589456	20589558	20588508	20588635	20590812	20590884	-0.835	0.000132082	0.0022009	0.165	1	251	149	1	3	2	0
SE15064	ENSMUSG00000061186.15	Sfmbt2	chr2	+	10577528	10577627	10575335	10575511	10577814	10578131	-0.833	0.000136272	0.00223716	0.167	1	248	149	1	3	2	0
SE14592	ENSMUSG00000022668.10	Gtpbp8	chr16	-	44745282	44745493	44743807	44743868	44745998	44746309	-0.829	1.76594e-05	0.000512922	0.171	1	360	149	2	4	8	0
SE109	ENSMUSG00000040613.14	Apobec1	chr6	-	122588144	122588172	122581352	122581750	122591086	122591204	-0.826	0.000134196	0.00222011	0.174	1	177	149	1	4	2	0
SE10392	ENSMUSG00000027639.16	Samhd1	chr2	-	157101320	157101443	157099400	157099503	157101720	157101858	-0.814	0.00126018	0.011081	0.186	1	272	149	25	60	2	0
SE12486	ENSMUSG00000029822.15	Osbpl3	chr6	-	50333185	50333293	50328669	50328804	50336214	50336345	-0.812	0.000185529	0.00279748	0.188	1	257	149	2	5	2	0
SE17981	ENSMUSG00000031488.14	Rab11fip1	chr8	-	27151596	27153159	27150694	27150803	27154145	27154935	-0.812	0.000157751	0.00248186	0.188	1	1712	149	8	3	3	0
SE17493	ENSMUSG00000034235.17	Usp54	chr14	-	20581456	20581627	20577454	20577586	20583321	20583490	-0.811	0.000655076	0.00697196	0.189	1	320	149	1	2	2	0
SE2754	ENSMUSG00000020166.15	Cnot2	chr10	-	116537220	116537278	116527826	116527949	116549032	116549175	-0.806	1.24636e-09	1.54611e-06	0.194	1	207	149	4	12	24	0
SE4862	ENSMUSG00000026773.19	Pfkfb3	chr2	-	11481246	11481333	11480197	11480371	11481870	11481935	-0.806	8.44493e-05	0.00158041	0.194	1	236	149	8	21	4	0
SE11553	ENSMUSG00000026436.15	Elk4	chr1	+	132013025	132013234	132007875	132007940	132014382	132014456	-0.8	0.000231556	0.00328635	0.2	1	358	149	3	5	2	0
SE1633	ENSMUSG00000049659.15	Aftph	chr11	-	20696750	20698373	20692464	20692588	20703710	20703833	-0.799	0.000305878	0.00409902	0.201	1	1772	149	6	2	14	0
SE565	ENSMUSG00000030016.14	Zfp638	chr6	+	83956693	83956762	83954710	83954761	83957508	83957592	-0.796	1.87638e-05	0.000525959	0.204	1	218	149	3	8	6	0
SE17641	ENSMUSG00000020310.9	Madcam1	chr10	+	79666338	79666770	79665430	79665757	79668236	79668537	-0.796	0.00050898	0.00576216	0.204	1	581	149	2	2	4	0
SE10344	ENSMUSG00000029804.16	Herc3	chr6	+	58832401	58832536	58831502	58831932	58843603	58843714	-0.792	0.000853721	0.00843083	0.208	1	284	149	1	2	2	0
SE19700	ENSMUSG00000045095.16	Magi1	chr6	-	93680788	93680877	93675454	93679002	93682951	93683090	-0.791	0.00010738	0.00188326	0.209	1	238	149	8	19	4	0
SE5896	ENSMUSG00000028246.13	Faxc	chr4	+	21948691	21948888	21936632	21936768	21982385	21982502	-0.788	0.000174412	0.0026828	0.212	1	346	149	5	8	4	0
SE3725	ENSMUSG00000042647.13	Acad12	chr5	-	121609765	121610166	121607895	121608036	121614059	121614259	-0.787	0.000671512	0.0070432	0.213	1	550	149	2	2	1	0
SE15420	ENSMUSG00000041632.6	Mrps27	chr13	+	99401269	99401392	99400261	99400376	99403503	99403559	-0.785	0.000140186	0.0022839	0.215	1	272	149	5	10	4	0
SE721	ENSMUSG00000064289.15	Tank	chr2	+	61593996	61594201	61593096	61593208	61613650	61613798	-0.781	5.9789e-05	0.00122615	0.219	1	354	149	4	6	6	0
SE7605	ENSMUSG00000034243.16	Golgb1	chr16	+	36893315	36893438	36891366	36891492	36894830	36894944	-0.781	2.69642e-07	7.07965e-05	0	0.781	272	149	0	8	13	2
SE12760	ENSMUSG00000026384.13	Ptpn4	chr1	-	119783481	119783589	119773228	119773271	119802322	119802442	-0.775	0.000576399	0.00634632	0.225	1	257	149	1	2	8	0
SE8638	ENSMUSG00000024378.9	Stard4	chr18	-	33205220	33205325	33203404	33203815	33206119	33206246	-0.773	0.000722082	0.00740422	0.227	1	254	149	1	2	6	0
SE12549	ENSMUSG00000024077.15	Strn	chr17	-	78670354	78670441	78669750	78669894	78672575	78672686	-0.76	0.000304214	0.00408874	0.24	1	236	149	2	4	2	0
SE17023	ENSMUSG00000022708.16	Zbtb20	chr16	+	43508158	43508322	43503621	43503753	43569680	43569761	-0.759	0.000231919	0.00328635	0.241	1	313	149	2	3	2	0
SE15951	ENSMUSG00000026575.15	Nme7	chr1	+	164312855	164312938	164308072	164308250	164328292	164328400	-0.757	0.00147837	0.0124373	0.243	1	232	149	1	2	1	0
SE2309	ENSMUSG00000000827.18	Tpd52l2	chr2	+	181510503	181510530	181508165	181508267	181511573	181511615	-0.756	9.81634e-06	0.000396296	0.244	1	176	149	8	21	6	0
SE6312	ENSMUSG00000035851.14	Ythdc1	chr5	+	86809304	86809340	86804495	86804591	86815628	86815730	-0.756	0.000279207	0.00381325	0.244	1	185	149	2	5	2	0
SE7327	ENSMUSG00000020312.12	Shc2	chr10	-	79622254	79622565	79621053	79621187	79623826	79623991	-0.755	0.000682971	0.00714005	0.245	1	460	149	2	2	8	0
SE6963	ENSMUSG00000031592.10	Pcm1	chr8	+	41303986	41304151	41293457	41293816	41309519	41309692	-0.747	1.68392e-05	0.000509496	0.253	1	314	149	5	7	10	0
SE11867	ENSMUSG00000029823.16	Luc7l2	chr6	+	38568846	38568917	38554979	38555063	38570509	38570604	-0.747	0.000493336	0.00564478	0.253	1	220	149	2	4	1	0
SE14631	ENSMUSG00000022020.15	Naa16	chr14	-	79350688	79350830	79344894	79345108	79351372	79351501	-0.746	0.000142523	0.00231024	0.254	1	291	149	2	3	10	0
SE5222	ENSMUSG00000031508.14	Ankrd10	chr8	-	11623696	11623858	11619061	11619297	11628438	11628530	-0.745	1.69919e-05	0.000509496	0.255	1	311	149	5	7	10	0
SE3201	ENSMUSG00000033166.11	Dis3	chr14	-	99099118	99099186	99098682	99098840	99099445	99099764	-0.744	0.00152985	0.0127695	0.256	1	217	149	1	2	2	0
SE9255	ENSMUSG00000032598.8	Nckipsd	chr9	+	108812218	108812709	108811878	108811969	108813948	108814119	-0.741	0.000284082	0.00386339	0.259	1	640	149	6	4	3	0
SE6693	ENSMUSG00000025144.17	Cenpx	chr11	-	120712439	120712712	120711843	120711895	120713692	120713732	-0.739	0.000896358	0.0087358	0.261	1	422	149	9	9	3	0
SE11912	ENSMUSG00000031805.17	Jak3	chr8	+	71682899	71682984	71682281	71682413	71683331	71683459	-0.736	0.000502449	0.00569827	0.264	1	234	149	9	16	3	0
SE382	ENSMUSG00000096054.3	Syne1	chr10	-	5264609	5264765	5262651	5262816	5265087	5265231	-0.732	9.17983e-05	0.00166927	0.268	1	305	149	3	4	6	0
SE8210	ENSMUSG00000032519.11	Slc25a38	chr9	+	120119882	120120005	120117452	120117537	120120256	120120436	-0.732	0.000174702	0.0026828	0.268	1	272	149	4	6	4	0
SE4393	ENSMUSG00000097910.2	5033428I22Rik	chr8	+	57332769	57333631	57332442	57332633	57338882	57338947	-0.731	0.000910912	0.00883254	0.269	1	1011	149	5	2	3	0
SE1809	ENSMUSG00000036109.17	Mbnl3	chrX	-	51164417	51164664	51139203	51139368	51205773	51205990	-0.727	0.00104494	0.00973505	0.273	1	396	149	2	2	6	0
SE14085	ENSMUSG00000025372.16	Baiap2	chr11	+	120003037	120003085	120000551	120000586	120006358	120006782	-0.726	0.00187622	0.0147773	0.274	1	197	149	1	2	2	0
SE4142	ENSMUSG00000001482.15	Def8	chr8	+	123447316	123447363	123446097	123446184	123447787	123447912	-0.725	0.000114522	0.00197612	0.275	1	196	149	2	4	4	0
SE9315	ENSMUSG00000037570.15	Mcrs1	chr15	-	99249875	99250014	99248701	99248860	99251861	99251961	-0.72	0.000410953	0.00505346	0.28	1	288	149	3	4	2	0
SE18196	ENSMUSG00000035569.17	Ankrd11	chr8	-	122900601	122900698	122899978	122900149	122908667	122908806	-0.712	0.00141885	0.0120736	0.288	1	246	149	8	12	2	0
SE9700	ENSMUSG00000017713.9	Tha1	chr11	-	117871011	117871100	117870434	117870620	117871603	117871687	-0.706	0.000467165	0.00549854	0.294	1	238	149	2	3	2	0
SE11567	ENSMUSG00000017734.15	Dbndd2	chr2	+	164486926	164487004	164486480	164486687	164488241	164488388	-0.705	7.07789e-06	0.000319008	0.295	1	227	149	7	11	10	0
SE18183	ENSMUSG00000087177.7	E130307A14Rik	chr10	-	39639563	39639766	39622654	39622727	39640379	39640511	-0.703	0.00816833	0.0423913	0.297	1	352	149	1	1	3	0
SE12124	ENSMUSG00000033416.15	Gucd1	chr10	-	75509591	75509704	75508964	75508969	75510031	75510123	-0.701	4.25131e-05	0.000962619	0.299	1	262	149	6	8	8	0
SE12581	ENSMUSG00000035992.15	Fnip1	chr11	+	54487711	54487795	54482494	54482586	54489268	54489340	-0.701	0.000407962	0.00503496	0.299	1	233	149	2	3	4	0
SE19726	ENSMUSG00000023050.8	Map3k12	chr15	-	102501100	102501725	102500851	102500922	102501833	102501971	-0.698	0.000151866	0.00241893	0.302	1	774	149	9	4	12	0
SE12374	ENSMUSG00000025145.13	Lrrc45	chr11	+	120717824	120717902	120717479	120717538	120718036	120718172	-0.696	0.000536348	0.00599794	0.304	1	227	149	4	6	2	0
SE12516	ENSMUSG00000019841.15	Rev3l	chr10	+	39783142	39783332	39732117	39732613	39790768	39790843	-0.695	0.00816345	0.0423913	0.305	1	339	149	1	1	4	0
SE13961	ENSMUSG00000020788.15	Atp2a3	chr11	+	72989474	72989547	72988969	72989087	72991688	72993043	-0.691	0.000555593	0.00617016	0.309	1	222	149	2	3	2	0
SE3576	ENSMUSG00000031918.16	Mtmr2	chr9	+	13760417	13760488	13749180	13749400	13782276	13782382	-0.689	0.00046825	0.00549854	0.311	1	220	149	2	3	4	0
SE8308	ENSMUSG00000055320.17	Tead1	chr7	+	112856052	112856064	112839415	112839480	112856797	112856932	-0.684	0.00284086	0.0197567	0.316	1	161	149	1	2	2	0
SE13188	ENSMUSG00000032965.10	Ift57	chr16	+	49701853	49702016	49699232	49699549	49703149	49703268	-0.677	1.69456e-05	0.000509496	0.323	1	312	149	4	4	31	0
SE15771	ENSMUSG00000031644.19	Nek1	chr8	+	61071750	61071834	61054519	61054622	61072275	61072359	-0.676	0.000957677	0.00914327	0.324	1	233	149	6	8	2	0
SE11294	ENSMUSG00000037369.17	Kdm6a	chrX	+	18247566	18247722	18246974	18247109	18248269	18248359	-0.672	0.00970344	0.0479495	0.328	1	305	149	1	1	4	0
SE12657	ENSMUSG00000032839.13	Trpc1	chr9	-	95743196	95743351	95732006	95732209	95749667	95750358	-0.671	0.0023347	0.0172291	0.329	1	304	149	2	2	2	0
SE2415	ENSMUSG00000030726.16	Pold3	chr7	-	100119896	100119942	100119673	100119729	100121363	100121466	-0.663	0.000845785	0.00839118	0.337	1	195	149	2	3	1	0
SE13045	ENSMUSG00000029769.16	Ccdc136	chr6	+	29419101	29419383	29417931	29418153	29426624	29426948	-0.659	0.00227002	0.0169039	0.341	1	431	149	3	2	2	0
SE1165	ENSMUSG00000024826.14	Dpf2	chr19	-	5903730	5903772	5902630	5902768	5904239	5904318	-0.658	0.00153794	0.0127876	0.342	1	191	149	14	21	2	0
SE9854	ENSMUSG00000028414.17	Fktn	chr4	+	53724604	53724742	53720006	53720209	53729979	53730039	-0.658	0.0272752	0.097766	0.342	1	287	149	1	1	7	0
SE19460	ENSMUSG00000052516.18	Robo2	chr16	-	73898911	73899184	73897015	73897207	73904382	73904556	-0.654	0.000473444	0.00552552	0.346	1	422	149	6	4	4	0
SE8632	ENSMUSG00000028826.14	Tmem57	chr4	-	134836766	134837034	134836322	134836449	134837848	134837990	-0.651	0.000685687	0.00714517	0.349	1	417	149	6	4	2	0
SE19215	ENSMUSG00000063623.3	C230062I16Rik	chr7	+	29960892	29961019	29956959	29957034	29963145	29963241	-0.649	0.00247544	0.0179953	0.351	1	276	149	2	2	4	0
SE862	ENSMUSG00000025326.12	Ube3a	chr7	+	59243349	59243469	59228801	59229271	59247172	59247198	-0.644	0.000343879	0.00444136	0.356	1	269	149	4	4	4	0
SE15871	ENSMUSG00000079557.10	March2	chr17	-	33715942	33716062	33709744	33709972	33718545	33718591	-0.644	0.00300478	0.0205188	0.356	1	269	149	2	2	2	0
SE1409	ENSMUSG00000021711.16	Trappc13	chr13	-	104152164	104152182	104150049	104150183	104154295	104154340	-0.642	0.000148481	0.00237681	0.358	1	167	149	5	8	5	0
SE1655	ENSMUSG00000026096.14	Osgepl1	chr1	+	53317906	53318289	53314855	53315099	53319942	53320296	-0.641	0.000314085	0.00415693	0.359	1	532	149	6	3	15	0
SE3598	ENSMUSG00000020721.16	Helz	chr11	+	107646049	107646233	107637779	107637927	107649111	107649340	-0.641	0.000337356	0.00437473	0.359	1	333	149	5	4	5	0
SE1411	ENSMUSG00000033439.12	Trmt13	chr3	-	116592463	116592510	116592192	116592259	116594638	116594668	-0.637	0.000600594	0.00651218	0.363	1	196	149	3	4	2	0
SE2025	ENSMUSG00000028032.13	Papss1	chr3	+	131567501	131567678	131564864	131564983	131579310	131579425	-0.636	0.000124661	0.00210578	0.364	1	326	149	20	16	8	0
SE1850	ENSMUSG00000022634.9	Yaf2	chr15	-	93317538	93317608	93286409	93286562	93336339	93336465	-0.635	0.000132349	0.0022009	0.365	1	219	149	11	13	6	0
SE3687	ENSMUSG00000051669.5	AU021092	chr16	-	5214602	5214707	5212591	5212672	5215976	5216112	-0.63	0.00337501	0.0224035	0.37	1	254	149	2	2	2	0
SE19840	ENSMUSG00000015214.14	Mtmr1	chrX	+	71377603	71377630	71376886	71376910	71383199	71383275	-0.629	0.000269966	0.00371869	0	0.629	176	149	0	5	4	2
SE3630	ENSMUSG00000054072.11	Iigp1	chr18	+	60382611	60382794	60376028	60376130	60389791	60392627	-0.628	0.00441983	0.0270456	0.101	0.729	332	149	1	4	6	1
SE8778	ENSMUSG00000002012.13	Pnck	chrX	-	73657437	73657513	73657230	73657343	73657719	73657843	-0.627	0.00171019	0.0139311	0.373	1	225	149	9	10	2	0
SE3883	ENSMUSG00000032740.16	Ccdc88a	chr11	+	29497342	29497426	29493878	29494093	29498408	29498612	-0.623	0.000147192	0.00236798	0.096	0.719	233	149	3	18	8	2
SE13875	ENSMUSG00000051705.13	Senp8	chr9	-	59739939	59740032	59734452	59737868	59750577	59750638	-0.619	0.0162113	0.0690034	0.381	1	242	149	1	1	2	0
SE14767	ENSMUSG00000029422.15	Rsrc2	chr5	-	123745496	123745589	123744954	123745111	123746771	123746870	-0.619	0.00221205	0.0165878	0.381	1	242	149	2	2	9	0
SE18869	ENSMUSG00000039126.10	Prune2	chr19	+	17211677	17211713	17208230	17208329	17220783	17223932	-0.617	0.00582975	0.0330284	0	0.617	185	149	0	1	2	1
SE2462	ENSMUSG00000027859.10	Ngf	chr3	+	102509710	102509837	102469927	102469960	102513955	102514079	-0.614	0.000529478	0.00594181	0.386	1	276	149	7	6	4	0
SE19618	ENSMUSG00000038084.16	Opa1	chr16	+	29597585	29597696	29589680	29589748	29602211	29602265	-0.608	0.000644385	0.00690535	0.392	1	260	149	9	8	4	0
SE10435	ENSMUSG00000067825.11	Pex26	chr6	+	121187258	121187566	121185709	121185850	121190100	121190247	-0.605	0.0124746	0.0570909	0.395	1	457	149	2	1	9	0
SE15672	ENSMUSG00000030846.15	Tial1	chr7	-	128447038	128447107	128446730	128446798	128448120	128448208	-0.603	0.000689913	0.00716595	0.102	0.705	218	149	1	6	14	4
SE17356	ENSMUSG00000032355.16	Mlip	chr9	-	77112973	77113048	77102111	77102393	77138349	77138451	-0.598	0.00129976	0.0112745	0.129	0.727	224	149	2	9	8	2
SE457	ENSMUSG00000074582.10	Arfgef2	chr2	+	166842684	166842753	166836201	166836457	166845449	166845601	-0.594	0.000379805	0.00480862	0.406	1	218	149	4	4	4	0
SE6683	ENSMUSG00000030616.15	Sytl2	chr7	+	90395162	90395282	90392358	90392453	90396473	90396643	-0.591	0.00106289	0.00983099	0.409	1	269	149	5	4	2	0
SE7291	ENSMUSG00000046862.14	Pramef8	chr4	+	143415348	143415413	143412425	143413091	143416639	143416952	-0.59	0.000847984	0.00840002	0.41	1	214	149	4	4	2	0
SE19558	ENSMUSG00000019944.14	Rhobtb1	chr10	+	69261186	69261245	69249624	69249728	69266186	69266372	-0.589	0.000641481	0.00688573	0	0.589	208	149	0	2	4	2
SE2135	ENSMUSG00000030177.14	Ccdc77	chr6	-	120331811	120332031	120329333	120329459	120334768	120334917	-0.586	0.000200203	0.00295426	0.414	1	369	149	14	8	10	0
SE3805	ENSMUSG00000110195.1	Pde2a	chr7	+	101461479	101461541	101451401	101451468	101481370	101481460	-0.585	0.000488601	0.00560289	0	0.585	211	149	0	4	4	2
SE7903	ENSMUSG00000003273.14	Car11	chr7	+	45703712	45703878	45703458	45703613	45704488	45704546	-0.585	0.00279668	0.0195555	0.415	1	315	149	3	2	10	0
SE1213	ENSMUSG00000032235.15	Ice2	chr9	+	69421660	69421790	69416872	69417109	69425656	69425705	-0.584	0.000810128	0.00813805	0.416	1	279	149	4	3	7	0
SE13788	ENSMUSG00000055720.10	Ubl7	chr9	+	57911716	57911825	57911031	57911059	57912637	57912850	-0.581	0.00108424	0.00994247	0.419	1	258	149	5	4	2	0
SE16453	ENSMUSG00000037395.15	Rcor3	chr1	-	192108643	192108701	192101387	192101867	192116268	192116346	-0.581	0.000850046	0.00840747	0.419	1	207	149	4	4	2	0
SE4295	ENSMUSG00000024236.18	Svil	chr18	+	4971089	4971197	4920566	4920874	5037107	5037165	-0.58	0.00109163	0.00998174	0.42	1	257	149	5	4	2	0
SE4292	ENSMUSG00000020453.17	Patz1	chr11	+	3294455	3294547	3293279	3293343	3299033	3299205	-0.577	0.000501853	0.00569827	0.179	0.756	241	149	6	17	10	2
SE10346	ENSMUSG00000050908.12	Tvp23a	chr16	-	10428057	10428111	10427382	10427472	10428658	10429261	-0.577	0.0212803	0.0826426	0.423	1	203	149	1	1	2	0
SE17938	ENSMUSG00000057230.13	Aak1	chr6	+	86959031	86959274	86956258	86956572	86963992	86964225	-0.568	0.00299313	0.020461	0.432	1	392	149	4	2	12	0
SE5494	ENSMUSG00000001211.15	Agpat3	chr10	-	78351626	78351711	78329275	78329336	78352212	78352489	-0.567	0.00117962	0.0105183	0.433	1	234	149	6	5	2	0
SE9794	ENSMUSG00000036167.15	Pphln1	chr15	+	93420283	93420490	93410691	93410783	93424013	93424075	-0.566	0.000113679	0.00196686	0.434	1	356	149	11	6	14	0
SE10432	ENSMUSG00000005886.14	Ncoa2	chr1	-	13164895	13165102	13162072	13162288	13166895	13167106	-0.566	0.000113679	0.00196686	0.434	1	356	149	11	6	14	0
SE1308	ENSMUSG00000030607.7	Acan	chr7	+	79108114	79108228	79099750	79101234	79111293	79111452	-0.562	0.0018064	0.01444	0.274	0.836	263	149	4	6	18	2
SE4383	ENSMUSG00000003847.16	Nfat5	chr8	+	107295580	107295634	107293469	107293898	107324638	107324764	-0.56	0.022571	0.0857848	0.128	0.688	203	149	1	5	3	1
SE9363	ENSMUSG00000074874.10	Ctla2b	chr13	-	60895944	60896143	60895350	60895719	60896237	60896286	-0.555	0.000427973	0.00520295	0.445	1	348	149	15	8	8	0
SE14772	ENSMUSG00000021592.17	Arsk	chr13	-	76093887	76094017	76091657	76091817	76098373	76098660	-0.555	0.00432598	0.0267262	0.445	1	279	149	3	2	6	0
SE13224	ENSMUSG00000027175.10	Tcp11l1	chr2	-	104697509	104697730	104690493	104690630	104698534	104698655	-0.554	0.00172172	0.0139643	0.446	1	370	149	4	2	36	0
SE13322	ENSMUSG00000027620.16	Rbm39	chr2	-	156178879	156178952	156177160	156177385	156179176	156179240	-0.551	6.17226e-07	0.00010708	0.364	0.915	222	149	23	27	32	2
SE42	ENSMUSG00000032375.15	Aph1b	chr9	-	66789645	66789768	66784517	66784645	66790597	66790668	-0.549	0.00570388	0.0324911	0.451	1	272	149	3	2	2	0
SE13853	ENSMUSG00000070323.11	Mmp27	chr9	+	7577299	7577461	7573291	7573650	7577634	7577755	-0.544	0.000476593	0.00554876	0.456	1	311	149	7	4	6	0
SE14321	ENSMUSG00000029775.14	Klhdc10	chr6	+	30427708	30427795	30401895	30402150	30439643	30439865	-0.543	0.00142009	0.0120736	0.457	1	236	149	4	3	4	0
SE8485	ENSMUSG00000016510.11	Mtif3	chr5	-	146963220	146963380	146958824	146959276	146963711	146963749	-0.542	0.00147556	0.0124299	0.458	1	309	149	7	4	2	0
SE11970	ENSMUSG00000034613.12	Ppm1h	chr10	+	122857061	122857146	122811401	122811559	122878508	122878627	-0.541	4.61381e-05	0.000997174	0.459	1	234	149	8	6	16	0
SE8249	ENSMUSG00000031864.16	Ints10	chr8	+	68824189	68824267	68822156	68822250	68827276	68829408	-0.54	0.00307	0.0209197	0.123	0.663	227	149	3	14	6	2
SE7200	ENSMUSG00000025261.17	Huwe1	chrX	+	151806271	151806407	151803346	151803569	151806719	151806860	-0.539	0.000218746	0.00314827	0.461	1	285	149	18	11	9	0
SE9924	ENSMUSG00000031833.10	Mast3	chr8	-	70789682	70789703	70789205	70789284	70789847	70789920	-0.533	0.0252574	0.0933236	0.467	1	170	149	1	1	3	0
SE12789	ENSMUSG00000003282.9	Plag1	chr4	-	3905446	3905805	3900995	3904947	3908905	3909002	-0.532	0.00505711	0.0300849	0.468	1	508	149	6	2	5	0
SE15798	ENSMUSG00000030729.17	Pgm2l1	chr7	+	100261599	100261789	100259883	100260077	100262065	100262163	-0.532	0.0237769	0.0889935	0.468	1	339	149	2	1	4	0
SE11138	ENSMUSG00000021458.17	2010111I01Rik	chr13	+	63300604	63300793	63298711	63298856	63301121	63301232	-0.531	0.0249947	0.0927404	0.469	1	338	149	2	1	3	0
SE3321	ENSMUSG00000030513.14	Pcsk6	chr7	+	66025565	66025604	66025227	66025407	66031748	66031851	-0.529	6.41832e-05	0.00128747	0.471	1	188	149	9	8	11	0
SE12413	ENSMUSG00000020528.14	Prpsap2	chr11	-	61756581	61756677	61756194	61756345	61761953	61762012	-0.523	0.000210015	0.00307081	0.477	1	245	149	9	6	10	0
SE5850	ENSMUSG00000035314.10	Gdpd5	chr7	+	99424052	99424229	99410408	99410491	99438247	99438351	-0.522	0.0053863	0.0314315	0.478	1	326	149	4	2	6	0
SE2485	ENSMUSG00000025484.9	Bet1l	chr7	-	140855805	140855930	140855073	140855165	140856220	140856349	-0.521	5.99869e-05	0.00122629	0	0.521	274	149	0	28	4	2
SE926	ENSMUSG00000031290.14	Lrch2	chrX	-	147496766	147496832	147492038	147492087	147503383	147503491	-0.52	0.000917412	0.00888215	0.48	1	215	149	8	6	4	0
SE444	ENSMUSG00000021260.8	Hhipl1	chr12	+	108318453	108318782	108316450	108316594	108319325	108319452	-0.517	0.00583986	0.033032	0.483	1	478	149	6	2	4	0
SE18243	ENSMUSG00000032599.12	Ip6k2	chr9	+	108798109	108798178	108795993	108796396	108798270	108798493	-0.516	0.00239215	0.0175143	0.484	1	218	149	11	8	2	0
SE15251	ENSMUSG00000033943.15	Mga	chr2	+	119941728	119941845	119938638	119938786	119946171	119946460	-0.515	0.000450379	0.00539363	0.282	0.797	266	149	7	10	28	4
SE3376	ENSMUSG00000053877.12	Srcap	chr7	+	127540250	127540433	127539756	127539921	127540655	127540922	-0.512	0.0239052	0.0892657	0.13	0.642	332	149	4	12	4	1
SE19650	ENSMUSG00000034902.17	Pip5k1c	chr10	+	81317325	81317403	81314991	81315118	81317765	81318020	-0.508	9.01234e-05	0.00165286	0.06	0.568	227	149	3	31	8	4
SE1568	ENSMUSG00000021972.14	Hmbox1	chr14	-	64903238	64903318	64896649	64897126	64949576	64949632	-0.506	0.00450256	0.0274473	0.494	1	229	149	3	2	11	0
SE5534	ENSMUSG00000056228.10	Cars2	chr8	-	11542901	11542977	11542518	11542590	11547726	11547844	-0.501	0.00461709	0.0279595	0.225	0.726	225	149	7	16	8	2
SE12365	ENSMUSG00000025044.16	Msr1	chr8	-	39627698	39627754	39624253	39624335	39631280	39631394	-0.5	0.0263646	0.0959379	0.244	0.744	205	149	4	9	4	1
SE14829	ENSMUSG00000052584.10	Serp2	chr14	-	76539905	76540054	76532815	76533246	76549981	76550054	-0.5	0.00108084	0.00992552	0	0.5	298	149	0	2	6	3
SE14234	ENSMUSG00000035293.13	G2e3	chr12	+	51363951	51364020	51363416	51363546	51365254	51365559	-0.499	0.0101298	0.0492599	0.079	0.578	218	149	1	8	4	2
SE14663	ENSMUSG00000025920.19	Stau2	chr1	-	16486019	16486150	16463034	16463194	16509341	16509408	-0.499	0.00172297	0.0139643	0.501	1	280	149	17	9	4	0
SE6501	ENSMUSG00000029106.14	Add1	chr5	+	34598269	34598447	34573768	34573913	34601323	34601538	-0.496	2.935e-05	0.000721831	0.119	0.615	327	149	16	54	14	4
SE13864	ENSMUSG00000059475.13	Zfp426	chr9	-	20486329	20486437	20478132	20478254	20492385	20492451	-0.496	0.000321396	0.00423622	0.504	1	257	149	7	4	14	0
SE391	ENSMUSG00000035597.19	Prpf39	chr12	+	65043542	65043611	65043002	65043357	65043714	65043877	-0.494	0.00914308	0.0457862	0.506	1	218	149	3	2	1	0
SE1005	ENSMUSG00000079036.10	Alkbh1	chr12	-	87441642	87441780	87440305	87440414	87443641	87443826	-0.491	0.00673178	0.0367755	0.509	1	287	149	4	2	6	0
SE18134	ENSMUSG00000072501.4	Phf20l1	chr15	+	66597676	66597754	66597358	66597447	66604026	66604240	-0.488	0.000445191	0.00535146	0.512	1	227	149	8	5	8	0
SE12775	ENSMUSG00000032578.7	Cish	chr9	+	107299923	107300144	107296025	107297034	107300367	107300458	-0.486	0.0039467	0.0250335	0.514	1	370	149	21	8	2	0
SE7001	ENSMUSG00000024613.16	Tcof1	chr18	-	60827339	60827447	60822803	60822990	60828364	60828559	-0.485	0.00137494	0.0117991	0.515	1	257	149	11	6	4	0
SE4063	ENSMUSG00000069135.11	Fgfr1op	chr17	+	8175518	8175578	8172927	8173008	8182227	8182454	-0.483	0.000598341	0.00650975	0.517	1	209	149	6	4	6	0
SE2592	ENSMUSG00000021113.5	Snapc1	chr12	+	73967346	73967437	73964480	73964746	73967907	73967999	-0.482	0.000841456	0.00836116	0	0.482	240	149	0	3	6	4
SE9000	ENSMUSG00000024672.11	Ms4a7	chr19	-	11325806	11325863	11321504	11324628	11327924	11328050	-0.48	0.00887454	0.0448549	0.52	1	206	149	3	2	3	0
SE4398	ENSMUSG00000028295.14	Smim8	chr4	-	34771877	34772053	34770887	34771414	34778278	34778355	-0.478	0.0098782	0.0484903	0	0.478	325	149	0	12	2	1
SE4317	ENSMUSG00000036792.12	Mbd5	chr2	+	49278580	49279783	49274562	49274774	49298655	49298729	-0.476	0.0331219	0.112018	0.524	1	1352	149	10	1	3	0
SE14330	ENSMUSG00000027855.13	Sycp1	chr3	-	102854110	102854227	102853387	102853498	102864856	102864919	-0.472	0.0093635	0.0465564	0.528	1	266	149	4	2	2	0
SE10791	ENSMUSG00000061175.11	Fnip2	chr3	-	79507838	79507928	79506206	79506278	79508086	79508187	-0.471	0.00221508	0.0165911	0.529	1	239	149	9	5	2	0
SE13563	ENSMUSG00000034681.16	Rnps1	chr17	+	24415040	24415162	24414674	24414734	24418037	24418218	-0.468	0.00435662	0.0268122	0.532	1	271	149	31	15	2	0
SE4984	ENSMUSG00000020827.18	Mink1	chr11	+	70608588	70608699	70608340	70608426	70608839	70608958	-0.466	0.00174239	0.0140862	0.534	1	260	149	8	4	2	0
SE74	ENSMUSG00000037536.14	Fbxo34	chr14	+	47526204	47526314	47500793	47500870	47529174	47529270	-0.465	0.00981316	0.0483057	0.535	1	259	149	4	2	2	0
SE5724	ENSMUSG00000026797.16	Stxbp1	chr2	-	32794587	32794713	32787960	32789637	32796015	32796170	-0.464	9.03267e-06	0.000374069	0	0.464	275	149	0	15	8	5
SE3064	ENSMUSG00000028698.13	Pik3r3	chr4	+	116292096	116292267	116291674	116291749	116299633	116299841	-0.462	0.00881608	0.0446297	0.538	1	320	149	5	2	4	0
SE5973	ENSMUSG00000030061.16	Uba3	chr6	-	97205305	97205347	97203473	97203594	97205532	97205647	-0.461	0.00329494	0.0220315	0.539	1	191	149	15	10	2	0
SE10363	ENSMUSG00000071054.12	Safb	chr17	+	56598643	56599220	56597787	56597815	56599622	56599672	-0.461	1.9835e-05	0.000551173	0.539	1	726	149	57	10	56	0
SE4017	ENSMUSG00000114220.1	AC129217.1	chr19	-	8938445	8938549	8936974	8937299	8940651	8940864	-0.459	0.0354038	0.117058	0.541	1	253	149	2	1	4	0
SE7815	ENSMUSG00000022946.9	Dopey2	chr16	+	93759626	93759729	93757075	93757195	93760291	93760483	-0.458	0.000629938	0.00677315	0.542	1	252	149	8	4	8	0
SE4094	ENSMUSG00000072969.2	Armcx5	chrX	+	135743562	135743614	135742732	135742978	135744498	135744575	-0.457	0.0195842	0.0779891	0.331	0.788	201	149	4	6	10	2
SE9825	ENSMUSG00000000416.16	Cttnbp2	chr6	-	18433982	18435446	18427438	18427642	18448247	18448469	-0.454	0.0375475	0.120811	0.546	1	1613	149	13	1	2	0
SE17380	ENSMUSG00000082286.10	Pisd-ps1	chr11	+	3130152	3130313	3129764	3129911	3130792	3131004	-0.454	0.00930981	0.0464113	0.546	1	310	149	5	2	4	0
SE10307	ENSMUSG00000020064.9	Herc4	chr10	+	63249953	63250086	63245821	63246125	63264025	63264185	-0.452	0.000184207	0.00279533	0.062	0.514	282	149	2	16	12	6
SE7748	ENSMUSG00000048755.8	Mcat	chr15	-	83549117	83549335	83546796	83547942	83552533	83552621	-0.451	0.000209259	0.00306675	0.549	1	367	149	12	4	40	0
SE1792	ENSMUSG00000026131.18	Dst	chr1	+	34301860	34301932	34299720	34299838	34302829	34303032	-0.45	7.66162e-06	0.000330067	0.352	0.802	221	149	37	46	36	6
SE12771	ENSMUSG00000025161.16	Slc16a3	chr11	+	120954173	120954268	120949052	120949150	120955225	120955273	-0.45	0.000121479	0.0020629	0.55	1	244	149	20	10	14	0
SE18941	ENSMUSG00000003534.17	Ddr1	chr17	-	35703923	35704139	35693787	35693917	35704530	35704599	-0.449	0.000796564	0.00803954	0	0.449	365	149	0	8	4	2
SE13109	ENSMUSG00000008140.17	Emc10	chr7	-	44491162	44491249	44490110	44490970	44491954	44492048	-0.448	0.046908	0.140966	0.24	0.688	236	149	2	4	7	2
SE11936	ENSMUSG00000033364.13	Usp37	chr1	-	74459914	74459980	74456078	74456220	74461565	74461730	-0.445	0.000109688	0.00191328	0.555	1	215	149	9	5	21	0
SE2631	ENSMUSG00000026219.14	Trip12	chr1	-	84777423	84777489	84776316	84776412	84782826	84782963	-0.44	0.00169644	0.0138543	0.56	1	215	149	11	6	4	0
SE9671	ENSMUSG00000038718.15	Pbx3	chr2	-	34176748	34176861	34175864	34175954	34178176	34178342	-0.439	0.000745475	0.00758352	0.561	1	262	149	9	4	8	0
SE11855	ENSMUSG00000030172.15	Erc1	chr6	-	119825680	119825819	119824385	119825209	119847876	119848134	-0.438	0.00713072	0.0383672	0.094	0.532	288	149	1	5	11	5
SE19194	ENSMUSG00000018537.16	Pcgf2	chr11	-	97699205	97699300	97693415	97693568	97699535	97699581	-0.437	0.0168993	0.0708072	0.234	0.671	244	149	4	8	10	3
SE9956	ENSMUSG00000024083.15	Pja2	chr17	-	64297723	64297909	64292838	64293024	64308621	64309666	-0.436	0.00014172	0.00230304	0.564	1	335	149	32	11	18	0
SE7021	ENSMUSG00000023805.16	Synj2	chr17	+	6036356	6036505	6035410	6035559	6037383	6037462	-0.435	0.00054212	0.00605195	0.136	0.571	298	149	6	19	16	6
SE19742	ENSMUSG00000033004.15	Mycbp2	chr14	-	103269357	103269465	103262701	103262821	103275788	103275890	-0.434	0.000334335	0.00435314	0.566	1	257	149	9	4	26	0
SE10847	ENSMUSG00000020993.9	Trappc6b	chr12	-	59059255	59059511	59051640	59051708	59061155	59061472	-0.433	0.00292741	0.0200792	0.046	0.479	405	149	3	23	5	2
SE8369	ENSMUSG00000006362.16	Cbfa2t3	chr8	-	122647700	122647778	122643291	122643533	122650329	122650476	-0.432	0.0123097	0.0563999	0.568	1	227	149	4	2	2	0
SE10585	ENSMUSG00000037486.18	Asxl2	chr12	+	3476025	3476169	3474489	3474613	3484444	3484608	-0.431	0.000325813	0.00427688	0.569	1	293	149	13	5	16	0
SE18300	ENSMUSG00000029177.9	Cenpa	chr5	+	30669691	30669828	30666896	30667113	30672463	30672570	-0.431	3.09343e-05	0.00074931	0.569	1	286	149	38	15	22	0
SE1841	ENSMUSG00000038305.14	Spats2l	chr1	+	57900633	57900840	57885702	57885949	57902088	57902109	-0.43	0.000309589	0.00413024	0.57	1	356	149	19	6	18	0
SE11537	ENSMUSG00000020087.5	Tysnd1	chr10	+	61699442	61699628	61696646	61696742	61702033	61702057	-0.428	0.0117582	0.0546927	0.572	1	335	149	6	2	2	0
SE16137	ENSMUSG00000024381.15	Bin1	chr18	+	32426223	32426352	32424819	32424967	32431670	32431742	-0.427	0.0122093	0.0561402	0.573	1	278	149	5	2	2	0
SE11758	ENSMUSG00000036501.6	Fam13b	chr18	-	34497967	34498159	34497333	34497546	34499685	34499852	-0.425	0.000137119	0.00224533	0.575	1	341	149	31	10	20	0
SE4227	ENSMUSG00000059890.16	Ube4a	chr9	-	44963363	44963432	44959978	44960139	44965484	44965525	-0.422	0.0477306	0.142437	0.578	1	218	149	2	1	2	0
SE13681	ENSMUSG00000020458.16	Rtn4	chr11	+	29705534	29705591	29692946	29693693	29733632	29733840	-0.422	0.00104075	0.00971011	0.081	0.503	206	149	5	41	7	5
SE16621	ENSMUSG00000026023.16	Cdk15	chr1	+	59326670	59326719	59310795	59310859	59330858	59330998	-0.422	0.0137417	0.0614355	0.397	0.819	198	149	7	8	12	2
SE19540	ENSMUSG00000030966.13	Trim21	chr7	-	102564271	102564340	102563693	102564125	102565388	102565486	-0.422	0.0131729	0.0594214	0.578	1	218	149	4	2	2	0
SE11776	ENSMUSG00000058239.13	Usf2	chr7	-	30955799	30956000	30955289	30955440	30956148	30956239	-0.42	0.00246197	0.017938	0.58	1	350	149	13	4	2	0
SE14046	ENSMUSG00000021140.9	Pcnx	chr12	+	81928241	81928374	81917664	81919380	81946930	81947021	-0.419	0.0256902	0.0943147	0.15	0.569	282	149	10	30	5	2
SE14558	ENSMUSG00000032735.14	Ablim3	chr18	-	61808931	61808961	61808379	61808438	61811310	61811458	-0.419	0.00311133	0.0211117	0.581	1	179	149	5	3	7	0
SE11099	ENSMUSG00000043015.15	Nemp2	chr1	+	52643121	52643236	52642318	52642412	52645260	52645486	-0.415	0.0111256	0.0528609	0.585	1	264	149	5	2	6	0
SE4697	ENSMUSG00000027799.12	Nbea	chr3	-	55994047	55994056	55992333	55992514	56000486	56000640	-0.414	0.00100151	0.00948188	0	0.414	158	149	0	5	6	8
SE5749	ENSMUSG00000026532.7	Spta1	chr1	+	174202250	174202468	174199420	174199543	174203252	174203345	-0.413	0.000694309	0.00718834	0.587	1	367	149	14	4	16	0
SE6000	ENSMUSG00000015222.17	Map2	chr1	+	66193118	66193181	66175312	66175495	66251661	66251712	-0.413	0.00836372	0.0431219	0	0.413	212	149	0	11	2	2
SE13931	ENSMUSG00000037416.13	Dmxl1	chr18	+	49925918	49925981	49922712	49922715	49931910	49931914	-0.413	0.0133462	0.0600347	0	0.413	212	149	0	4	2	2
SE2300	ENSMUSG00000021327.19	Zkscan3	chr13	-	21393434	21393574	21388604	21388706	21393961	21394085	-0.411	0.0272782	0.097766	0.097	0.508	289	149	5	24	4	2
SE12504	ENSMUSG00000029924.12	Slc37a3	chr6	-	39372078	39372137	39366888	39367046	39372846	39372927	-0.411	0.0142361	0.0628095	0.589	1	208	149	4	2	2	0
SE16132	ENSMUSG00000022515.5	Anks3	chr16	-	4947648	4947758	4947264	4947432	4948225	4948363	-0.41	0.00101254	0.00951561	0.59	1	259	149	10	4	7	0
SE15140	ENSMUSG00000030956.15	Fam53b	chr7	-	132759388	132760167	132712081	132716002	132771577	132771629	-0.409	0.01003	0.0489895	0.591	1	928	149	18	2	16	0
SE16260	ENSMUSG00000022305.13	Lrp12	chr15	-	39904538	39904595	39885005	39885141	39943603	39943788	-0.409	0.00440858	0.0270025	0.591	1	206	149	12	6	1	0
SE8223	ENSMUSG00000054387.13	Mdm4	chr1	-	133004653	133004721	133003790	133003890	133009136	133009192	-0.406	0.00545059	0.0316628	0.407	0.813	217	149	11	11	19	3
SE163	ENSMUSG00000036356.15	Csgalnact1	chr8	-	68588353	68588424	68557070	68557120	68645798	68645935	-0.404	0.0175529	0.0725554	0	0.404	220	149	0	2	2	2
SE8922	ENSMUSG00000012114.16	Med15	chr16	-	17663376	17663496	17655677	17655805	17671544	17671673	-0.404	0.00232476	0.0172118	0.596	1	269	149	8	3	16	0
SE12722	ENSMUSG00000021614.16	Vcan	chr13	-	89702917	89705797	89685078	89685192	89712204	89712498	-0.404	0.0446703	0.136412	0.596	1	3029	149	30	1	25	0
SE11123	ENSMUSG00000071451.10	Psmg4	chr13	+	34166060	34166136	34162963	34163249	34177980	34178173	-0.403	0.000649565	0.00693615	0.597	1	225	149	47	21	8	0
SE19032	ENSMUSG00000055296.14	Tmem245	chr4	-	56922386	56922410	56916701	56916806	56923338	56923508	-0.403	0.0291466	0.102594	0.161	0.564	173	149	2	9	6	4
SE432	ENSMUSG00000046873.18	Mbtps2	chrX	-	157593724	157593873	157591056	157591555	157598495	157598643	-0.4	0.0072241	0.0386958	0.6	1	298	149	6	2	20	0
SE3711	ENSMUSG00000052917.14	Senp7	chr16	+	56089383	56089464	56082355	56082408	56097339	56097431	-0.398	0.000127049	0.00214048	0.602	1	230	149	14	6	22	0
SE4593	ENSMUSG00000022422.13	Dscc1	chr15	-	55083404	55083593	55083045	55083098	55084048	55084187	-0.398	7.03598e-05	0.00138588	0	0.398	338	149	0	15	6	4
SE6134	ENSMUSG00000019952.15	Poc1b	chr10	+	99164868	99164949	99156201	99156351	99192781	99192789	-0.398	0.00243365	0.0177518	0.602	1	230	149	7	3	15	0
SE13200	ENSMUSG00000033499.14	Larp4b	chr13	+	9158550	9158802	9158122	9158229	9164674	9164720	-0.398	8.80759e-06	0.000367116	0.515	0.913	401	149	40	14	142	5
SE13996	ENSMUSG00000031016.9	Wee1	chr7	+	110130828	110130975	110126700	110126822	110134754	110134850	-0.398	0.00231933	0.0171914	0.602	1	296	149	9	3	18	0
SE12114	ENSMUSG00000058690.14	Ccser2	chr14	-	36890293	36890426	36879142	36879762	36896254	36896344	-0.397	0.0116604	0.0543164	0.398	0.795	282	149	10	8	22	3
SE8680	ENSMUSG00000027210.20	Meis2	chr2	-	115866809	115866904	115863063	115864513	115867268	115867358	-0.396	0.00153178	0.0127695	0.604	1	244	149	10	4	4	0
SE7933	ENSMUSG00000033287.15	Kctd17	chr15	+	78436900	78436994	78435584	78435710	78438486	78438909	-0.395	0.0159956	0.0684051	0.605	1	243	149	5	2	1	0
SE10102	ENSMUSG00000000085.16	Scmh1	chr4	+	120462012	120462155	120453751	120453775	120463074	120463084	-0.395	0.0010944	0.00999057	0.605	1	292	149	12	4	8	0
SE17157	ENSMUSG00000043284.12	Tmem11	chr11	-	60875759	60876047	60864451	60865348	60878712	60878787	-0.395	0.0126821	0.0577762	0.605	1	437	149	9	2	6	0
SE12281	ENSMUSG00000069633.12	Pex11g	chr8	-	3465782	3465971	3463921	3464100	3467571	3467670	-0.393	0.0128113	0.0581585	0.607	1	338	149	7	2	6	0
SE7088	ENSMUSG00000028456.18	Unc13b	chr4	+	43161442	43161478	43115102	43115160	43165743	43165978	-0.392	0.00179292	0.014386	0	0.392	185	149	0	4	4	5
SE19743	ENSMUSG00000024754.12	Tmem2	chr19	+	21780170	21780252	21778341	21778786	21792637	21792980	-0.392	0.0211909	0.0824679	0	0.392	231	149	0	1	2	2
SE3454	ENSMUSG00000021704.8	Mtx3	chr13	+	92850289	92850378	92848917	92849075	92852783	92858230	-0.39	0.0143619	0.0631653	0.61	1	238	149	5	2	4	0
SE9589	ENSMUSG00000031561.16	Tenm3	chr8	-	48646257	48646536	48417007	48417245	48674409	48674684	-0.39	0.0131125	0.0591907	0.61	1	428	149	9	2	6	0
SE10624	ENSMUSG00000050668.9	Gpatch11	chr17	+	78836793	78836920	78835515	78835678	78837830	78837902	-0.39	0.000662577	0.00701525	0.61	1	276	149	29	10	11	0
SE8568	ENSMUSG00000026946.9	Nmi	chr2	-	51972587	51972627	51960570	51960660	51972908	51973004	-0.388	0.0166212	0.0700534	0.612	1	189	149	4	2	2	0
SE5320	ENSMUSG00000039246.8	Lyplal1	chr1	-	186100192	186100362	186089443	186089559	186114263	186114363	-0.386	0.000938322	0.00902528	0.614	1	319	149	17	5	12	0
SE7943	ENSMUSG00000036955.16	Kif1bp	chr10	-	62563235	62563508	62558542	62559883	62566036	62566121	-0.386	0.0120616	0.0555407	0.614	1	422	149	9	2	10	0
SE8197	ENSMUSG00000026211.17	Obsl1	chr1	-	75493784	75494057	75492869	75493145	75497007	75497280	-0.386	0.00227264	0.0169039	0.614	1	422	149	18	4	4	0
SE12490	ENSMUSG00000031358.17	Msl3	chrX	-	168672262	168672345	168671794	168671890	168673727	168673898	-0.386	0.00486728	0.0291719	0.131	0.517	232	149	4	17	10	6
SE8280	ENSMUSG00000031972.5	Acta1	chr8	-	123894421	123894511	123893568	123893709	123894691	123894751	-0.384	0.0158615	0.0680582	0	0.384	239	149	0	4	2	2
SE11662	ENSMUSG00000052125.16	F730043M19Rik	chr12	-	33138842	33139062	33135965	33136043	33139572	33139621	-0.382	0.0125842	0.0574114	0.618	1	369	149	8	2	9	0
SE12624	ENSMUSG00000031297.14	Slc7a3	chrX	-	101083870	101084274	101083147	101083306	101085271	101085372	-0.382	0.0117203	0.0545558	0.618	1	553	149	12	2	14	0
SE16133	ENSMUSG00000030649.18	Anapc15	chr7	+	101872596	101872736	101871616	101871671	101879216	101879301	-0.382	0.00235628	0.0173253	0	0.382	289	149	0	2	6	5
SE19622	ENSMUSG00000031826.20	Usp10	chr8	+	119936530	119936588	119931848	119931917	119941112	119942138	-0.382	0.000588232	0.00642154	0.618	1	207	149	18	8	10	0
SE18059	ENSMUSG00000028702.15	Rad54l	chr4	-	116099337	116099461	116098939	116099018	116099636	116099747	-0.379	0.00984649	0.0483956	0.621	1	273	149	6	2	15	0
SE10184	ENSMUSG00000024805.16	Pcgf5	chr19	+	36450563	36450623	36444987	36445077	36455620	36455943	-0.378	0.000397982	0.00495087	0.303	0.681	209	149	25	41	27	9
SE18282	ENSMUSG00000073423.9	Zfp414	chr17	+	33629621	33629698	33629089	33629216	33629796	33630079	-0.378	0.00132414	0.0114284	0.622	1	226	149	10	4	8	0
SE19480	ENSMUSG00000021245.15	Mlh3	chr12	-	85262766	85262862	85261660	85261752	85266151	85269474	-0.378	0.0130997	0.0591745	0	0.378	245	149	0	6	2	2
SE2530	ENSMUSG00000032440.13	Tgfbr2	chr9	-	116158270	116158345	116131544	116131713	116174943	116175265	-0.376	0.00276975	0.0194094	0.624	1	224	149	15	6	4	0
SE15532	ENSMUSG00000026490.18	Cdc42bpa	chr1	+	180093943	180094186	180084371	180084505	180094380	180094491	-0.375	0.0195079	0.0779224	0.352	0.727	392	149	30	21	14	2
SE2852	ENSMUSG00000046311.13	Zfp62	chr11	+	49214554	49214654	49213589	49213642	49215063	49218816	-0.374	0.00427791	0.0264801	0	0.374	249	149	0	1	6	6
SE15362	ENSMUSG00000049327.17	Kmt5a	chr5	+	124445968	124446084	124439929	124440015	124447213	124447370	-0.372	0.0159408	0.0682821	0.628	1	265	149	6	2	4	0
SE8235	ENSMUSG00000009112.4	Bcl2l13	chr6	+	120870765	120870835	120848455	120848616	120876202	120876346	-0.37	0.013463	0.060433	0.63	1	219	149	5	2	8	0
SE11252	ENSMUSG00000030779.15	Rbbp6	chr7	+	122997595	122997697	122996942	122997305	122998524	123000279	-0.37	0.0168444	0.0706233	0.497	0.867	251	149	10	6	22	2
SE6484	ENSMUSG00000027624.18	Epb41l1	chr2	+	156524880	156525288	156514027	156514210	156526888	156526993	-0.369	0.00220791	0.0165866	0.631	1	557	149	32	5	11	0
SE15806	ENSMUSG00000027628.10	Aar2	chr2	+	156549884	156549990	156547623	156547883	156550648	156550818	-0.369	0.0137939	0.0616168	0	0.369	255	149	0	6	2	2
SE13146	ENSMUSG00000039480.14	Nt5dc1	chr10	-	34398113	34398195	34324287	34324462	34399737	34399817	-0.368	0.00573087	0.0325832	0.632	1	231	149	8	3	2	0
SE14506	ENSMUSG00000026972.15	Arrdc1	chr2	-	24927728	24927839	24927125	24927176	24935027	24935054	-0.368	0.0164181	0.0695627	0.632	1	260	149	6	2	4	0
SE482	ENSMUSG00000030528.12	Blm	chr7	-	80474028	80474224	80469248	80469780	80480334	80480495	-0.367	0.00132461	0.0114284	0.633	1	345	149	16	4	10	0
SE2700	ENSMUSG00000097697.2	4833412C05Rik	chr7	-	67786398	67786594	67784537	67785292	67803364	67803496	-0.367	0.00257221	0.0184437	0.633	1	345	149	16	4	3	0
SE14369	ENSMUSG00000048126.16	Col6a3	chr1	-	90827859	90828477	90821801	90822404	90830142	90830258	-0.366	0.0203884	0.0801645	0.1	0.466	767	149	4	7	9	2
SE14739	ENSMUSG00000034593.16	Myo5a	chr9	+	75196125	75196200	75193938	75194137	75197642	75197736	-0.364	0.0103668	0.0501846	0.448	0.812	224	149	11	9	26	4
SE14250	ENSMUSG00000021224.15	Numb	chr12	-	83855439	83855524	83842217	83842358	83876667	83876812	-0.363	0.00125694	0.0110676	0.637	1	234	149	11	4	12	0
SE7721	ENSMUSG00000023764.18	Sfi1	chr11	-	3165575	3165678	3164556	3164713	3170586	3170704	-0.361	0.0187276	0.0757959	0.639	1	252	149	6	2	2	0
SE12168	ENSMUSG00000051378.10	Kif18b	chr11	-	102924467	102924713	102916485	102916515	102924982	102925088	-0.361	0.00229878	0.0170785	0	0.361	395	149	0	2	6	4
SE5200	ENSMUSG00000018417.14	Myo1b	chr1	-	51766821	51766908	51763889	51763964	51769003	51769090	-0.36	0.0190482	0.076703	0.503	0.863	236	149	24	15	10	1
SE5312	ENSMUSG00000086040.8	Wipf3	chr6	+	54489007	54489109	54487907	54488030	54496479	54496556	-0.36	0.00131249	0.0113543	0.64	1	251	149	12	4	12	0
SE12461	ENSMUSG00000024187.14	Fam234a	chr17	-	26225911	26226023	26220280	26220580	26244005	26244223	-0.36	0.00696352	0.0378163	0.477	0.837	261	149	32	20	18	2
SE9657	ENSMUSG00000017718.15	Afmid	chr11	+	117835665	117835807	117835502	117835581	117836407	117836512	-0.358	0.0150288	0.0653854	0.642	1	291	149	7	2	8	0
SE10396	ENSMUSG00000039219.18	Arid4b	chr13	+	14169918	14170179	14164766	14164942	14181219	14181304	-0.355	0.00434821	0.0268118	0.645	1	410	149	15	3	12	0
SE18261	ENSMUSG00000051331.15	Cacna1c	chr6	-	118638426	118638510	118637729	118637813	118651947	118652058	-0.354	0.00486421	0.0291719	0	0.354	233	149	0	1	6	7
SE6905	ENSMUSG00000062991.7	Nrg1	chr8	-	31838260	31838328	31837669	31837728	31849309	31849375	-0.353	0.00588993	0.0332812	0.647	1	217	149	8	3	4	0
SE16584	ENSMUSG00000053070.5	9230110C19Rik	chr9	-	8023899	8023966	8021671	8022544	8025961	8026134	-0.352	0.00408605	0.0255886	0.648	1	216	149	8	3	12	0
SE11873	ENSMUSG00000005802.12	Slc30a4	chr2	-	122694394	122694541	122689398	122689552	122702029	122702639	-0.351	0.00404078	0.0254043	0.649	1	296	149	11	3	14	0
SE17427	ENSMUSG00000021302.10	Ggps1	chr13	-	14057795	14057888	14055149	14055220	14058923	14059211	-0.351	0.0111186	0.0528609	0.649	1	242	149	6	2	16	0
SE5948	ENSMUSG00000000568.15	Hnrnpd	chr5	-	99963730	99963877	99962282	99962612	99963983	99964083	-0.35	3.41283e-13	2.19069e-09	0.628	0.978	296	149	272	81	180	2
SE15160	ENSMUSG00000032511.17	Scn5a	chr9	-	119515902	119516061	119512980	119513101	119517347	119517791	-0.35	0.00550277	0.0318793	0.65	1	308	149	23	6	2	0
SE7567	ENSMUSG00000039307.16	Hexdc	chr11	+	121221500	121221590	121221235	121221337	121222212	121222647	-0.348	0.0171441	0.0715061	0.652	1	239	149	6	2	6	0
SE2503	ENSMUSG00000041936.18	Agrn	chr4	-	156167776	156168569	156167281	156167506	156168732	156168820	-0.347	9.13133e-05	0.00166517	0.055	0.402	942	149	10	27	17	4
SE5277	ENSMUSG00000017478.15	Zc3h18	chr8	+	122387692	122387764	122386861	122386946	122397817	122397966	-0.346	0.035692	0.117793	0.282	0.628	221	149	7	12	10	4
SE10745	ENSMUSG00000024298.14	Zfp871	chr17	-	32777400	32777527	32777156	32777217	32788137	32788287	-0.346	0.01307	0.0590821	0.654	1	276	149	7	2	14	0
SE6833	ENSMUSG00000030126.17	Tmcc1	chr6	-	116107311	116107516	116043767	116043805	116133766	116133903	-0.345	0.000222334	0.00319216	0	0.345	354	149	0	17	5	4
SE12232	ENSMUSG00000026558.13	Uck2	chr1	-	167280123	167280352	167237488	167237648	167284775	167284878	-0.345	0.000421053	0.00514807	0	0.345	378	149	0	22	4	3
SE5919	ENSMUSG00000021420.13	Fars2	chr13	+	36148360	36148444	36117874	36118005	36204508	36205141	-0.343	0.0119388	0.0550867	0.047	0.39	233	149	1	13	4	4
SE16272	ENSMUSG00000046138.14	9930021J03Rik	chr19	-	29786248	29786449	29753599	29755017	29805281	29805507	-0.343	0.0142371	0.0628095	0.657	1	350	149	9	2	14	0
SE17100	ENSMUSG00000040124.5	Gorab	chr1	-	163393588	163393726	163392409	163392550	163394590	163394692	-0.342	0.0180165	0.0737644	0	0.342	287	149	0	5	2	2
SE2435	ENSMUSG00000037997.12	Parp11	chr6	+	127471547	127471668	127470701	127470830	127474235	127474311	-0.341	0.019436	0.0777803	0.659	1	270	149	7	2	4	0
SE4717	ENSMUSG00000037605.16	Adgrl3	chr5	+	81067690	81067721	81020137	81021345	81197565	81197587	-0.341	0.00743332	0.0394987	0.659	1	180	149	7	3	2	0
SE19099	ENSMUSG00000027300.9	Ubox5	chr2	-	130597297	130597456	130590001	130592014	130599513	130600711	-0.341	0.0140191	0.0623621	0.659	1	308	149	8	2	14	0
SE19793	ENSMUSG00000006476.19	Nsmf	chr2	+	25058252	25058321	25057100	25057176	25059020	25059045	-0.341	0.0006505	0.00693615	0.659	1	218	149	17	6	14	0
SE8672	ENSMUSG00000029474.7	Rnf34	chr5	+	122861688	122861907	122850047	122850298	122863986	122864394	-0.34	0.00169239	0.0138543	0.66	1	368	149	24	5	12	0
SE15007	ENSMUSG00000033253.18	Szt2	chr4	-	118392813	118393048	118392555	118392685	118393445	118393616	-0.34	0.0160355	0.0685299	0.66	1	384	149	10	2	11	0
SE6891	ENSMUSG00000051323.16	Pcdh19	chrX	-	133682091	133682232	133681080	133681408	133685117	133688987	-0.339	0.0182534	0.0745348	0	0.339	290	149	0	5	2	2
SE11847	ENSMUSG00000037652.15	Phc3	chr3	-	30948701	30948800	30942408	30942652	30950875	30951031	-0.339	0.00189164	0.0148367	0.661	1	248	149	13	4	8	0
SE16250	ENSMUSG00000020717.19	Pecam1	chr11	-	106671741	106671798	106654217	106655162	106679548	106679611	-0.338	0.03985	0.125761	0.405	0.743	206	149	33	35	8	2
SE17452	ENSMUSG00000025432.11	Avil	chr10	+	127003004	127003148	127000738	127000831	127003365	127003450	-0.337	0.0287788	0.101781	0	0.337	293	149	0	31	2	2
SE1201	ENSMUSG00000016487.15	Ppfibp1	chr6	+	146999661	146999694	146998166	146998281	147000940	147001002	-0.336	0.00103943	0.00971011	0.664	1	182	149	29	12	8	0
SE203	ENSMUSG00000053110.13	Yap1	chr9	-	7950491	7950539	7938407	7938538	7952952	7953134	-0.335	0.000231923	0.00328635	0.387	0.722	197	149	35	42	48	14
SE4420	ENSMUSG00000030166.14	Rad52	chr6	+	119915966	119916042	119902733	119902835	119918586	119918786	-0.335	0.00181108	0.0144414	0.665	1	225	149	12	4	10	0
SE7270	ENSMUSG00000054764.9	Mtnr1a	chr8	+	45085553	45085641	45069373	45069402	45087196	45087356	-0.335	0.0037513	0.0241763	0	0.335	237	149	0	2	4	5
SE12404	ENSMUSG00000021241.7	Isca2	chr12	+	84773792	84773908	84773306	84773677	84774542	84774804	-0.333	0.00141442	0.0120736	0.667	1	265	149	32	9	10	0
SE13231	ENSMUSG00000032998.16	Foxj3	chr4	+	119609989	119610091	119602408	119602492	119616507	119616636	-0.333	0.0217028	0.0836196	0.56	0.893	251	149	15	7	14	1
SE7003	ENSMUSG00000020309.6	Chac2	chr11	-	30979564	30979600	30976706	30977746	30986111	30986350	-0.332	0.0210037	0.0819738	0.668	1	185	149	5	2	4	0
SE7106	ENSMUSG00000021488.8	Nsd1	chr13	+	55277273	55277427	55276522	55276641	55277531	55277590	-0.33	0.000464704	0.00548333	0	0.33	303	149	0	23	4	4
SE10966	ENSMUSG00000020224.15	Llph	chr10	+	120230409	120230562	120227973	120228203	120231202	120231564	-0.33	0.000656031	0.00697196	0	0.33	302	149	0	18	4	4
SE7795	ENSMUSG00000028653.16	Trit1	chr4	+	123046874	123047017	123044490	123044636	123048768	123048880	-0.329	0.00598369	0.0336039	0.671	1	292	149	12	3	8	0
SE15998	ENSMUSG00000033365.14	Ipo13	chr4	-	117901996	117902076	117901557	117901638	117903120	117903264	-0.328	3.16202e-05	0.000759309	0	0.328	229	149	0	35	6	8
SE16178	ENSMUSG00000022911.10	Arl13b	chr16	-	62801721	62801790	62793684	62795708	62802719	62802836	-0.328	0.00142894	0.0121073	0.672	1	218	149	12	4	17	0
SE2534	ENSMUSG00000024212.8	Mllt1	chr17	-	56899768	56900296	56897379	56897467	56902562	56902688	-0.327	0.00467949	0.0282574	0.673	1	677	149	28	3	26	0
SE15477	ENSMUSG00000072640.11	Lyrm9	chr11	+	78836017	78836158	78826583	78826636	78838089	78838182	-0.327	0.0226735	0.086068	0.673	1	290	149	8	2	2	0
SE16015	ENSMUSG00000092416.2	Zfp141	chr7	-	42501357	42501425	42489438	42490276	42505609	42505726	-0.327	0.0215304	0.0831104	0.673	1	217	149	6	2	4	0
SE9642	ENSMUSG00000035933.5	Cog5	chr12	+	31837194	31837356	31833181	31833386	31839754	31839854	-0.325	0.00617855	0.034477	0.675	1	311	149	13	3	8	0
SE1747	ENSMUSG00000026571.12	Dcaf6	chr1	-	165367445	165367505	165357428	165357546	165388657	165388761	-0.324	0.00668681	0.0366234	0.185	0.509	209	149	7	22	16	11
SE10092	ENSMUSG00000048832.8	Vps37c	chr19	+	10710269	10710441	10706209	10706308	10711270	10711353	-0.324	0.00363579	0.0237176	0.676	1	321	149	27	6	6	0
SE13913	ENSMUSG00000035248.9	Zcchc6	chr13	-	59779136	59779201	59778751	59778815	59782017	59782343	-0.324	0.0183935	0.0749272	0.676	1	214	149	6	2	8	0
SE2871	ENSMUSG00000090290.2	Tarbp1	chr8	-	126457663	126457760	126456476	126456566	126459036	126459172	-0.321	0.0231885	0.0875056	0.679	1	246	149	7	2	3	0
SE9752	ENSMUSG00000062867.13	Impdh2	chr9	+	108563912	108563984	108563595	108563691	108564634	108564778	-0.321	8.88939e-05	0.00164305	0.059	0.38	221	149	11	118	10	11
SE12088	ENSMUSG00000038943.16	Prc1	chr7	+	80313529	80313568	80313031	80313208	80315113	80316257	-0.321	0.0269346	0.0969677	0.159	0.48	188	149	5	21	7	6
SE17633	ENSMUSG00000071042.11	Rasgrp3	chr17	+	75496939	75497071	75496381	75496444	75498383	75498531	-0.32	0.0118104	0.0547374	0.68	1	281	149	8	2	23	0
SE6116	ENSMUSG00000031298.15	Adgrg2	chrX	+	160434772	160434902	160430349	160430394	160438194	160438313	-0.319	0.0240309	0.0896306	0.681	1	279	149	8	2	2	0
SE2120	ENSMUSG00000001143.13	Lman2l	chr1	-	36438749	36438832	36428299	36428461	36439608	36439668	-0.318	0.0079587	0.0417718	0.682	1	232	149	10	3	3	0
SE14619	ENSMUSG00000062761.7	Zfp512	chr5	+	31453154	31453213	31452434	31452577	31465445	31465633	-0.318	0.0250691	0.0929089	0.682	1	208	149	6	2	2	0
SE12078	ENSMUSG00000094936.7	Rbm4	chr19	-	4787360	4788042	4784292	4785567	4792397	4792820	-0.317	0.0334012	0.112547	0.3	0.617	831	149	31	13	27	3
SE14232	ENSMUSG00000020917.17	Acly	chr11	-	100503159	100503189	100498620	100498762	100504202	100504293	-0.317	0.0166893	0.0702482	0.308	0.625	179	149	23	43	12	6
SE17154	ENSMUSG00000020527.14	Myo19	chr11	+	84893324	84893394	84892075	84892208	84894549	84894652	-0.315	0.000813907	0.00815049	0.685	1	219	149	16	5	16	0
SE14643	ENSMUSG00000026466.16	Tor1aip1	chr1	-	156019967	156020023	156018217	156018259	156022299	156022380	-0.313	0.00851053	0.0435982	0.108	0.421	205	149	5	30	8	8
SE19767	ENSMUSG00000020358.17	Hnrnpab	chr11	-	51601749	51601890	51601173	51601478	51602592	51602695	-0.313	0.0252866	0.0933236	0.273	0.586	290	149	93	127	11	4
SE9444	ENSMUSG00000019813.16	Cep57l1	chr10	-	41728627	41728714	41723860	41723938	41729330	41729408	-0.312	0.0256391	0.0943147	0.688	1	236	149	7	2	2	0
SE2475	ENSMUSG00000107011.1	Gm42906	chr5	-	151073300	151073364	151063545	151063656	151092746	151092828	-0.311	0.000453052	0.00541554	0.689	1	213	149	19	6	20	0
SE855	ENSMUSG00000067369.12	Trmt2b	chrX	-	134263726	134263861	134262784	134262884	134266260	134266315	-0.31	0.00205342	0.0157478	0.69	1	284	149	17	4	14	0
SE1358	ENSMUSG00000028479.18	Gne	chr4	-	44059775	44060227	44055204	44055357	44066754	44066920	-0.309	0.0069819	0.0378528	0.691	1	601	149	27	3	9	0
SE6307	ENSMUSG00000025157.8	Zdhhc16	chr19	+	41939856	41939904	41939599	41939733	41940649	41940713	-0.307	0.00260419	0.018553	0.289	0.596	197	149	14	26	41	21
SE8626	ENSMUSG00000030098.15	Grip2	chr6	-	91783823	91783971	91783569	91783739	91784684	91784830	-0.307	0.0177939	0.0730816	0.693	1	297	149	9	2	14	0
SE11887	ENSMUSG00000026836.15	Acvr1	chr2	-	58516023	58516300	58500483	58500557	58537777	58537873	-0.307	0.00220331	0.0165866	0.089	0.396	426	149	5	18	15	8
SE716	ENSMUSG00000028549.17	Itgb3bp	chr4	-	99802096	99802232	99789600	99789679	99814057	99814100	-0.306	0.00878227	0.0445936	0.694	1	285	149	13	3	2	0
SE2802	ENSMUSG00000002948.19	Map2k7	chr8	+	4240687	4240735	4238760	4239033	4243303	4243445	-0.306	0.0187831	0.0758772	0.694	1	197	149	6	2	10	0
SE3897	ENSMUSG00000017686.16	Rhot1	chr11	+	80257513	80257636	80255861	80255957	80265741	80266738	-0.306	0.0226227	0.0859261	0.302	0.608	272	149	15	19	17	6
SE4534	ENSMUSG00000002546.16	Golga2	chr2	+	32293314	32293395	32292092	32292215	32296964	32297008	-0.306	0.017928	0.0735332	0.694	1	230	149	7	2	12	0
SE8956	ENSMUSG00000057406.16	Nsd2	chr5	+	33821658	33821728	33820724	33820877	33843111	33843737	-0.306	0.0078131	0.0411084	0.694	1	219	149	10	3	6	0
SE15395	ENSMUSG00000049134.15	Nrap	chr19	-	56389389	56389484	56388748	56388836	56389805	56389877	-0.305	0.0367832	0.119369	0.299	0.604	244	149	7	10	20	8
SE16848	ENSMUSG00000039033.11	Tasp1	chr2	-	139985128	139985208	139976531	139977713	139996072	139996157	-0.305	0.00176491	0.0141967	0.695	1	229	149	21	6	10	0
SE3136	ENSMUSG00000036461.16	Elf1	chr14	+	79565461	79565572	79560746	79560927	79567149	79567314	-0.304	0.00367451	0.023849	0.696	1	260	149	16	4	2	0
SE1708	ENSMUSG00000020027.18	Socs2	chr10	-	95392413	95392936	95390564	95390645	95412658	95413109	-0.303	0.0357538	0.117809	0.069	0.372	672	149	1	3	8	3
SE18687	ENSMUSG00000022641.15	Bbx	chr16	-	50320299	50320413	50280368	50280539	50331028	50331102	-0.303	0.00878874	0.0445936	0.059	0.362	263	149	2	18	6	6
SE5371	ENSMUSG00000031902.10	Nfatc3	chr8	+	106119321	106119425	106108124	106109129	106127917	106128443	-0.302	7.80341e-05	0.00148196	0.038	0.34	253	149	2	30	14	16
SE9843	ENSMUSG00000057551.10	Zfp317	chr9	+	19641963	19642103	19641065	19641254	19642597	19642724	-0.301	0.0190193	0.0766382	0.699	1	289	149	9	2	13	0
SE218	ENSMUSG00000033565.17	Rbfox2	chr15	-	77091811	77091854	77086066	77086155	77097939	77098072	-0.3	0.000878126	0.00860564	0.7	1	192	149	18	6	14	0
SE15371	ENSMUSG00000058886.9	Deaf1	chr7	-	141301599	141301689	141297179	141297616	141310761	141311009	-0.3	0.00191599	0.0149438	0.7	1	239	149	15	4	18	0
SE765	ENSMUSG00000039844.19	Rapgef1	chr2	+	29719592	29719850	29710152	29710308	29722223	29722309	-0.296	0.0264543	0.0961553	0.704	1	407	149	13	2	3	0
SE13412	ENSMUSG00000053279.7	Aldh1a1	chr19	+	20559763	20559864	20553098	20553200	20601997	20602077	-0.296	9.45831e-05	0.00170064	0.704	1	250	149	20	5	81	0
SE9790	ENSMUSG00000036986.16	Pml	chr9	-	58230490	58230628	58229827	58230086	58233152	58233247	-0.295	0.00641226	0.0355136	0.705	1	287	149	23	5	2	0
SE910	ENSMUSG00000053580.16	Tanc2	chr11	+	105914040	105914070	105913356	105913489	105914891	105914983	-0.294	0.0290095	0.102314	0	0.294	179	149	0	3	2	4
SE11391	ENSMUSG00000020376.16	Rnf130	chr11	+	50099245	50099339	50095775	50095980	50104548	50104753	-0.293	1.00807e-05	0.000396982	0.707	1	243	149	67	17	44	0
SE4820	ENSMUSG00000029761.16	Cald1	chr6	+	34747891	34747969	34745618	34746639	34753442	34753588	-0.29	0.0111536	0.0528826	0.52	0.81	227	149	33	20	26	4
SE4874	ENSMUSG00000033902.11	Mapkbp1	chr2	+	120021083	120021320	120019877	120019933	120021730	120021897	-0.29	0.00762873	0.0403368	0.71	1	386	149	19	3	12	0
SE11703	ENSMUSG00000078812.10	Eif5a	chr11	-	69920340	69920434	69919150	69919336	69920800	69920940	-0.29	0.0111476	0.0528826	0.617	0.907	243	149	21	8	32	2
SE12604	ENSMUSG00000031948.14	Kars	chr8	-	112008206	112008386	112005631	112005788	112011209	112011266	-0.289	0.00914441	0.0457862	0.16	0.449	329	149	8	19	18	10
SE15278	ENSMUSG00000028755.3	Cda	chr4	-	138351183	138351295	138343506	138343564	138367789	138367992	-0.288	0.00903557	0.0454184	0.712	1	261	149	13	3	6	0
SE14093	ENSMUSG00000044456.16	Rin3	chr12	+	102325794	102325912	102312974	102313182	102350881	102350954	-0.285	0.0281847	0.10031	0.715	1	267	149	9	2	4	0
SE15381	ENSMUSG00000030008.9	Pradc1	chr6	-	85447520	85447688	85446809	85447297	85447935	85448045	-0.285	0.00700851	0.0378756	0.715	1	317	149	16	3	16	0
SE16646	ENSMUSG00000032422.17	Snx14	chr9	-	88385719	88385831	88383969	88384010	88387210	88387311	-0.285	0.0007269	0.00744174	0.715	1	261	149	22	5	25	0
SE2723	ENSMUSG00000037098.17	Rab11fip3	chr17	-	26011996	26012131	26008854	26008890	26013773	26013917	-0.284	0.00100838	0.00950485	0.716	1	284	149	24	5	22	0
SE12401	ENSMUSG00000069793.12	Slfn9	chr11	-	82990941	82991057	82987238	82988308	82991587	82991829	-0.283	0.0258234	0.0946661	0.717	1	265	149	9	2	7	0
SE14095	ENSMUSG00000035093.16	Secisbp2l	chr2	-	125768106	125768333	125767808	125767833	125771408	125771544	-0.28	0.00321936	0.0216615	0.72	1	376	149	26	4	10	0
SE552	ENSMUSG00000022760.15	Thap7	chr16	-	17528934	17529075	17527981	17528740	17530229	17530385	-0.279	0.00242881	0.0177367	0.68	0.959	290	149	29	7	46	1
SE13112	ENSMUSG00000027405.16	Nop56	chr2	+	130277031	130277314	130276596	130276653	130277475	130277624	-0.279	0.0308835	0.106926	0.721	1	432	149	15	2	1	0
SE14858	ENSMUSG00000034621.14	Gpatch8	chr11	-	102510216	102510261	102508172	102508211	102528093	102528166	-0.277	0.0220512	0.0845054	0	0.277	194	149	0	22	2	4
SE17838	ENSMUSG00000020456.17	Ogdh	chr11	+	6324877	6324922	6316764	6316855	6334532	6334648	-0.277	0.0323149	0.110452	0	0.277	194	149	0	3	2	4
SE12402	ENSMUSG00000022361.14	Zhx1	chr15	-	58052223	58055082	58047002	58048785	58069318	58069429	-0.276	0.0236356	0.0886713	0.724	1	3008	149	106	2	77	0
SE16062	ENSMUSG00000018363.16	Smurf2	chr11	-	106868996	106869108	106868534	106868668	106871501	106871610	-0.276	0.00105387	0.00980407	0	0.276	261	149	0	7	8	12
SE11265	ENSMUSG00000026743.16	Mllt10	chr2	+	18126133	18126229	18123708	18123812	18146776	18146872	-0.275	0.00851618	0.0435982	0.725	1	245	149	13	3	11	0
SE15843	ENSMUSG00000025104.13	Hdgfl3	chr7	-	81905559	81905636	81900284	81900423	81933938	81934023	-0.275	0.0187732	0.0758772	0.725	1	226	149	8	2	17	0
SE9911	ENSMUSG00000030822.15	Prr14	chr7	+	127471704	127471977	127471028	127471119	127472097	127472266	-0.274	0.0218167	0.0839576	0.726	1	422	149	15	2	20	0
SE11523	ENSMUSG00000002486.15	Tchp	chr5	+	114709306	114709517	114708653	114708838	114711252	114711309	-0.271	0.0222621	0.0850599	0.729	1	360	149	13	2	18	0
SE17625	ENSMUSG00000022558.15	Mroh1	chr15	+	76432371	76432398	76432148	76432295	76433273	76433396	-0.27	0.00452524	0.0275593	0.73	1	176	149	16	5	4	0
SE12562	ENSMUSG00000040811.15	Eml2	chr7	+	19201123	19201191	19200499	19200631	19201564	19201653	-0.267	0.0296213	0.103701	0.733	1	217	149	8	2	6	0
SE13403	ENSMUSG00000036995.7	Asap3	chr4	+	136238891	136238986	136238598	136238732	136239180	136239358	-0.267	0.0341704	0.114121	0.733	1	244	149	9	2	2	0
SE14652	ENSMUSG00000021051.10	Ppp2r5e	chr12	-	75493413	75493515	75485131	75485224	75515601	75515798	-0.267	0.000417946	0.00512963	0.733	1	251	149	37	8	27	0
SE3080	ENSMUSG00000033323.13	Ctdp1	chr18	-	80434165	80434328	80420442	80420630	80445885	80446095	-0.266	0.000393809	0.00493397	0.734	1	312	149	52	9	32	0
SE10073	ENSMUSG00000004980.16	Hnrnpa2b1	chr6	-	51461919	51462055	51461120	51461433	51463410	51463493	-0.266	1.85327e-05	0.00052406	0.264	0.53	285	149	100	146	84	39
SE16941	ENSMUSG00000026335.16	Pam	chr1	-	97864202	97864520	97853102	97853232	97884125	97884197	-0.266	2.10858e-09	1.93357e-06	0.655	0.921	467	149	582	98	402	11
SE4773	ENSMUSG00000022253.15	Nadk2	chr15	+	9098808	9098874	9096013	9096092	9100105	9100145	-0.265	0.0277982	0.0992971	0.735	1	215	149	8	2	8	0
SE4002	ENSMUSG00000036473.15	Tbc1d24	chr17	-	24184380	24184398	24183693	24183852	24185203	24186201	-0.263	0.0259952	0.0950245	0	0.263	167	149	0	8	2	5
SE16457	ENSMUSG00000046879.7	Irgm1	chr11	-	48868561	48868780	48865244	48867003	48871093	48871374	-0.263	0.0225721	0.0857848	0.347	0.61	368	149	42	32	27	7
SE8299	ENSMUSG00000022335.16	Zfat	chr15	-	68146502	68146591	68118935	68119074	68165752	68165926	-0.262	0.0353694	0.117058	0.738	1	238	149	9	2	2	0
SE13985	ENSMUSG00000019854.17	Reps1	chr10	+	18107670	18107748	18104153	18104275	18114398	18114486	-0.262	0.0296704	0.10379	0.134	0.396	227	149	4	17	10	10
SE9046	ENSMUSG00000030451.15	Herc2	chr7	+	56146536	56146729	56145763	56145951	56148638	56148821	-0.261	0.0286481	0.101542	0.739	1	342	149	13	2	10	0
SE14459	ENSMUSG00000042348.10	Arl15	chr13	+	113934063	113934123	113922246	113922391	113967581	113967790	-0.26	0.00994431	0.0486528	0.74	1	209	149	12	3	10	0
SE9907	ENSMUSG00000000131.15	Xpo6	chr7	-	126149503	126149537	126149233	126149360	126152825	126153279	-0.259	0.0301245	0.104963	0.104	0.363	183	149	3	21	7	10
SE19855	ENSMUSG00000037921.15	Ddx60	chr8	+	61989809	61989934	61988039	61988168	61994375	61994534	-0.259	0.00374351	0.0241763	0.741	1	274	149	21	4	12	0
SE2618	ENSMUSG00000025856.15	Pdgfa	chr5	-	138978621	138978690	138976515	138977227	138979145	138979272	-0.255	0.0299143	0.10451	0	0.255	218	149	0	57	2	4
SE18882	ENSMUSG00000022890.13	Atp5j	chr16	-	84833819	84833874	84831328	84831507	84834808	84834983	-0.255	3.89042e-06	0.000235751	0.133	0.388	204	149	33	157	46	53
SE1230	ENSMUSG00000007656.13	Arpp19	chr9	+	75043212	75043298	75037818	75037961	75052232	75052355	-0.254	0.00119202	0.0105978	0.012	0.266	235	149	1	52	4	7
SE548	ENSMUSG00000029298.15	Gbp9	chr5	-	105081650	105081753	105081129	105081323	105082703	105082763	-0.253	0.0310124	0.107257	0.747	1	252	149	10	2	8	0
SE11165	ENSMUSG00000021044.15	Adck1	chr12	+	88401972	88402176	88371694	88371778	88431020	88431179	-0.253	0.0319688	0.109692	0.747	1	353	149	14	2	8	0
SE400	ENSMUSG00000029405.16	G3bp2	chr5	-	92063336	92063435	92057967	92058070	92064324	92064505	-0.252	5.34741e-05	0.00111808	0.173	0.425	248	149	30	86	59	48
SE13083	ENSMUSG00000035941.15	Ibtk	chr9	-	85722274	85722452	85720182	85721346	85724046	85724224	-0.252	0.000695807	0.00719224	0.748	1	327	149	26	4	90	0
SE14178	ENSMUSG00000038302.14	Afg1l	chr10	-	42438353	42438405	42426485	42426587	42454306	42454530	-0.252	0.0280248	0.0999397	0.748	1	201	149	8	2	10	0
SE16734	ENSMUSG00000034947.13	Tmem106a	chr11	+	101584445	101584509	101583557	101583784	101586238	101586392	-0.252	0.00395805	0.0250559	0.748	1	213	149	17	4	12	0
SE9616	ENSMUSG00000043909.16	Trp53bp1	chr2	-	121208354	121208504	121207698	121208129	121209080	121209352	-0.251	0.0356357	0.117667	0.749	1	299	149	12	2	4	0
SE11883	ENSMUSG00000029570.5	Lfng	chr5	+	140612290	140612390	140611684	140611898	140612502	140612656	-0.251	0.0380965	0.122027	0.749	1	249	149	10	2	2	0
SE2651	ENSMUSG00000032010.15	Usp2	chr9	+	44090029	44090153	44089131	44089182	44091003	44091115	-0.25	0.0240608	0.0896899	0.75	1	273	149	11	2	18	0
SE13649	ENSMUSG00000022749.7	Tbc1d23	chr16	-	57173326	57173783	57173058	57173159	57177931	57178020	-0.25	0.00116273	0.0104709	0.019	0.269	606	149	2	25	6	4
SE16743	ENSMUSG00000025873.16	Faf2	chr13	+	54629389	54629464	54621834	54621903	54638249	54638318	-0.25	0.0275727	0.0986563	0	0.25	224	149	0	18	2	4
SE18331	ENSMUSG00000054404.13	Slfn5	chr11	+	82954716	82954782	82952101	82952195	82956262	82957290	-0.25	0.00856234	0.0437593	0.75	1	215	149	26	6	2	0
SE9610	ENSMUSG00000022123.9	Scel	chr14	+	103560250	103560331	103543823	103543889	103564782	103564842	-0.249	0.00802254	0.0420038	0.751	1	230	149	14	3	20	0
SE17373	ENSMUSG00000037455.16	Slc18b1	chr10	+	23805037	23805145	23804187	23804261	23805892	23805959	-0.249	0.000939226	0.00902528	0	0.249	257	149	0	9	8	14
SE16820	ENSMUSG00000026155.13	Smap1	chr1	-	23871437	23871518	23866216	23866297	23876373	23876449	-0.247	0.0102442	0.049679	0.104	0.351	230	149	7	39	10	12
SE397	ENSMUSG00000021254.9	Gpatch2l	chr12	+	86265181	86265249	86261615	86261695	86267143	86267183	-0.245	0.0386922	0.12331	0.755	1	217	149	9	2	3	0
SE4450	ENSMUSG00000031901.12	Dus2	chr8	+	106031697	106031741	106030351	106030443	106033722	106033783	-0.245	0.00628089	0.0349671	0.755	1	193	149	16	4	2	0
SE7331	ENSMUSG00000021156.17	Zmynd11	chr13	-	9710145	9710307	9698627	9698705	9720772	9720928	-0.245	7.64957e-07	0.000116911	0.73	0.975	311	149	130	23	163	2
SE17245	ENSMUSG00000053477.16	Tcf4	chr18	+	69347278	69347370	69345718	69346365	69349071	69349144	-0.244	0.0193016	0.077484	0.756	1	241	149	10	2	27	0
SE944	ENSMUSG00000037470.14	Uggt1	chr1	-	36176775	36176799	36176232	36176327	36177517	36177616	-0.243	0.0291082	0.102594	0.451	0.694	173	149	21	22	29	11
SE1118	ENSMUSG00000040225.15	Prrc2c	chr1	-	162675604	162675841	162674102	162674151	162676690	162676817	-0.243	0.00635807	0.0352757	0.184	0.427	386	149	21	36	27	14
SE17124	ENSMUSG00000040213.13	Kyat3	chr3	+	142730625	142730708	142729758	142729835	142731201	142731291	-0.243	0.0406457	0.127468	0	0.243	232	149	0	3	2	4
SE16219	ENSMUSG00000037960.11	Card19	chr13	-	49203928	49203988	49203717	49203789	49205191	49205345	-0.241	0.00393028	0.0249787	0.759	1	209	149	31	7	8	0
SE1344	ENSMUSG00000026222.16	Sp100	chr1	+	85691974	85692049	85681085	85681139	85694258	85694309	-0.24	0.000442522	0.00534106	0.76	1	224	149	38	8	29	0
SE4649	ENSMUSG00000041685.16	Fcho2	chr13	-	98796292	98796367	98789731	98789873	98806305	98806397	-0.24	0.00453317	0.0275814	0.76	1	224	149	19	4	12	0
SE11587	ENSMUSG00000026782.15	Abi2	chr1	+	60464528	60464615	60453603	60453762	60470665	60470839	-0.24	0.041516	0.129051	0	0.24	236	149	0	3	2	4
SE4409	ENSMUSG00000048078.16	Tenm4	chr7	+	96873653	96874531	96867949	96868104	96885316	96885489	-0.239	0.0357449	0.117809	0.761	1	1027	149	44	2	14	0
SE640	ENSMUSG00000000326.12	Comt	chr16	-	18424303	18424360	18411689	18411957	18426355	18426385	-0.238	0.000304474	0.00408874	0.762	1	206	149	31	7	35	0
SE12497	ENSMUSG00000024691.13	Fam111a	chr19	+	12583922	12584122	12577089	12577170	12586834	12589762	-0.238	0.0334436	0.112631	0.762	1	349	149	15	2	11	0
SE8659	ENSMUSG00000020925.16	Ccdc43	chr11	-	102688800	102688859	102684685	102686496	102690200	102690336	-0.237	0.0341426	0.11411	0.763	1	208	149	9	2	8	0
SE2165	ENSMUSG00000054612.4	Mgmt	chr7	+	137085948	137086109	136951267	136951404	137121488	137121628	-0.236	0.00420648	0.0261612	0.764	1	310	149	27	4	19	0
SE10262	ENSMUSG00000028970.9	Abcb1b	chr5	+	8810557	8810615	8806007	8806170	8812654	8812846	-0.236	0.0369151	0.119676	0.764	1	207	149	9	2	6	0
SE18788	ENSMUSG00000020542.18	Myocd	chr11	-	65228817	65228861	65223733	65223789	65233118	65233184	-0.236	0.00569072	0.0324911	0	0.236	193	149	0	7	4	10
SE4870	ENSMUSG00000061533.16	Cep128	chr12	-	91008832	91008935	90998491	90999659	91019291	91019405	-0.235	0.0314338	0.108302	0.765	1	252	149	11	2	12	0
SE7388	ENSMUSG00000042331.13	Specc1	chr11	+	62117699	62119282	62076994	62077236	62128199	62128407	-0.235	0.00407813	0.025573	0.765	1	1732	149	151	4	75	0
SE17680	ENSMUSG00000036782.13	Klhl13	chrX	-	23294214	23294280	23261434	23261573	23315129	23315201	-0.235	0.0151817	0.0656681	0.252	0.487	215	149	18	37	26	19
SE4271	ENSMUSG00000025402.12	Nab2	chr10	-	127662730	127662922	127660917	127661779	127663131	127663264	-0.234	0.0420297	0.130221	0.766	1	341	149	15	2	2	0
SE16558	ENSMUSG00000044201.9	Cdc25c	chr18	-	34740327	34740429	34738215	34738278	34747223	34747313	-0.234	0.0412976	0.128559	0.766	1	251	149	11	2	3	0
SE11843	ENSMUSG00000060913.6	Trim55	chr3	+	19674253	19674541	19672755	19672997	19691476	19692421	-0.233	0.0152375	0.0658649	0.767	1	437	149	29	3	4	0
SE3867	ENSMUSG00000055436.18	Srsf11	chr3	-	158023242	158023359	158022840	158022950	158026724	158026858	-0.232	0.0108426	0.0519007	0.417	0.649	266	149	37	29	66	20
SE6161	ENSMUSG00000034247.9	Plekhm1	chr11	-	103386957	103387348	103380033	103380352	103394687	103395314	-0.232	0.0254567	0.0938556	0.768	1	540	149	24	2	38	0
SE11043	ENSMUSG00000040483.15	Xaf1	chr11	+	72304665	72304861	72303326	72303462	72306563	72306652	-0.232	0.0186502	0.0755485	0.557	0.789	345	149	64	22	52	6
SE428	ENSMUSG00000001507.16	Itga3	chr11	-	95046448	95046590	95044473	95045763	95046920	95047046	-0.231	0.035212	0.116688	0.769	1	291	149	13	2	10	0
SE13473	ENSMUSG00000028037.13	Ifi44	chr3	-	151745792	151745988	151745490	151745637	151747617	151747654	-0.23	0.00256975	0.0184437	0.77	1	345	149	62	8	19	0
SE8445	ENSMUSG00000004798.14	Ulk2	chr11	-	61808061	61808199	61803641	61803787	61812717	61812778	-0.229	0.0429015	0.132269	0.771	1	287	149	13	2	3	0
SE10265	ENSMUSG00000004994.12	Ccdc130	chr8	-	84259112	84259251	84257794	84258926	84260293	84260466	-0.229	0.0375388	0.120811	0.771	1	288	149	13	2	8	0
SE14538	ENSMUSG00000040760.11	Appl1	chr14	-	26962805	26962877	26960950	26961038	26963646	26963706	-0.229	0.0129864	0.058787	0.771	1	221	149	15	3	11	0
SE15766	ENSMUSG00000028164.15	Manba	chr3	+	135512345	135512447	135511802	135511973	135517902	135518026	-0.229	0.0309577	0.107125	0	0.229	251	149	0	13	2	4
SE1546	ENSMUSG00000021012.16	Zc3h14	chr12	+	98752777	98752892	98747006	98747522	98756184	98756225	-0.228	0.023675	0.0887675	0.772	1	264	149	12	2	25	0
SE5341	ENSMUSG00000025521.15	Tmem192	chr8	+	64964197	64964532	64959542	64959609	64965538	64965591	-0.228	0.0376105	0.120953	0.772	1	484	149	22	2	11	0
SE15443	ENSMUSG00000029228.15	Lnx1	chr5	-	74606036	74606262	74597775	74597934	74607736	74607905	-0.228	0.0329938	0.111643	0.772	1	375	149	17	2	16	0
SE10276	ENSMUSG00000040761.16	Spen	chr4	-	141480745	141480814	141471369	141479389	141483724	141483825	-0.226	0.0454899	0.137996	0.774	1	218	149	10	2	2	0
SE505	ENSMUSG00000071650.5	Ganab	chr19	+	8907850	8907916	8907214	8907394	8908677	8908747	-0.224	0.0238581	0.0891935	0.185	0.409	215	149	16	49	14	14
SE7227	ENSMUSG00000027656.7	Wisp2	chr2	+	163825477	163825654	163825140	163825357	163828851	163829018	-0.223	0.0163292	0.0692639	0.112	0.335	326	149	11	40	11	10
SE8086	ENSMUSG00000047045.17	Tmem164	chrX	+	142682290	142682949	142681417	142681556	142752039	142752089	-0.222	0.0388643	0.123684	0.778	1	808	149	38	2	17	0
SE13208	ENSMUSG00000023286.16	Ube2j2	chr4	+	155946254	155946417	155943849	155944150	155949006	155949137	-0.222	0.00171914	0.0139643	0.778	1	312	149	44	6	27	0
SE19117	ENSMUSG00000037016.11	Frem2	chr3	-	53549583	53549793	53547609	53547807	53551310	53551460	-0.221	0.0408097	0.12766	0.779	1	359	149	17	2	8	0
SE1120	ENSMUSG00000021215.15	Net1	chr13	-	3884802	3884989	3882017	3884473	3886047	3886218	-0.22	0.0436261	0.133988	0.78	1	336	149	16	2	5	0
SE5589	ENSMUSG00000042605.16	Atxn2	chr5	+	121813384	121813553	121811384	121811612	121814337	121814720	-0.218	0.0411992	0.128315	0.331	0.549	318	149	39	37	26	10
SE6014	ENSMUSG00000021147.17	Wdr37	chr13	-	8835296	8835438	8820410	8820545	8836782	8837023	-0.218	0.00580652	0.0329258	0.782	1	291	149	28	4	14	0
SE19379	ENSMUSG00000020653.12	Klf11	chr12	+	24654842	24655776	24653558	24653810	24660182	24662789	-0.218	0.0367567	0.119343	0.782	1	1083	149	52	2	34	0
SE15255	ENSMUSG00000025878.16	Uimc1	chr13	-	55075257	55075994	55069721	55069807	55076301	55076407	-0.217	0.00358542	0.0234606	0.783	1	886	149	86	4	90	0
SE1876	ENSMUSG00000028161.17	Ppp3ca	chr3	+	136780461	136780560	136670123	136670901	136797725	136797838	-0.215	2.50342e-05	0.000650586	0	0.215	248	149	0	34	10	22
SE3027	ENSMUSG00000038244.13	Mical2	chr7	+	112345245	112345353	112331895	112332039	112346721	112346908	-0.215	0.00590593	0.033313	0.28	0.495	257	149	47	70	44	26
SE7913	ENSMUSG00000056025.12	Clca3a1	chr3	-	144748400	144748501	144747369	144747594	144749664	144749842	-0.214	9.00448e-05	0.00165286	0.565	0.779	250	149	227	104	195	33
SE9787	ENSMUSG00000068250.13	Amn1	chr6	-	149184991	149185124	149183393	149183538	149188605	149188712	-0.213	0.038565	0.123084	0.787	1	282	149	14	2	12	0
SE2011	ENSMUSG00000015189.12	Casd1	chr6	+	4634001	4634103	4631518	4631598	4635745	4635886	-0.212	0.00146142	0.0123433	0.788	1	251	149	25	4	69	0
SE2176	ENSMUSG00000015094.16	Npdc1	chr2	+	25400769	25400940	25400563	25400698	25406214	25406340	-0.212	0.018882	0.0761809	0.788	1	320	149	24	3	4	0
SE104	ENSMUSG00000028256.16	Odf2l	chr3	+	145127022	145127151	145126092	145126225	145127830	145127890	-0.21	0.0433199	0.133239	0.79	1	278	149	14	2	8	0
SE15059	ENSMUSG00000020448.16	Rnf185	chr11	-	3428883	3428902	3426565	3426678	3432399	3432620	-0.21	0.00732302	0.0390095	0.79	1	168	149	17	4	8	0
SE18681	ENSMUSG00000028896.13	Rcc1	chr4	-	132338050	132338238	132337655	132337910	132339924	132339932	-0.21	0.0441767	0.135227	0.79	1	337	149	17	2	8	0
SE9206	ENSMUSG00000029505.17	Ep400	chr5	-	110700521	110700764	110698751	110698916	110701620	110701790	-0.208	0.0314717	0.10832	0.792	1	392	149	20	2	29	0
SE15103	ENSMUSG00000027469.16	Tpx2	chr2	+	152848376	152848511	152848081	152848297	152854920	152854949	-0.208	0.00596911	0.033579	0	0.208	284	149	0	10	4	8
SE9917	ENSMUSG00000046605.14	B3gntl1	chr11	-	121651608	121651673	121644526	121644592	121670869	121670969	-0.207	0.0490949	0.14539	0.793	1	214	149	11	2	4	0
SE8868	ENSMUSG00000023186.14	Vwa5a	chr9	+	38719257	38719333	38718267	38718387	38722372	38722430	-0.205	0.0357885	0.117809	0.749	0.954	225	149	18	4	31	1
SE19683	ENSMUSG00000026388.15	3110009E18Rik	chr1	+	120171400	120171482	120166134	120166172	120188040	120188189	-0.205	0.034091	0.114034	0.795	1	231	149	12	2	17	0
SE3928	ENSMUSG00000052534.15	Pbx1	chr1	-	168184955	168185068	168183529	168183619	168191277	168191437	-0.204	0.0190597	0.076703	0.124	0.328	262	149	6	24	18	21
SE13327	ENSMUSG00000024317.14	Rnf138	chr18	+	21024408	21024516	21020887	21020999	21026085	21028223	-0.204	0.00556907	0.0321185	0.796	1	257	149	27	4	22	0
SE14576	ENSMUSG00000040365.14	Trim41	chr11	-	48808464	48808487	48808124	48808252	48809049	48809280	-0.204	0.0428534	0.132184	0.796	1	172	149	9	2	8	0
SE15896	ENSMUSG00000026087.11	Mrpl30	chr1	+	37892942	37893023	37890476	37890584	37893938	37893984	-0.203	0.000223287	0.00319216	0.715	0.918	230	149	159	41	104	6
SE16920	ENSMUSG00000072214.6	Sept5	chr16	-	18623320	18623417	18623104	18623240	18624110	18624212	-0.203	0.0408733	0.127748	0.797	1	246	149	13	2	12	0
SE6729	ENSMUSG00000037784.14	Dzip1l	chr9	+	99632636	99632748	99629577	99629962	99637346	99637796	-0.201	0.035832	0.11786	0.727	0.928	261	149	28	6	45	2
SE15033	ENSMUSG00000022686.14	B3gnt5	chr16	+	19765500	19765621	19765107	19765214	19768743	19772233	-0.201	0.0103873	0.0501978	0	0.201	270	149	0	1	5	11
SE9277	ENSMUSG00000033862.7	Cdk10	chr8	+	123227422	123227525	123226795	123227017	123227659	123227741	-0.2	0.00562638	0.0323276	0.8	1	252	149	27	4	23	0
SE10025	ENSMUSG00000026670.15	Uap1	chr1	-	170147995	170148043	170143396	170143463	170149270	170149459	-0.199	0.0411254	0.12821	0.609	0.808	197	149	35	17	39	7
SE15355	ENSMUSG00000022952.16	Runx1	chr16	-	92613598	92613760	92601465	92606124	92668707	92668812	-0.197	0.0288491	0.101917	0.803	1	311	149	17	2	38	0
SE749	ENSMUSG00000068036.14	Afdn	chr17	+	13825942	13825987	13823290	13823458	13828928	13829023	-0.195	0.00127853	0.0111506	0	0.195	194	149	0	18	6	19
SE7599	ENSMUSG00000029089.8	5730480H06Rik	chr5	+	48377074	48377165	48375542	48375610	48379329	48379464	-0.195	0.0177218	0.0729675	0.805	1	240	149	20	3	13	0
SE4501	ENSMUSG00000034210.13	Efcab14	chr4	+	115759869	115760061	115758808	115758895	115762217	115762298	-0.194	0.00281208	0.0196203	0.806	1	341	149	57	6	28	0
SE18827	ENSMUSG00000037712.16	Fermt2	chr14	-	45476417	45476450	45475897	45476113	45482431	45482566	-0.194	0.00208852	0.0159597	0.127	0.321	182	149	16	90	26	45
SE1229	ENSMUSG00000029050.15	Ski	chr4	-	155160833	155160956	155160579	155160695	155221551	155222201	-0.193	5.62129e-06	0.000294366	0.807	1	272	149	122	16	105	0
SE1530	ENSMUSG00000028560.11	Usp1	chr4	+	98926435	98926674	98923878	98924243	98928233	98928354	-0.191	0.0311381	0.107633	0.809	1	388	149	22	2	56	0
SE9646	ENSMUSG00000014554.13	Dguok	chr6	-	83496685	83496798	83490420	83490608	83506747	83506821	-0.19	0.0371822	0.120238	0.81	1	262	149	15	2	21	0
SE12663	ENSMUSG00000070738.10	Dgkd	chr1	+	87941368	87941499	87940176	87940306	87942382	87944490	-0.19	0.0488283	0.144905	0.81	1	280	149	16	2	10	0
SE19606	ENSMUSG00000004865.15	Srpk1	chr17	-	28600868	28600894	28599470	28599869	28602687	28602853	-0.19	0.0417544	0.129604	0.81	1	175	149	10	2	12	0
SE1159	ENSMUSG00000028559.17	Osbpl9	chr4	-	109091660	109091699	109087394	109087485	109098502	109098553	-0.188	0.00912363	0.0457536	0.769	0.957	188	149	42	10	28	1
SE19311	ENSMUSG00000026594.14	Ralgps2	chr1	-	156884532	156884625	156869440	156869567	156887090	156887180	-0.188	0.00966072	0.0477752	0.812	1	242	149	28	4	8	0
SE6319	ENSMUSG00000032560.14	Dnajc13	chr9	-	104209868	104209883	104209304	104209387	104212760	104212904	-0.185	0.0404678	0.127095	0	0.185	164	149	0	23	2	8
SE11610	ENSMUSG00000054400.16	Cklf	chr8	+	104262167	104262281	104261473	104261569	104263270	104263444	-0.185	0.042751	0.131996	0	0.185	263	149	0	8	2	5
SE2447	ENSMUSG00000002731.6	Prkra	chr2	-	76647124	76647294	76643222	76643304	76647791	76648015	-0.184	0.0475313	0.141944	0.816	1	319	149	19	2	15	0
SE16211	ENSMUSG00000026254.17	Eif4e2	chr1	+	87214345	87214495	87213978	87214019	87219580	87219695	-0.184	0.00129967	0.0112745	0.816	1	299	149	116	13	32	0
SE8118	ENSMUSG00000033392.16	Clasp2	chr9	+	113841158	113841175	113835174	113835254	113841558	113841651	-0.183	0.0390782	0.123829	0	0.183	166	149	0	19	2	8
SE5496	ENSMUSG00000010554.14	Mettl16	chr11	+	74795751	74795817	74792202	74792318	74795981	74796124	-0.182	0.00381416	0.0244069	0.027	0.209	215	149	1	25	8	21
SE13353	ENSMUSG00000017631.18	Abr	chr11	-	76486437	76486536	76478994	76479180	76494256	76495005	-0.182	0.0491371	0.14539	0.818	1	248	149	15	2	12	0
SE13611	ENSMUSG00000020459.14	Mtif2	chr11	+	29533831	29533992	29533225	29533397	29535089	29535266	-0.182	0.0116546	0.0543164	0.818	1	310	149	28	3	44	0
SE16229	ENSMUSG00000039585.15	Myo9a	chr9	+	59790035	59790092	59788414	59788514	59801913	59802011	-0.182	0.0147312	0.0642567	0	0.182	206	149	0	1	4	13
SE4606	ENSMUSG00000034557.14	Zfyve9	chr4	-	108656926	108657007	108650183	108650346	108660564	108660715	-0.181	0.0189721	0.076496	0.819	1	230	149	21	3	16	0
SE8790	ENSMUSG00000032212.10	Sltm	chr9	+	70583931	70584112	70581300	70581464	70584752	70584877	-0.181	0.00376618	0.0242402	0.819	1	330	149	70	7	24	0
SE12610	ENSMUSG00000038848.14	Ythdf1	chr2	-	180910686	180912207	180904376	180905668	180919134	180919214	-0.18	0.00504811	0.0300592	0.82	1	1670	149	256	5	95	0
SE9148	ENSMUSG00000040771.13	Oard1	chr17	+	48410827	48410904	48410079	48410237	48411263	48411408	-0.178	0.044701	0.136441	0.822	1	226	149	14	2	16	0
SE14276	ENSMUSG00000003200.9	Sh3gl1	chr17	-	56017982	56018107	56017843	56017900	56018574	56018678	-0.178	0.0381386	0.12204	0.822	1	274	149	17	2	26	0
SE375	ENSMUSG00000029676.15	Pot1a	chr6	-	25748290	25748382	25745890	25745996	25750049	25750138	-0.177	0.0459114	0.138946	0.823	1	241	149	15	2	16	0
SE6102	ENSMUSG00000057133.14	Chd6	chr2	-	160983662	160983862	160983057	160983217	160984457	160984660	-0.176	0.0199955	0.0790827	0.824	1	349	149	33	3	22	0
SE8127	ENSMUSG00000021313.16	Ryr2	chr13	-	11903217	11903238	11890833	11890848	11918310	11918415	-0.176	0.0175451	0.0725554	0.824	1	170	149	16	3	17	0
SE12469	ENSMUSG00000093445.7	Lrch4	chr5	+	137638654	137638738	137638438	137638542	137639121	137639198	-0.176	0.0201775	0.0796062	0.824	1	233	149	22	3	16	0
SE16717	ENSMUSG00000031796.7	Cfap20	chr8	-	95424616	95424696	95422782	95422894	95434487	95434601	-0.175	0.00983039	0.0483535	0.825	1	229	149	29	4	14	0
SE9039	ENSMUSG00000027651.16	Rprd1b	chr2	+	158035995	158036125	158028496	158029045	158043405	158043539	-0.172	0.0391418	0.123952	0.828	1	279	149	18	2	42	0
SE16504	ENSMUSG00000003518.13	Dusp3	chr11	-	101981616	101981843	101971142	101974939	101984611	101984751	-0.171	0.00902485	0.0454001	0.829	1	376	149	49	4	28	0
SE16630	ENSMUSG00000009073.16	Nf2	chr11	-	4780577	4780622	4767664	4768273	4782186	4782352	-0.171	0.0010731	0.00989685	0.829	1	194	149	38	6	42	0
SE8164	ENSMUSG00000003458.12	Ncstn	chr1	-	172075625	172075740	172075404	172075528	172081211	172081316	-0.17	0.00531181	0.0310816	0.014	0.184	264	149	1	40	4	10
SE9970	ENSMUSG00000020954.16	Strn3	chr12	-	51633578	51633719	51629373	51629507	51647993	51648135	-0.17	0.00747859	0.0396036	0.054	0.224	290	149	7	63	9	16
SE10059	ENSMUSG00000001105.15	Ift20	chr11	+	78538509	78538738	78536360	78536576	78538833	78538962	-0.17	0.00466509	0.028197	0.83	1	378	149	62	5	29	0
SE18082	ENSMUSG00000034617.7	Mtrr	chr13	-	68579542	68579696	68577587	68577705	68580550	68580715	-0.169	0.0462494	0.139574	0.831	1	303	149	20	2	23	0
SE19012	ENSMUSG00000024145.6	Pigf	chr17	-	87021858	87021950	87020400	87020517	87023664	87023913	-0.168	0.013917	0.0620369	0.832	1	241	149	32	4	4	0
SE15285	ENSMUSG00000024534.15	Sncaip	chr18	+	52871301	52871481	52868538	52869407	52884967	52885081	-0.167	0.0429312	0.132297	0.833	1	329	149	22	2	30	0
SE13391	ENSMUSG00000034826.14	Nup54	chr5	-	92425622	92425810	92424273	92424470	92428099	92428326	-0.166	0.0141592	0.0626813	0.834	1	337	149	34	3	49	0
SE6559	ENSMUSG00000028580.15	Pum1	chr4	+	130753941	130754178	130752575	130752872	130762753	130763021	-0.163	0.00280006	0.0195578	0.837	1	386	149	80	6	47	0
SE9165	ENSMUSG00000029482.4	Aacs	chr5	+	125513101	125513227	125512624	125512738	125513918	125513988	-0.163	0.0074473	0.0395403	0.837	1	275	149	38	4	38	0
SE19264	ENSMUSG00000014633.15	Cmc2	chr8	-	116894087	116894159	116888684	116889859	116911127	116911234	-0.163	0.00563723	0.0323373	0.837	1	221	149	38	5	16	0
SE5809	ENSMUSG00000022533.13	Atp13a3	chr16	-	30359668	30359749	30357204	30357274	30361419	30361490	-0.162	0.0425995	0.131654	0.838	1	230	149	16	2	29	0
SE1834	ENSMUSG00000059851.15	Kmt5c	chr7	+	4742121	4742287	4741779	4741981	4742618	4742728	-0.161	0.0411062	0.12821	0.839	1	315	149	22	2	35	0
SE16702	ENSMUSG00000031403.14	Dkc1	chrX	+	75100029	75100094	75098762	75098947	75100432	75100559	-0.161	0.00715105	0.0383846	0.839	1	214	149	30	4	34	0
SE11768	ENSMUSG00000045098.18	Kmt5b	chr19	+	3796639	3796708	3793067	3793215	3802074	3802240	-0.16	0.0186547	0.0755485	0.84	1	218	149	23	3	26	0
SE14215	ENSMUSG00000058444.8	Map2k5	chr9	-	63357992	63358060	63343386	63343456	63371736	63371785	-0.16	0.0116193	0.0542432	0.84	1	217	149	46	6	6	0
SE4309	ENSMUSG00000053819.16	Camk2d	chr3	+	126808207	126808249	126801723	126801761	126810638	126810687	-0.159	0.0128742	0.0584025	0.059	0.218	191	149	4	50	10	28
SE13904	ENSMUSG00000039473.7	Ubn1	chr16	+	5081893	5081983	5081417	5081661	5084055	5086285	-0.159	0.0136956	0.0613054	0.737	0.896	239	149	72	16	111	8
SE3887	ENSMUSG00000040738.10	Ints8	chr4	-	11212791	11212931	11211881	11211932	11213705	11213809	-0.158	0.00458169	0.0277714	0	0.158	289	149	0	24	4	11
SE17790	ENSMUSG00000024952.12	Rps6ka4	chr19	-	6839251	6839367	6838054	6838162	6839459	6839678	-0.158	0.00875984	0.0445911	0.842	1	265	149	38	4	33	0
SE17944	ENSMUSG00000031652.11	N4bp1	chr8	-	86851624	86851721	86848446	86848554	86853158	86853289	-0.157	0.000258212	0.00357984	0.843	1	246	149	71	8	83	0
SE11895	ENSMUSG00000012535.14	Tnpo3	chr6	-	29599539	29599698	29589028	29589229	29609365	29609811	-0.156	0.0235713	0.0885337	0.039	0.195	308	149	2	24	6	12
SE2468	ENSMUSG00000037373.12	Ctbp1	chr5	-	33269441	33269634	33266882	33267037	33274778	33274981	-0.155	0.0122803	0.0563455	0.845	1	342	149	50	4	22	0
SE2352	ENSMUSG00000021608.15	Lpcat1	chr13	+	73511299	73511398	73510847	73511001	73513819	73513841	-0.154	0.00148948	0.0124941	0.846	1	248	149	55	6	54	0
SE10987	ENSMUSG00000025421.14	Hdhd2	chr18	+	76965050	76965267	76956838	76956923	76967143	76967207	-0.153	0.00880498	0.0446086	0.847	1	366	149	68	5	17	0
SE13249	ENSMUSG00000035863.14	Palm	chr10	+	79816791	79816923	79815184	79815241	79819040	79819511	-0.152	0.0165728	0.0700308	0.848	1	281	149	42	4	6	0
SE1537	ENSMUSG00000053119.11	Chmp3	chr6	+	71559013	71559128	71552398	71552459	71560896	71560971	-0.151	0.00018926	0.00283105	0.013	0.164	264	149	2	84	8	23
SE3667	ENSMUSG00000101970.6	1810026B05Rik	chr7	-	73553498	73553589	73549596	73549652	73555254	73555333	-0.151	0.0113041	0.0533052	0	0.151	240	149	0	13	4	14
SE1619	ENSMUSG00000022722.18	Arl6	chr16	-	59622403	59622508	59621218	59621348	59623020	59623115	-0.15	0.0219929	0.084383	0	0.15	254	149	0	13	3	10
SE12077	ENSMUSG00000070047.14	Fat1	chr8	+	45049841	45049877	45045030	45045168	45050780	45050918	-0.148	0.0325103	0.110849	0.547	0.695	185	149	96	64	82	29
SE18741	ENSMUSG00000064080.12	Fbln2	chr6	+	91259629	91259770	91257724	91257826	91263338	91263473	-0.148	2.68311e-06	0.000186654	0.1	0.248	290	149	81	376	86	134
SE10216	ENSMUSG00000029388.14	Eif2b1	chr5	-	124577015	124577152	124576797	124576914	124578436	124578538	-0.146	0.0117732	0.0547064	0.854	1	286	149	45	4	30	0
SE13124	ENSMUSG00000025894.11	Aasdhppt	chr9	-	4303093	4303215	4302469	4302631	4308693	4308919	-0.146	0.00175433	0.0141471	0.854	1	271	149	64	6	60	0
SE13528	ENSMUSG00000029146.14	Snx17	chr5	+	31195205	31195279	31194795	31194913	31195414	31195479	-0.146	0.0198938	0.078821	0.036	0.182	223	149	2	36	6	18
SE17476	ENSMUSG00000052915.14	Msl1	chr11	+	98802267	98802315	98799999	98800382	98802781	98802846	-0.146	0.0214994	0.0831104	0.815	0.961	197	149	35	6	65	2
SE10175	ENSMUSG00000023051.10	Tarbp2	chr15	+	102520474	102520577	102518725	102519291	102521120	102521213	-0.145	0.018528	0.0753737	0.855	1	252	149	40	4	6	0
SE17618	ENSMUSG00000022892.11	App	chr16	-	85043575	85043743	85030231	85030365	85056323	85056526	-0.145	0.0195853	0.0779891	0.784	0.929	317	149	216	28	56	2
SE7596	ENSMUSG00000022498.16	Txndc11	chr16	-	11104565	11104659	11091585	11091786	11116794	11116924	-0.144	0.0255844	0.0942205	0.856	1	243	149	29	3	24	0
SE7254	ENSMUSG00000035439.13	Haus8	chr8	-	71256007	71256120	71255646	71255712	71256458	71256551	-0.143	0.012487	0.0570909	0.857	1	262	149	42	4	27	0
SE12135	ENSMUSG00000043067.15	Dpy19l1	chr9	-	24481928	24482066	24475332	24475453	24485013	24485101	-0.143	0.00361024	0.0235989	0.857	1	287	149	46	4	103	0
SE17519	ENSMUSG00000002031.12	Ift46	chr9	+	44774182	44774231	44773687	44773784	44778561	44778638	-0.143	0.00631875	0.0351474	0	0.143	198	149	0	31	4	18
SE2681	ENSMUSG00000032306.14	Mpi	chr9	-	57549294	57549421	57549129	57549178	57550572	57550773	-0.142	0.018571	0.0753834	0	0.142	276	149	0	6	4	13
SE6274	ENSMUSG00000027750.16	Postn	chr3	+	54385670	54385754	54385207	54385285	54389338	54389380	-0.142	3.09644e-06	0.00020093	0.161	0.303	233	149	248	825	301	442
SE17462	ENSMUSG00000005481.18	Ddx39	chr8	+	83721465	83721524	83720956	83721140	83721733	83721852	-0.142	0.0133262	0.0599865	0	0.142	208	149	0	46	3	13
SE5301	ENSMUSG00000028552.13	Eps15	chr4	+	109382846	109382966	109379866	109380029	109385318	109385687	-0.141	0.0408976	0.127748	0.737	0.878	269	149	91	18	78	6
SE7611	ENSMUSG00000034614.14	Pik3ip1	chr11	+	3335718	3335831	3333504	3333583	3341522	3341674	-0.14	0.0054855	0.0318367	0	0.14	262	149	0	29	4	14
SE10627	ENSMUSG00000029651.16	Mtus2	chr5	+	148301397	148301496	148298251	148298325	148303482	148303602	-0.14	0.0165955	0.0700308	0.86	1	248	149	41	4	15	0
SE17738	ENSMUSG00000015869.16	Prpsap1	chr11	-	116478524	116478640	116478059	116478115	116479651	116479824	-0.139	0.00671713	0.0367268	0.861	1	265	149	66	6	23	0
SE13070	ENSMUSG00000057421.12	Las1l	chrX	-	95947397	95947448	95946866	95947073	95947769	95947855	-0.136	0.0283822	0.100878	0.075	0.211	200	149	4	37	14	39
SE12	ENSMUSG00000031024.13	St5	chr7	-	109556210	109557461	109552974	109553111	109570006	109570111	-0.134	0.0269232	0.0969677	0.866	1	1400	149	182	3	144	0
SE2948	ENSMUSG00000057363.12	Uxs1	chr1	-	43764889	43765009	43760520	43760564	43771680	43771802	-0.133	0.00883487	0.0446896	0.867	1	269	149	59	5	22	0
SE9441	ENSMUSG00000034295.9	Fhod3	chr18	+	25028064	25028169	25001790	25002032	25056259	25056394	-0.132	0.0209919	0.0819738	0.868	1	254	149	45	4	10	0
SE497	ENSMUSG00000027575.19	Arfgap1	chr2	+	180979660	180979720	180979170	180979227	180980397	180980474	-0.131	0.00554225	0.0320441	0.829	0.96	209	149	116	17	68	2
SE6320	ENSMUSG00000031862.10	Atp13a1	chr8	+	69798811	69798932	69798583	69798721	69799320	69799478	-0.131	0.0204859	0.0803784	0.869	1	270	149	48	4	12	0
SE2495	ENSMUSG00000026991.20	Pkp4	chr2	+	59352261	59352335	59347923	59348041	59354202	59354824	-0.13	0.0157244	0.0676508	0.87	1	223	149	40	4	24	0
SE3660	ENSMUSG00000032477.13	Cdc25a	chr9	+	109891744	109891856	109889710	109889841	109892078	109893895	-0.13	0.0121595	0.0559513	0.87	1	261	149	47	4	42	0
SE14607	ENSMUSG00000025609.15	Mkln1	chr6	+	31458954	31459067	31451518	31451584	31468130	31468343	-0.13	0.00698204	0.0378528	0.87	1	262	149	59	5	38	0
SE17543	ENSMUSG00000025155.15	Dus1l	chr11	-	120794267	120794318	120793027	120793946	120794902	120794978	-0.13	0.0328179	0.111518	0.87	1	200	149	27	3	19	0
SE19208	ENSMUSG00000030615.12	Tmem126a	chr7	-	90452728	90452900	90451542	90451657	90455423	90455519	-0.13	0.00623888	0.0347633	0.87	1	321	149	72	5	52	0
SE2543	ENSMUSG00000030168.13	Adipor2	chr6	-	119358921	119359109	119357215	119357409	119359350	119359537	-0.129	0.0250295	0.0928159	0.871	1	337	149	46	3	50	0
SE14468	ENSMUSG00000030301.17	Ccdc91	chr6	+	147533275	147533363	147510823	147510902	147534028	147534101	-0.129	0.0170884	0.0713665	0	0.129	237	149	0	12	4	17
SE5963	ENSMUSG00000027035.10	Cers6	chr2	+	68947226	68947357	68934514	68934620	69002746	69002804	-0.128	0.00530613	0.0310816	0.872	1	280	149	51	4	99	0
SE5697	ENSMUSG00000036513.15	Commd2	chr3	-	57650690	57650773	57650041	57650215	57651421	57651499	-0.127	0.00576391	0.0327421	0.873	1	232	149	64	6	29	0
SE7470	ENSMUSG00000093593.1	Gm20683	chr17	-	25840254	25840335	25839984	25840107	25840437	25840568	-0.126	0.00816052	0.0423913	0.874	1	230	149	43	4	63	0
SE6382	ENSMUSG00000021482.10	Aaed1	chr13	-	64309092	64309146	64308821	64308927	64312266	64312335	-0.125	0.0176858	0.0729127	0.875	1	203	149	38	4	21	0
SE12195	ENSMUSG00000037148.8	Arhgap10	chr8	-	77388653	77388735	77384750	77384796	77409547	77409642	-0.125	0.00876695	0.0445919	0.875	1	231	149	65	6	20	0
SE14626	ENSMUSG00000062797.13	Hikeshi	chr7	-	89935726	89935964	89923563	89923715	89940968	89941066	-0.125	0.0175539	0.0725554	0.875	1	387	149	73	4	37	0
SE11561	ENSMUSG00000090084.7	Srpx	chrX	-	10073768	10073828	10069372	10069564	10117443	10117682	-0.123	0.0208272	0.0816176	0.877	1	209	149	40	4	16	0
SE2032	ENSMUSG00000028053.13	Ash1l	chr3	+	89074724	89074765	89072445	89072612	89075975	89076277	-0.121	0.015527	0.0668912	0.879	1	190	149	37	4	29	0
SE19348	ENSMUSG00000032314.14	Etfa	chr9	-	55500991	55501146	55500017	55500164	55512030	55512120	-0.121	0.0224811	0.0856416	0.019	0.14	304	149	1	26	4	12
SE615	ENSMUSG00000062234.14	Gak	chr5	-	108584231	108584378	108582669	108583149	108585340	108585534	-0.12	0.0177526	0.0730473	0.88	1	296	149	58	4	34	0
SE8261	ENSMUSG00000036333.11	Kidins220	chr12	+	25056581	25056662	25053991	25054034	25061217	25061278	-0.12	0.0328537	0.111529	0.88	1	230	149	34	3	29	0
SE878	ENSMUSG00000062590.13	Armc9	chr1	+	86218847	86218898	86213049	86213105	86244565	86244670	-0.119	0.0270267	0.0971065	0	0.119	200	149	0	6	4	22
SE2133	ENSMUSG00000071337.11	Tia1	chr6	+	86426831	86426941	86426566	86426690	86427672	86427818	-0.119	0.0161479	0.0688269	0	0.119	259	149	0	16	4	17
SE316	ENSMUSG00000024098.5	Twsg1	chr17	-	65937800	65937900	65929546	65929813	65948657	65948814	-0.118	0.0284365	0.100989	0.882	1	249	149	50	4	6	0
SE16916	ENSMUSG00000037965.14	Zc3h7a	chr16	-	11145241	11145285	11141662	11141771	11145645	11145779	-0.117	0.0211881	0.0824679	0.883	1	193	149	39	4	19	0
SE12637	ENSMUSG00000029063.16	Nadk	chr4	+	155587860	155588018	155587684	155587784	155588609	155588692	-0.116	0.0051593	0.030411	0.884	1	307	149	94	6	51	0
SE3293	ENSMUSG00000014195.15	Dnajc7	chr11	-	100589678	100589778	100584981	100585055	100589897	100589989	-0.115	5.01503e-05	0.00106885	0.035	0.15	249	149	9	148	30	102
SE6007	ENSMUSG00000021552.7	Gkap1	chr13	-	58241653	58241755	58238648	58238712	58243801	58243954	-0.115	0.0211944	0.0824679	0.885	1	251	149	52	4	26	0
SE11229	ENSMUSG00000043962.16	Thrap3	chr4	-	126177861	126178557	126176183	126176356	126179911	126180814	-0.115	0.0177951	0.0730816	0.885	1	845	149	175	4	109	0
SE17311	ENSMUSG00000017670.16	Elmo2	chr2	-	165303665	165303701	165301940	165301991	165304899	165304978	-0.114	0.0133084	0.0599484	0	0.114	185	149	0	29	4	25
SE2979	ENSMUSG00000033149.16	Phldb2	chr16	-	45774967	45775087	45774162	45774345	45777712	45777802	-0.112	0.0115596	0.054156	0.888	1	269	149	57	4	70	0
SE2417	ENSMUSG00000072946.12	Ptgr2	chr12	+	84296227	84296356	84295216	84295335	84298010	84298202	-0.109	0.00793481	0.0416805	0.049	0.158	278	149	8	84	14	40
SE11079	ENSMUSG00000071172.12	Srsf3	chr17	+	29039453	29039909	29038489	29038624	29040774	29040813	-0.109	0.00020481	0.00301352	0.065	0.174	605	149	62	218	42	49
SE14375	ENSMUSG00000040666.18	Sh3bgr	chr16	+	96214012	96214093	96206481	96206667	96219488	96219560	-0.109	0.00514639	0.0303907	0.891	1	230	149	126	10	34	0
SE1038	ENSMUSG00000024073.14	Birc6	chr17	+	74686120	74686293	74677165	74677379	74689217	74689363	-0.105	0.036939	0.11968	0.043	0.148	322	149	3	31	9	24
SE15946	ENSMUSG00000022538.19	Lsg1	chr16	-	30585553	30585680	30582252	30582651	30587437	30587539	-0.102	0.0289943	0.102314	0.898	1	276	149	65	4	24	0
SE1168	ENSMUSG00000026701.15	Prdx6	chr1	-	161247256	161247413	161244195	161244342	161251021	161251219	-0.101	1.71468e-05	0.000509496	0.899	1	306	149	274	15	268	0
SE1438	ENSMUSG00000017760.15	Ctsa	chr2	+	164833723	164833850	164832872	164833196	164834029	164834208	-0.101	0.0173618	0.0721796	0.899	1	276	149	149	9	16	0
SE18452	ENSMUSG00000068921.14	Dap3	chr3	-	88933564	88933666	88930911	88931020	88936148	88936253	0.101	0.0118033	0.0547374	1	0.899	251	149	84	0	60	4
SE7689	ENSMUSG00000022307.15	Oxr1	chr15	+	41848669	41848750	41825889	41826052	41850458	41850584	0.103	0.0400263	0.126069	0.103	0	230	149	3	17	0	17
SE12913	ENSMUSG00000020439.17	Smtn	chr11	-	3537554	3537605	3537322	3537436	3539111	3539292	0.103	0.0417778	0.129614	0.103	0	200	149	4	26	0	2
SE12961	ENSMUSG00000010755.17	Cars	chr7	-	143570541	143570670	143570019	143570149	143571483	143571596	0.103	0.00197855	0.0152465	1	0.897	278	149	143	0	98	6
SE9245	ENSMUSG00000035623.14	Rsf1	chr7	+	97674744	97674800	97674580	97674635	97676155	97676265	0.104	0.019688	0.0783007	0.104	0	205	149	4	25	0	22
SE10113	ENSMUSG00000040242.14	Fgfr1op2	chr6	+	146588739	146588857	146585681	146585818	146589893	146590036	0.104	0.00931263	0.0464113	1	0.896	267	149	101	0	62	4
SE10196	ENSMUSG00000061136.14	Prpf40a	chr2	-	53145619	53145736	53145232	53145370	53145823	53145915	0.104	0.00282494	0.0196887	1	0.896	266	149	149	0	77	5
SE11030	ENSMUSG00000037119.4	Fam91a1	chr15	+	58431205	58431321	58430661	58430774	58432514	58432627	0.104	0.0107828	0.0517886	1	0.896	265	149	88	0	61	4
SE19380	ENSMUSG00000036693.12	Nop14	chr5	-	34644712	34644814	34643925	34644079	34647161	34647241	0.104	0.0152607	0.0659207	1	0.896	251	149	61	0	58	4
SE8343	ENSMUSG00000017929.13	B4galt5	chr2	-	167307543	167307668	167306590	167306707	167309222	167309336	0.106	0.00741989	0.03946	1	0.894	274	149	123	0	62	4
SE16956	ENSMUSG00000038861.14	Pi4kb	chr3	+	94989302	94989347	94983982	94984919	94992965	94993193	0.108	0.0367146	0.119267	0.108	0	194	149	3	19	0	19
SE10108	ENSMUSG00000028772.19	Zcchc17	chr4	-	130349264	130349322	130338483	130338584	130354135	130354256	0.109	0.0291529	0.102594	1	0.891	207	149	42	0	34	3
SE4330	ENSMUSG00000025162.17	Csnk1d	chr11	-	120964947	120965010	120961748	120963906	120967994	120968134	0.11	0.0388993	0.1237	0.763	0.653	212	149	201	44	171	64
SE17240	ENSMUSG00000033488.11	BC026585	chr1	+	157464408	157464467	157461952	157462049	157464964	157465030	0.11	0.0257772	0.0945509	1	0.89	208	149	17	0	45	4
SE16822	ENSMUSG00000022772.11	Senp5	chr16	-	31983263	31983311	31976959	31977757	31983492	31983631	0.112	0.0203939	0.0801645	1	0.888	197	149	26	0	42	4
SE11113	ENSMUSG00000034354.17	Mtmr3	chr11	-	4484670	4484697	4482751	4482939	4485362	4485451	0.114	0.00290874	0.0200792	0.114	0	176	149	7	46	0	31
SE11623	ENSMUSG00000036644.15	Tbc1d9b	chr11	+	50164161	50164212	50163824	50163896	50168168	50168225	0.115	0.0341992	0.114157	0.115	0	200	149	4	23	0	2
SE5860	ENSMUSG00000017664.16	Slc35c2	chr2	-	165280616	165280700	165278240	165278416	165287783	165287824	0.118	0.0373249	0.120396	1	0.882	233	149	24	0	35	3
SE19094	ENSMUSG00000031004.8	Mki67	chr7	-	135707360	135707486	135705609	135705785	135708765	135708811	0.119	0.0430435	0.13258	1	0.881	275	149	18	0	41	3
SE15303	ENSMUSG00000020792.15	Exoc7	chr11	-	116297570	116297663	116295543	116295689	116300265	116300433	0.12	0.00424183	0.0262822	0.12	0	242	149	6	27	0	21
SE1580	ENSMUSG00000020859.16	Spag9	chr11	+	94113262	94113301	94112032	94112146	94114172	94114349	0.121	0.0465974	0.140376	0.881	0.76	188	149	84	9	80	20
SE15424	ENSMUSG00000030352.14	Tspan9	chr6	-	128078026	128078126	128034165	128034245	128083381	128083481	0.121	0.0270337	0.0971065	0.17	0.049	249	149	13	38	2	23
SE14315	ENSMUSG00000032312.7	Csk	chr9	-	57633994	57634045	57631366	57631443	57644994	57645109	0.123	0.0436723	0.134002	0.123	0	200	149	3	16	0	8
SE1317	ENSMUSG00000040990.17	Sh3kbp1	chrX	+	159961764	159961893	159958212	159958322	159966213	159966482	0.124	0.0406862	0.127468	0.967	0.843	278	149	55	1	50	5
SE9534	ENSMUSG00000006728.12	Cdk4	chr10	+	127064201	127064453	127063603	127063759	127064584	127064720	0.126	0.0101259	0.0492599	0.971	0.845	401	149	273	3	88	6
SE2497	ENSMUSG00000039367.11	Sec24c	chr14	+	20675730	20675859	20674338	20674388	20675957	20676157	0.128	0.0049592	0.0295846	0.152	0.024	278	149	13	39	1	22
SE14774	ENSMUSG00000039197.10	Adk	chr14	+	21381502	21381617	21369070	21369106	21423502	21423589	0.129	7.61021e-05	0.00145387	1	0.871	264	149	207	0	96	8
SE1678	ENSMUSG00000033788.15	Dysf	chr6	+	84058418	84058524	84039505	84039597	84063320	84063435	0.13	0.00815302	0.0423913	1	0.87	255	149	64	0	46	4
SE18948	ENSMUSG00000032254.10	Kif23	chr9	-	61923904	61924216	61921018	61921246	61924631	61924811	0.131	0.0274348	0.0982721	0.219	0.088	461	149	20	23	9	30
SE10532	ENSMUSG00000035382.9	Pcsk7	chr9	+	45927036	45927118	45926733	45926828	45927574	45927668	0.132	0.0268287	0.0969134	0.132	0	231	149	4	17	0	2
SE4080	ENSMUSG00000064145.12	Arih2	chr9	-	108629288	108629334	108620058	108620126	108644025	108644100	0.133	0.0367144	0.119267	0.133	0	195	149	3	15	0	9
SE8544	ENSMUSG00000035354.9	Uvrag	chr7	-	98984090	98984266	98979635	98979801	98988183	98988244	0.133	0.0142045	0.0627519	0.133	0	325	149	4	12	0	12
SE10678	ENSMUSG00000022779.14	Top3b	chr16	+	16892115	16892151	16891354	16891556	16892414	16892500	0.133	0.0209172	0.0818928	0.133	0	185	149	4	21	0	7
SE13067	ENSMUSG00000064302.13	Clasp1	chr1	+	118555284	118555386	118552012	118552156	118559985	118560129	0.134	0.0209916	0.0819738	0.229	0.095	251	149	22	44	8	45
SE17278	ENSMUSG00000029621.14	Arpc1a	chr5	+	145091152	145091246	145083829	145083972	145092457	145092562	0.134	0.00366895	0.023837	1	0.866	243	149	107	0	42	4
SE18473	ENSMUSG00000027677.17	Ttc14	chr3	+	33803449	33803605	33803074	33803204	33803999	33804071	0.134	0.0127246	0.0579287	1	0.866	305	149	40	0	53	4
SE1062	ENSMUSG00000026074.14	Map4k4	chr1	+	40001429	40001591	40000530	40000749	40003756	40003987	0.135	0.0110188	0.0525088	0.23	0.095	311	149	25	40	12	55
SE9726	ENSMUSG00000027893.14	Ahcyl1	chr3	-	107671137	107671244	107670203	107670320	107672041	107672136	0.137	0.00209919	0.0160222	1	0.863	256	149	94	0	54	5
SE15731	ENSMUSG00000028284.13	Map3k7	chr4	+	31994873	31995010	31992472	31992516	32002088	32002153	0.137	0.0166401	0.070087	0.137	0	286	149	7	23	0	2
SE8416	ENSMUSG00000060279.14	Ap2a1	chr7	-	44903461	44903527	44903143	44903200	44903740	44903901	0.138	0.038613	0.123128	0.138	0	215	149	3	13	0	6
SE11051	ENSMUSG00000028898.15	Trnau1ap	chr4	-	132325351	132325489	132325207	132325260	132325945	132326045	0.138	0.0198347	0.0787392	0.138	0	287	149	4	13	0	6
SE4679	ENSMUSG00000013236.17	Ptprs	chr17	-	56427790	56427817	56426386	56426504	56427938	56428132	0.139	0.0170483	0.0712456	0.139	0	176	149	4	21	0	10
SE10707	ENSMUSG00000017677.11	Wsb1	chr11	-	79243399	79243575	79241983	79242156	79244462	79244563	0.14	0.0329286	0.111599	0.34	0.2	325	149	55	49	24	44
SE8827	ENSMUSG00000050912.15	Tmem123	chr9	+	7785210	7785326	7768289	7768340	7790841	7791108	0.144	0.0370911	0.120004	0.144	0	265	149	3	10	0	5
SE215	ENSMUSG00000017765.17	Slc12a4	chr8	-	105950695	105950860	105950504	105950603	105951421	105951636	0.147	0.00567708	0.0324788	1	0.853	314	149	77	0	49	4
SE4700	ENSMUSG00000025979.13	Mob4	chr1	+	55145123	55145224	55136676	55136739	55148318	55148361	0.147	0.00304048	0.0207405	1	0.853	250	149	99	0	39	4
SE4922	ENSMUSG00000029994.17	Anxa4	chr6	-	86774948	86775014	86765761	86765807	86793508	86793564	0.148	0.0142975	0.0630327	0.148	0	215	149	4	16	0	10
SE11612	ENSMUSG00000108037.2	Gm44597	chr6	+	125046903	125047070	125043953	125044025	125047210	125047325	0.15	0.0495761	0.146245	1	0.85	316	149	49	0	24	2
SE13780	ENSMUSG00000031565.18	Fgfr1	chr8	+	25555507	25555774	25532249	25532428	25557730	25557814	0.15	6.10299e-07	0.00010708	0.209	0.059	416	149	88	119	21	121
SE17774	ENSMUSG00000027710.14	Acad9	chr3	+	36075242	36075343	36074349	36074456	36075975	36076054	0.15	0.0474661	0.141944	1	0.85	250	149	30	0	19	2
SE2536	ENSMUSG00000021375.10	Kif13a	chr13	-	46760662	46760767	46752080	46752872	46761272	46761424	0.153	0.00509542	0.0302405	0.153	0	254	149	8	26	0	8
SE4082	ENSMUSG00000039218.16	Srrm2	chr17	+	23811816	23812077	23811671	23811731	23812427	23812600	0.153	0.00276198	0.0193857	0.297	0.144	410	149	57	49	36	78
SE4259	ENSMUSG00000028370.7	Pappa	chr4	+	65323738	65323886	65316125	65316297	65326962	65327072	0.153	0.0475431	0.141944	1	0.847	297	149	30	0	22	2
SE6930	ENSMUSG00000028857.16	Tmem222	chr4	-	133269777	133269809	133268408	133268505	133270962	133271047	0.153	0.00711504	0.038315	1	0.847	181	149	35	0	27	4
SE15473	ENSMUSG00000028600.15	Podn	chr4	-	108024276	108024341	108022480	108023412	108025515	108025609	0.153	0.0254707	0.0938556	0.926	0.773	214	149	72	4	49	10
SE16830	ENSMUSG00000002885.14	Adgre5	chr8	-	83731902	83732037	83730110	83730257	83733413	83733566	0.153	0.0317163	0.109045	0.265	0.112	284	149	22	32	6	25
SE13080	ENSMUSG00000021810.3	Ecd	chr14	-	20346610	20346821	20343255	20343373	20347793	20348050	0.154	0.00963425	0.047681	1	0.846	360	149	40	0	53	4
SE6185	ENSMUSG00000038780.14	Smurf1	chr5	-	144883568	144883706	144882506	144882627	144884582	144884761	0.155	0.00584068	0.033032	1	0.845	287	149	60	0	42	4
SE10760	ENSMUSG00000030116.14	Mfap5	chr6	+	122521892	122521928	122520895	122520928	122524486	122524510	0.155	0.0435673	0.133872	0.934	0.779	185	149	35	2	35	8
SE3185	ENSMUSG00000022377.16	Asap1	chr15	-	64312348	64312475	64208483	64208556	64349827	64349886	0.156	0.0454701	0.137996	1	0.844	276	149	39	0	20	2
SE17645	ENSMUSG00000049439.13	Cyp20a1	chr1	+	60352908	60353075	60352120	60352170	60354513	60354656	0.156	0.0445562	0.136129	1	0.844	316	149	34	0	23	2
SE15143	ENSMUSG00000032498.9	Mlh1	chr9	-	111229839	111229953	111228227	111228626	111230242	111230335	0.157	0.0487437	0.144788	1	0.843	263	149	24	0	19	2
SE19118	ENSMUSG00000024795.11	Kif20b	chr19	+	34959415	34959571	34957416	34957544	34966046	34966223	0.157	0.0436575	0.134002	1	0.843	305	149	39	0	22	2
SE10255	ENSMUSG00000024044.17	Epb41l3	chr17	+	69274100	69274166	69270610	69270664	69274703	69274895	0.158	0.0177673	0.073061	0.227	0.069	215	149	14	33	3	28
SE15791	ENSMUSG00000026414.13	Tnnt2	chr1	+	135843784	135843814	135841900	135841911	135845554	135845644	0.158	0.00373387	0.024161	0.158	0	179	149	20	89	0	10
SE11421	ENSMUSG00000031935.9	Med17	chr9	-	15263603	15263763	15260350	15262438	15265351	15265469	0.159	0.0494078	0.14595	1	0.841	309	149	61	0	22	2
SE16583	ENSMUSG00000030188.12	Magohb	chr6	-	131291740	131291940	131289388	131289447	131293071	131293151	0.159	0.00746956	0.039593	0.159	0	349	149	8	18	0	4
SE11532	ENSMUSG00000024817.13	Uhrf2	chr19	+	30056234	30056494	30039063	30039297	30071242	30071461	0.161	0.0190712	0.076703	1	0.839	409	149	42	0	43	3
SE8404	ENSMUSG00000028399.18	Ptprd	chr4	-	76039879	76039921	76039280	76039378	76050326	76050439	0.163	0.0474115	0.141944	0.163	0	191	149	2	8	0	15
SE18790	ENSMUSG00000038335.13	Tsr1	chr11	+	74904828	74904991	74903819	74904013	74905205	74905316	0.163	0.00552959	0.0320058	1	0.837	312	149	59	0	43	4
SE19826	ENSMUSG00000045962.16	Wnk1	chr6	-	119952684	119952969	119951897	119951995	119953770	119953902	0.163	0.0458598	0.138856	1	0.837	434	149	37	0	30	2
SE16664	ENSMUSG00000016018.4	Skiv2l2	chr13	-	112909815	112909914	112908894	112908997	112910909	112911034	0.164	0.0441737	0.135227	1	0.836	248	149	39	0	17	2
SE16930	ENSMUSG00000059263.9	Usp47	chr7	+	112103949	112104065	112102438	112102519	112104349	112104468	0.165	0.00258166	0.0184746	1	0.835	265	149	88	0	36	4
SE4128	ENSMUSG00000026727.10	Rsu1	chr2	-	13241744	13241795	13224304	13224425	13270910	13271022	0.166	1.19619e-05	0.000449027	1	0.834	200	149	171	0	54	8
SE17893	ENSMUSG00000031568.16	Rwdd4a	chr8	+	47537278	47537359	47533663	47533943	47542691	47542801	0.166	0.00608414	0.0340786	1	0.834	230	149	39	0	31	4
SE18937	ENSMUSG00000020107.10	Anapc16	chr10	-	60002417	60002467	59996447	59996614	60002955	60002995	0.166	0.0149876	0.0652684	0.166	0	199	149	4	15	0	4
SE3308	ENSMUSG00000026049.11	Tex30	chr1	-	44091360	44091591	44088475	44088527	44099847	44099921	0.169	0.0488541	0.144914	1	0.831	380	149	24	0	25	2
SE6438	ENSMUSG00000041115.16	Iqsec2	chrX	+	152212021	152212144	152211209	152211371	152213286	152213453	0.169	0.0381255	0.12204	1	0.831	272	149	31	0	18	2
SE16683	ENSMUSG00000030753.15	Thap12	chr7	+	98707936	98708031	98706996	98707117	98710125	98710233	0.169	0.00800991	0.041972	0.169	0	244	149	4	12	0	14
SE1513	ENSMUSG00000027422.15	Rrbp1	chr2	-	143953233	143953329	143952191	143952275	143953941	143954013	0.17	0.00129821	0.0112745	1	0.83	245	149	144	0	32	4
SE2477	ENSMUSG00000020949.9	Fkbp3	chr12	-	65065736	65065804	65063104	65063775	65069950	65070052	0.17	8.76844e-05	0.00162672	0.982	0.812	217	149	162	2	63	10
SE3553	ENSMUSG00000053483.13	Usp21	chr1	-	171283354	171283441	171283014	171283093	171283637	171283741	0.17	0.00484283	0.0290796	1	0.83	236	149	47	0	31	4
SE9298	ENSMUSG00000019558.14	Slc6a8	chrX	+	73678635	73678770	73677058	73677453	73678865	73678969	0.171	0.00748391	0.0396036	1	0.829	284	149	32	0	37	4
SE10140	ENSMUSG00000021514.18	Zfp369	chr13	+	65295599	65295726	65294395	65294484	65296062	65297795	0.171	0.037264	0.120295	1	0.829	276	149	32	0	18	2
SE15437	ENSMUSG00000020160.18	Meis1	chr11	-	18941658	18941804	18905688	18905765	18988267	18988379	0.172	0.0383076	0.122458	1	0.828	295	149	41	0	19	2
SE12314	ENSMUSG00000021902.7	Phf7	chr14	-	31239119	31239236	31238336	31238482	31239630	31239737	0.174	0.0251796	0.0932112	0.174	0	266	149	3	8	0	6
SE17417	ENSMUSG00000004018.9	Fancl	chr11	+	26403321	26403378	26399648	26399709	26407547	26407648	0.175	0.00515785	0.030411	1	0.825	206	149	36	0	26	4
SE8758	ENSMUSG00000038696.14	Mapkap1	chr2	+	34563054	34563162	34533787	34533897	34581191	34581332	0.176	0.0235197	0.088486	0.966	0.79	257	149	97	2	26	4
SE10739	ENSMUSG00000070348.5	Ccnd1	chr7	-	144937886	144938102	144937293	144937453	144939495	144939869	0.176	0.00309825	0.0210452	1	0.824	365	149	91	0	46	4
SE12444	ENSMUSG00000038611.17	Phrf1	chr7	+	141260914	141261114	141259189	141260707	141261212	141261542	0.176	0.0471065	0.141298	1	0.824	349	149	21	0	22	2
SE18791	ENSMUSG00000054843.8	Atrnl1	chr19	+	57638451	57638580	57630225	57630339	57642419	57642628	0.176	0.00730117	0.0389578	1	0.824	278	149	29	0	35	4
SE5375	ENSMUSG00000020009.12	Ifngr1	chr10	+	19599038	19599137	19597415	19597530	19601319	19601403	0.177	0.00312724	0.0211525	0.177	0	248	149	5	14	0	16
SE12559	ENSMUSG00000025437.15	Usp33	chr3	+	152389740	152389831	152384115	152384224	152391649	152391718	0.177	0.0366733	0.119267	1	0.823	240	149	31	0	15	2
SE17327	ENSMUSG00000035958.3	Tdp2	chr13	+	24836015	24836186	24831943	24832095	24836854	24836944	0.177	0.00570082	0.0324911	1	0.823	320	149	45	0	40	4
SE10519	ENSMUSG00000021277.16	Traf3	chr12	+	111252663	111252756	111251129	111251204	111255222	111255363	0.178	0.0414098	0.128846	1	0.822	242	149	20	0	15	2
SE2583	ENSMUSG00000026577.13	Blzf1	chr1	-	164303903	164303924	164302283	164302720	164306438	164306516	0.18	0.0414762	0.12899	0.18	0	170	149	2	8	0	20
SE15346	ENSMUSG00000025220.7	Mgea5	chr19	-	45762184	45762270	45761103	45761208	45765449	45765624	0.18	0.0115838	0.054156	0.94	0.76	235	149	49	2	55	11
SE11171	ENSMUSG00000027593.15	Raly	chr2	+	154821006	154821089	154791132	154791548	154857268	154857338	0.182	0.00226553	0.0168902	0.888	0.706	232	149	148	12	86	23
SE13192	ENSMUSG00000038388.14	Mpp6	chr6	+	50176876	50176918	50163421	50163649	50178388	50178520	0.182	0.0129632	0.058723	0.182	0	191	149	4	14	0	3
SE9272	ENSMUSG00000018449.12	Rpain	chr11	+	70974899	70975040	70974068	70974132	70977657	70977687	0.183	1.80441e-05	0.000517084	1	0.817	290	149	113	0	104	12
SE10976	ENSMUSG00000022544.13	Eef2kmt	chr16	-	5248911	5249045	5248564	5248830	5249346	5249448	0.183	0.0338999	0.113869	1	0.817	283	149	30	0	17	2
SE18006	ENSMUSG00000030733.10	Sh2b1	chr7	-	126469487	126469570	126469124	126469328	126471121	126471297	0.185	0.00396536	0.0250775	0.185	0	232	149	6	17	0	8
SE12159	ENSMUSG00000030102.11	Itpr1	chr6	+	108432645	108432696	108417876	108418000	108438299	108438432	0.186	0.00845856	0.0434712	0.186	0	200	149	4	13	0	10
SE13911	ENSMUSG00000024054.13	Smchd1	chr17	-	71379541	71379699	71378147	71378263	71380128	71380208	0.186	0.0361948	0.118478	1	0.814	307	149	27	0	18	2
SE14128	ENSMUSG00000026933.17	Camsap1	chr2	-	25952677	25952819	25945133	25945273	25956246	25956327	0.187	0.0390181	0.123805	1	0.813	291	149	22	0	17	2
SE18838	ENSMUSG00000032826.17	Ank2	chr3	-	126971002	126971038	126964937	126965162	126976050	126976154	0.187	0.0376557	0.121038	0.187	0	185	149	2	7	0	12
SE4515	ENSMUSG00000044791.16	Setd2	chr9	+	110599118	110599253	110594090	110594760	110602122	110602262	0.188	0.00541992	0.031591	1	0.812	284	149	35	0	33	4
SE6674	ENSMUSG00000032570.17	Atp2c1	chr9	-	105493542	105493554	105469106	105470147	105494414	105494482	0.188	0.0377423	0.121255	0.188	0	161	149	2	8	0	13
SE7588	ENSMUSG00000033530.8	Ttc7b	chr12	-	100382120	100382178	100376175	100376248	100384146	100384264	0.188	0.0488073	0.144905	1	0.812	207	149	9	0	12	2
SE14404	ENSMUSG00000029238.11	Clock	chr5	-	76262674	76262766	76254373	76254463	76265790	76265939	0.188	0.0475027	0.141944	1	0.812	241	149	11	0	14	2
SE15244	ENSMUSG00000034252.14	Senp6	chr9	+	80089848	80089906	80087429	80087523	80092266	80092412	0.188	0.000433745	0.00525322	1	0.812	207	149	37	0	60	10
SE6180	ENSMUSG00000026608.12	Kctd3	chr1	-	188997276	188997335	188996961	188997042	189000252	189000326	0.189	0.0341496	0.11411	1	0.811	208	149	30	0	12	2
SE14005	ENSMUSG00000073418.4	C4b	chr17	-	34732169	34732229	34731075	34731169	34732723	34732891	0.189	0.0322785	0.110387	1	0.811	209	149	25	0	12	2
SE9923	ENSMUSG00000003812.13	Dnase2a	chr8	+	84909525	84909690	84909256	84909335	84909771	84909925	0.19	0.0339819	0.114025	1	0.81	314	149	29	0	18	2
SE16751	ENSMUSG00000001039.12	B9d1	chr11	+	61509071	61509168	61507627	61507739	61509469	61509532	0.191	0.0324632	0.110841	1	0.809	246	149	25	0	14	2
SE11141	ENSMUSG00000022203.7	Efs	chr14	-	54920902	54921181	54920504	54920645	54925437	54925914	0.193	0.0416874	0.129521	1	0.807	428	149	22	0	24	2
SE9532	ENSMUSG00000002043.17	Trappc6a	chr7	+	19515006	19515090	19514421	19514539	19515203	19515297	0.194	0.043496	0.133717	1	0.806	233	149	12	0	13	2
SE14601	ENSMUSG00000025747.12	Tyms	chr5	-	30068465	30068640	30063845	30064186	30071633	30071707	0.195	0.00018354	0.00279275	1	0.805	324	149	130	0	54	6
SE16225	ENSMUSG00000029461.17	Fam168a	chr7	+	100818735	100818762	100812919	100813000	100824131	100824257	0.195	0.0058034	0.0329258	0.195	0	176	149	4	14	0	16
SE18144	ENSMUSG00000020923.17	Ubtf	chr11	-	102310925	102311036	102310442	102310576	102311379	102311500	0.195	2.02223e-05	0.000559512	0.268	0.073	260	149	58	91	10	73
SE8391	ENSMUSG00000000441.17	Raf1	chr6	-	115620208	115621862	115619784	115619916	115622876	115623053	0.196	0.0267176	0.096729	1	0.804	1803	149	195	0	99	2
SE13434	ENSMUSG00000002871.14	Tpra1	chr6	+	88908183	88908316	88907940	88908072	88909289	88909376	0.196	0.00665035	0.0364858	1	0.804	282	149	20	0	31	4
SE7818	ENSMUSG00000032135.15	Mcam	chr9	+	44141274	44141392	44140844	44140992	44141783	44142727	0.198	0.0426239	0.131666	0.725	0.527	267	149	132	28	28	14
SE3434	ENSMUSG00000031841.19	Cdh13	chr8	+	118851718	118851871	118757367	118757484	118968048	118968193	0.202	0.00168632	0.013842	1	0.798	302	149	83	0	32	4
SE4884	ENSMUSG00000052151.12	Plpp2	chr10	-	79527814	79527872	79527449	79527626	79530497	79530772	0.202	0.0495178	0.14614	1	0.798	207	149	5	0	11	2
SE16116	ENSMUSG00000029048.3	Rer1	chr4	-	155083108	155083236	155082687	155082754	155086204	155086382	0.202	0.0129151	0.0585465	0.321	0.119	277	149	51	58	4	16
SE16412	ENSMUSG00000023952.13	Gtpbp2	chr17	+	46165777	46165997	46165454	46165629	46166310	46166446	0.204	0.000205158	0.00301352	1	0.796	369	149	125	0	58	6
SE667	ENSMUSG00000101166.6	Gm28496	chr7	+	44247250	44247416	44246773	44246823	44248251	44248295	0.205	0.00400903	0.0252789	0.205	0	315	149	6	11	0	5
SE6699	ENSMUSG00000034757.15	Tmub2	chr11	+	102285979	102286116	102284950	102285088	102287307	102287391	0.207	0.0098908	0.0485019	0.207	0	286	149	4	8	0	4
SE8505	ENSMUSG00000062995.12	Ica1	chr6	-	8777046	8777224	8758365	8758458	8778071	8778123	0.207	0.00696012	0.0378163	0.207	0	327	149	4	7	0	8
SE7675	ENSMUSG00000020346.16	Mgat1	chr11	+	49251549	49251674	49245192	49245617	49260570	49260691	0.208	0.0319871	0.109692	1	0.792	274	149	21	0	14	2
SE11350	ENSMUSG00000043831.12	Lysmd4	chr7	+	67225025	67225159	67223608	67223891	67225863	67228455	0.208	0.011473	0.0538343	0.208	0	283	149	4	8	0	2
SE15681	ENSMUSG00000015202.13	Cnksr3	chr10	-	7160643	7160807	7154282	7154485	7211631	7212237	0.208	0.0383313	0.122473	1	0.792	313	149	15	0	16	2
SE18923	ENSMUSG00000027523.19	Gnas	chr2	+	174336746	174336791	174334211	174334284	174341652	174341707	0.208	0.00133693	0.0115192	0.9	0.692	194	149	258	22	41	14
SE18577	ENSMUSG00000019907.10	Ppp1r12a	chr10	+	108252756	108252924	108251839	108251944	108253324	108253495	0.209	0.0331797	0.112037	0.847	0.638	317	149	59	5	45	12
SE19770	ENSMUSG00000024150.11	Mcfd2	chr17	-	87258749	87258881	87257927	87258089	87265834	87265895	0.21	0.00509147	0.0302405	0.21	0	281	149	6	12	0	4
SE5806	ENSMUSG00000022021.14	Diaph3	chr14	-	86866402	86866642	86852071	86852201	86905936	86906038	0.211	0.00382708	0.0244195	1	0.789	389	149	45	0	39	4
SE9679	ENSMUSG00000029920.9	Smarcad1	chr6	+	65111775	65111885	65110369	65110552	65114300	65115598	0.211	0.0395259	0.124983	1	0.789	259	149	11	0	13	2
SE15199	ENSMUSG00000001768.15	Rin2	chr2	+	145822609	145822761	145822264	145822365	145844710	145844818	0.213	0.00473521	0.0285402	0.213	0	301	149	6	11	0	4
SE4321	ENSMUSG00000013878.18	Rnf170	chr8	+	26135628	26135702	26129046	26129155	26138979	26139090	0.214	0.0252544	0.0933236	1	0.786	223	149	24	0	11	2
SE14646	ENSMUSG00000050530.14	Fam171a1	chr2	+	3223469	3223584	3220252	3220369	3224817	3227250	0.214	0.0357113	0.117796	1	0.786	264	149	14	0	13	2
SE14036	ENSMUSG00000040025.17	Ythdf2	chr4	-	132204131	132205715	132184911	132186947	132210751	132210831	0.215	0.0214839	0.0831104	1	0.785	1733	149	197	0	85	2
SE5966	ENSMUSG00000041426.12	Hibch	chr1	+	52860027	52860165	52853667	52853710	52862267	52862352	0.216	0.024397	0.0908495	1	0.784	287	149	35	0	14	2
SE11144	ENSMUSG00000067150.5	Xpo5	chr17	+	46241416	46241554	46240814	46240922	46241725	46241890	0.216	0.000185656	0.00279748	1	0.784	287	149	92	0	42	6
SE18348	ENSMUSG00000023923.10	Tbc1d5	chr17	-	50795925	50795991	50782260	50782424	50799866	50800195	0.217	0.0451092	0.137165	0.217	0	215	149	2	5	0	4
SE19025	ENSMUSG00000035529.10	Prdm4	chr10	-	85904130	85904249	85902926	85903012	85905348	85905498	0.217	0.0360158	0.118255	1	0.783	268	149	13	0	13	2
SE13510	ENSMUSG00000037012.18	Hk1	chr10	-	62291974	62292043	62290159	62290393	62292313	62292469	0.22	0.00283106	0.01971	0.22	0	218	149	12	29	0	6
SE2075	ENSMUSG00000038914.15	Dido1	chr2	-	180690521	180690633	180688823	180689655	180691863	180692048	0.222	0.00517198	0.0304577	0.222	0	261	149	4	8	0	10
SE17280	ENSMUSG00000101678.3	Gm29609	chr5	-	31173767	31174089	31172781	31173061	31174231	31174495	0.223	0.00298009	0.0203936	1	0.777	471	149	58	0	44	4
SE9393	ENSMUSG00000028180.18	Zranb2	chr3	+	157536477	157536586	157536333	157536386	157537586	157537669	0.224	0.0272281	0.0976955	1	0.776	258	149	52	0	12	2
SE11814	ENSMUSG00000031382.14	Asb11	chrX	+	164438006	164438219	164437009	164437225	164445728	164446997	0.224	0.00203307	0.0156103	0.224	0	362	149	7	10	0	6
SE11647	ENSMUSG00000002997.15	Prkar2b	chr12	-	31962998	31963137	31958475	31960522	31963897	31963963	0.225	0.015146	0.065602	0.939	0.714	288	149	60	2	29	6
SE18638	ENSMUSG00000044042.18	Fmn1	chr2	+	113599568	113599676	113596332	113596392	113603168	113603289	0.225	0.0361693	0.118478	0.225	0	257	149	2	4	0	6
SE10809	ENSMUSG00000005312.15	Ubqln1	chr13	-	58180821	58180905	58179552	58179668	58183181	58183324	0.226	0.0231382	0.0873671	0.723	0.497	233	149	49	12	34	22
SE8109	ENSMUSG00000010290.7	AI597479	chr1	+	43110997	43111373	43100714	43100881	43113185	43115947	0.227	0.0266472	0.0965283	1	0.773	525	149	37	0	24	2
SE7453	ENSMUSG00000029227.15	Fip1l1	chr5	+	74564518	74564626	74557039	74557149	74571098	74571192	0.228	0.0158405	0.0680137	0.595	0.367	257	149	66	26	24	24
SE14172	ENSMUSG00000040746.15	Rnf167	chr11	+	70648407	70648592	70648028	70648109	70649220	70649294	0.229	0.0065079	0.0357963	0.229	0	334	149	8	12	0	2
SE9803	ENSMUSG00000037990.18	Sh3rf3	chr10	+	59007041	59007137	58983920	58984196	59049220	59049580	0.23	0.0439526	0.134733	1	0.77	245	149	2	0	11	2
SE16237	ENSMUSG00000021470.18	Ercc6l2	chr13	+	63824808	63824928	63819630	63820055	63834595	63834789	0.231	0.0319997	0.109692	1	0.769	269	149	13	0	12	2
SE1323	ENSMUSG00000024393.14	Prrc2a	chr17	-	35159779	35159990	35158935	35159413	35160096	35160187	0.232	0.0287209	0.101687	1	0.768	360	149	106	0	16	2
SE6678	ENSMUSG00000030760.14	Acer3	chr7	-	98259404	98259457	98257695	98257777	98261586	98261639	0.232	0.0329226	0.111599	1	0.768	202	149	10	0	9	2
SE15020	ENSMUSG00000042305.12	Tmem183a	chr1	-	134352974	134353137	134352354	134352435	134354660	134354841	0.232	0.000488801	0.00560289	0.341	0.109	312	149	38	35	10	39
SE16913	ENSMUSG00000053641.9	Dennd4a	chr9	+	64872993	64873139	64871827	64872046	64886856	64886990	0.233	0.0346178	0.115136	1	0.767	295	149	10	0	13	2
SE18271	ENSMUSG00000027366.12	Sppl2a	chr2	-	126913299	126913353	126912642	126912745	126913531	126913588	0.233	0.00715189	0.0383846	0.497	0.264	203	149	35	26	24	49
SE19448	ENSMUSG00000037613.16	Tnfrsf23	chr7	-	143670831	143670943	143669981	143670055	143679944	143680073	0.234	0.00367961	0.023858	1	0.766	261	149	23	0	23	4
SE7467	ENSMUSG00000033526.16	Ppip5k1	chr2	-	121327644	121327770	121321654	121321792	121331557	121331648	0.235	0.0112996	0.0533052	1	0.765	275	149	15	0	18	3
SE5841	ENSMUSG00000026659.13	Dusp12	chr1	-	170880914	170881041	170880129	170880226	170885066	170885396	0.236	0.0336417	0.113179	1	0.764	276	149	10	0	12	2
SE8861	ENSMUSG00000039607.15	Rbms3	chr9	-	117109960	117110115	117056736	117056795	117251726	117251801	0.239	0.0301856	0.104963	1	0.761	304	149	14	0	13	2
SE10447	ENSMUSG00000001323.17	Srr	chr11	-	74919436	74919662	74912961	74913133	74925618	74925675	0.239	0.030826	0.106785	1	0.761	375	149	15	0	16	2
SE18125	ENSMUSG00000026034.17	Clk1	chr1	-	58420120	58420211	58419666	58419733	58421082	58421308	0.239	0.0182658	0.0745379	0.41	0.171	240	149	19	17	8	24
SE3074	ENSMUSG00000002396.8	Ocel1	chr8	+	71372467	71372633	71371338	71371985	71372748	71372802	0.24	0.0466694	0.140512	0.24	0	315	149	2	3	0	2
SE3699	ENSMUSG00000073664.11	Nbeal1	chr1	+	60217195	60217281	60206333	60206416	60222066	60222373	0.24	0.0125501	0.0572967	1	0.76	235	149	9	0	15	3
SE14366	ENSMUSG00000036155.13	Mgat5	chr1	+	127397506	127397640	127390743	127390878	127412126	127412260	0.24	0.0326045	0.111087	1	0.76	283	149	10	0	12	2
SE3611	ENSMUSG00000025190.13	Got1	chr19	-	43504521	43504687	43502907	43503050	43506921	43507026	0.241	2.58949e-05	0.000661096	1	0.759	315	149	167	0	40	6
SE19510	ENSMUSG00000038546.9	Ranbp9	chr13	-	43422550	43422663	43421210	43421319	43430447	43430796	0.242	0.0225396	0.0857848	1	0.758	262	149	22	0	11	2
SE2439	ENSMUSG00000034974.13	Dapk3	chr10	+	81191041	81191068	81190597	81190646	81191758	81191897	0.243	0.0348631	0.11572	0.89	0.647	176	149	48	5	13	6
SE10994	ENSMUSG00000025862.14	Stag2	chrX	+	42266365	42266476	42266085	42266275	42269380	42269507	0.243	0.000396778	0.00495087	0.289	0.046	260	149	22	31	2	24
SE10982	ENSMUSG00000002413.15	Braf	chr6	-	39648820	39648856	39648449	39648486	39651604	39651764	0.244	0.00479509	0.0288469	0.244	0	185	149	6	15	0	4
SE12531	ENSMUSG00000030180.15	Kdm5a	chr6	+	120408244	120408359	120405802	120406725	120412154	120412510	0.244	0.0217314	0.0836795	1	0.756	264	149	23	0	11	2
SE12311	ENSMUSG00000064127.13	Med14	chrX	-	12703212	12703482	12696152	12696290	12703750	12703903	0.245	0.00977686	0.048164	1	0.755	419	149	22	0	26	3
SE18318	ENSMUSG00000057137.9	Tmem140	chr6	+	34868514	34868822	34863261	34863340	34872527	34872613	0.246	0.0138435	0.0617522	0.246	0	457	149	3	3	0	5
SE11013	ENSMUSG00000030036.8	Mogs	chr6	+	83116018	83116248	83115495	83115926	83116627	83116824	0.247	0.00218893	0.0165109	1	0.753	379	149	47	0	31	4
SE12294	ENSMUSG00000024921.17	Smarca2	chr19	+	26749851	26749947	26748398	26748544	26751823	26752041	0.247	0.0274755	0.0983631	1	0.753	245	149	13	0	10	2
SE9717	ENSMUSG00000048612.16	Myof	chr19	-	37969906	37969945	37968327	37968452	37972174	37972257	0.249	0.00256474	0.0184432	0.822	0.573	188	149	64	11	44	26
SE13584	ENSMUSG00000020910.16	Adprm	chr11	-	67051680	67051914	67041881	67042107	67052534	67052589	0.25	0.00523893	0.0307728	0.25	0	383	149	6	7	0	2
SE17841	ENSMUSG00000020781.14	Tsen54	chr11	+	115820124	115820223	115817052	115817105	115820378	115820507	0.25	0.019934	0.0788882	1	0.75	248	149	38	0	10	2
SE2175	ENSMUSG00000033335.17	Dnm2	chr9	+	21490657	21490669	21489742	21489794	21494503	21494617	0.251	0.00268263	0.0189437	0.251	0	161	149	17	47	0	6
SE12309	ENSMUSG00000026941.16	Mamdc4	chr2	-	25574187	25574312	25573569	25573699	25574682	25574845	0.251	0.001145	0.0103372	1	0.749	274	149	59	0	22	4
SE14121	ENSMUSG00000022685.8	Parn	chr16	-	13652644	13652710	13651797	13651836	13654448	13654593	0.253	5.83341e-05	0.00120401	1	0.747	215	149	51	0	34	8
SE14146	ENSMUSG00000030660.9	Pik3c2a	chr7	-	116405859	116405963	116394200	116394358	116417452	116418581	0.254	0.0264226	0.0960945	1	0.746	253	149	13	0	10	2
SE3852	ENSMUSG00000040250.14	Ints13	chr6	-	146550086	146550164	146549631	146549985	146550638	146550774	0.255	0.00253767	0.0183438	0.406	0.151	227	149	26	25	10	37
SE8098	ENSMUSG00000020053.18	Igf1	chr10	+	87915297	87915349	87913618	87913800	87930674	87930877	0.255	0.00382271	0.0244159	0.407	0.152	201	149	25	27	8	33
SE8881	ENSMUSG00000041696.14	Rasl12	chr9	+	65399293	65399797	65398505	65398667	65400918	65400975	0.255	0.022692	0.0860875	0.255	0	653	149	3	2	0	2
SE11491	ENSMUSG00000059439.15	Bcas3	chr11	+	85354593	85354661	85353166	85353233	85354887	85354975	0.256	0.00378324	0.0242846	0.256	0	217	149	5	10	0	4
SE14985	ENSMUSG00000037523.13	Mavs	chr2	+	131240314	131240492	131238735	131238910	131241879	131242049	0.26	0.00192378	0.0149764	1	0.74	327	149	40	0	25	4
SE15451	ENSMUSG00000033713.12	Foxn3	chr12	-	99219600	99219663	99209502	99209566	99291236	99291277	0.26	0.00556733	0.0321185	0.26	0	212	149	4	8	0	4
SE6048	ENSMUSG00000051343.11	Rab11fip5	chr6	-	85340342	85342361	85337480	85337670	85347779	85348455	0.261	0.00449031	0.0273986	0.325	0.064	2168	149	35	5	6	6
SE6385	ENSMUSG00000021495.9	Fam193b	chr13	-	55564519	55564580	55555982	55556225	55569704	55571120	0.261	0.0176414	0.0727763	1	0.739	210	149	21	0	8	2
SE8246	ENSMUSG00000017843.14	Ppp2r5c	chr12	+	110574744	110574861	110570695	110570768	110580400	110580804	0.261	0.0286713	0.101568	0.405	0.144	266	149	17	14	3	10
SE2863	ENSMUSG00000022091.6	Sorbs3	chr14	-	70199281	70199345	70195922	70195961	70201348	70201542	0.263	0.0179651	0.0736385	1	0.737	213	149	29	0	8	2
SE7860	ENSMUSG00000021271.5	Zfp839	chr12	+	110866239	110866368	110864855	110865005	110866707	110866825	0.263	0.00701271	0.0378756	0.263	0	278	149	4	6	0	2
SE4230	ENSMUSG00000034773.16	BC030867	chr11	+	102263920	102264186	102262182	102262300	102264634	102265187	0.264	0.0295003	0.103469	0.264	0	415	149	2	2	0	6
SE9060	ENSMUSG00000024002.16	Brd4	chr17	-	32224086	32224222	32221872	32222165	32225575	32225713	0.264	0.000106512	0.00187315	1	0.736	285	149	73	0	32	6
SE17283	ENSMUSG00000052593.15	Adam17	chr12	-	21361658	21361791	21353882	21354013	21373335	21373534	0.265	0.00139708	0.0119731	1	0.735	282	149	45	0	21	4
SE2889	ENSMUSG00000024858.13	Grk2	chr19	-	4289897	4290020	4289672	4289739	4290073	4290168	0.267	0.0162239	0.0690034	1	0.733	272	149	34	0	10	2
SE4822	ENSMUSG00000063663.11	Brwd3	chrX	-	108749282	108749441	108737015	108743770	108750230	108750328	0.267	0.0104749	0.0505174	1	0.733	308	149	7	0	17	3
SE14098	ENSMUSG00000075415.13	Fnbp1	chr2	-	31044881	31044896	31040404	31040514	31052984	31053080	0.267	0.00186891	0.0147741	0.359	0.092	164	149	16	26	4	36
SE16529	ENSMUSG00000031229.16	Atrx	chrX	-	105884306	105884420	105879908	105880018	105887714	105887823	0.268	0.0361829	0.118478	0.799	0.531	263	149	28	4	22	11
SE3563	ENSMUSG00000026153.15	Fam135a	chr1	-	24030741	24030896	24028199	24030528	24032662	24032736	0.271	0.0293099	0.102978	1	0.729	304	149	6	0	11	2
SE7557	ENSMUSG00000029469.14	Ift81	chr5	-	122610077	122610177	122609172	122609353	122610942	122611107	0.271	0.0300179	0.10472	1	0.729	249	149	5	0	9	2
SE17489	ENSMUSG00000039738.16	Slx4	chr16	-	3992907	3993025	3991915	3992121	3994707	3994920	0.271	0.0378452	0.121471	0.271	0	267	149	2	3	0	2
SE18667	ENSMUSG00000032217.13	Rnf111	chr9	-	70502939	70503002	70475775	70476668	70503458	70503725	0.275	0.00419521	0.0261193	1	0.725	212	149	4	0	15	4
SE4931	ENSMUSG00000045302.13	Preb	chr5	-	30956261	30956334	30955042	30955737	30957887	30958061	0.276	0.000225904	0.00322239	1	0.724	222	149	24	0	47	12
SE13213	ENSMUSG00000005069.12	Pex5	chr6	-	124404132	124404243	124403811	124403907	124404629	124404720	0.276	0.0017013	0.0138763	0.276	0	260	149	6	9	0	6
SE2188	ENSMUSG00000038256.15	Bcl9	chr3	-	97223841	97223977	97221778	97221861	97297756	97297917	0.277	0.0185738	0.0753834	1	0.723	285	149	20	0	10	2
SE7095	ENSMUSG00000042719.17	Naa25	chr5	+	121429332	121429461	121426726	121426826	121430604	121430756	0.277	0.00347768	0.0229663	0.277	0	278	149	5	7	0	3
SE19152	ENSMUSG00000026923.15	Notch1	chr2	-	26476946	26477139	26476347	26476493	26477879	26477990	0.277	0.013941	0.0621009	1	0.723	342	149	35	0	12	2
SE3538	ENSMUSG00000042997.13	Nhlrc3	chr3	-	53461631	53461779	53458484	53458685	53462311	53462464	0.278	0.0343434	0.11452	0.931	0.653	297	149	27	1	15	4
SE4326	ENSMUSG00000070031.11	Sp140	chr1	+	85628177	85628258	85626099	85626165	85630459	85630539	0.278	0.0284449	0.100989	1	0.722	230	149	5	0	8	2
SE9866	ENSMUSG00000032479.15	Map4	chr9	+	110072612	110072705	110068692	110068985	110078002	110078084	0.278	0.0204675	0.0803554	0.64	0.362	242	149	49	17	12	13
SE474	ENSMUSG00000004626.14	Stxbp2	chr8	+	3632499	3632581	3632219	3632269	3633290	3633367	0.279	0.0151803	0.0656681	1	0.721	231	149	28	0	8	2
SE3806	ENSMUSG00000041623.17	D11Wsu47e	chr11	+	113685189	113685271	113684439	113684711	113687773	113688213	0.279	0.0235388	0.088486	1	0.721	231	149	10	0	8	2
SE10406	ENSMUSG00000038506.13	Dcun1d2	chr8	-	13261384	13261467	13258946	13259043	13271589	13271720	0.28	0.0261169	0.0953068	1	0.72	232	149	7	0	8	2
SE18848	ENSMUSG00000046111.17	Cep295	chr9	-	15330504	15330648	15327795	15327951	15330753	15330910	0.282	0.0261821	0.0954901	1	0.718	293	149	7	0	10	2
SE5522	ENSMUSG00000022789.14	Dnm1l	chr16	-	16342696	16342735	16341421	16341468	16345997	16346145	0.284	0.000832654	0.00829939	0.284	0	188	149	5	10	0	15
SE15125	ENSMUSG00000020513.15	Tubd1	chr11	+	86552787	86553004	86549323	86549471	86555072	86555304	0.285	0.00127338	0.011136	1	0.715	366	149	22	0	37	6
SE14744	ENSMUSG00000007411.16	Mark3	chr12	+	111653389	111653434	111647470	111647728	111655269	111655615	0.286	0.000470275	0.00549854	1	0.714	194	149	54	0	13	4
SE8542	ENSMUSG00000024937.14	Ehbp1l1	chr19	-	5720971	5721007	5720808	5720877	5721441	5721584	0.287	0.00318587	0.0214685	0.287	0	185	149	8	16	0	4
SE8375	ENSMUSG00000020642.13	Rnf144a	chr12	-	26389393	26389575	26339305	26339451	26405318	26405392	0.288	0.00188868	0.0148367	1	0.712	331	149	15	0	33	6
SE9111	ENSMUSG00000004043.14	Stat5a	chr11	+	100881737	100881789	100881029	100881185	100882061	100882166	0.288	0.00908571	0.0456347	1	0.712	201	149	6	0	10	3
SE13466	ENSMUSG00000031723.8	Txnl4b	chr8	+	109571370	109571522	109568887	109569097	109572693	109572966	0.288	0.0151124	0.0655007	1	0.712	301	149	25	0	10	2
SE10506	ENSMUSG00000022263.10	Trio	chr15	-	27733505	27733644	27730650	27733030	27735378	27735579	0.289	0.0010286	0.00962476	1	0.711	288	149	45	0	19	4
SE12670	ENSMUSG00000025934.15	Gsta3	chr1	+	21244937	21245032	21240606	21240659	21249750	21249858	0.289	0.00536876	0.0313577	0.289	0	244	149	4	6	0	2
SE16095	ENSMUSG00000022364.14	Tbc1d31	chr15	+	57919930	57920046	57915969	57916116	57922956	57923135	0.289	0.0470853	0.141298	0.747	0.458	265	149	21	4	15	10
SE18647	ENSMUSG00000069631.14	Strada	chr11	-	106170953	106171077	106168308	106168480	106171155	106171264	0.289	0.00287971	0.0199621	1	0.711	273	149	10	0	18	4
SE11372	ENSMUSG00000069094.12	Pde7a	chr3	-	19230255	19230352	19229687	19229768	19230956	19231101	0.292	0.0216891	0.0836169	1	0.708	246	149	10	0	8	2
SE9069	ENSMUSG00000006673.14	Qrich1	chr9	+	108533586	108534618	108528588	108528918	108541687	108541865	0.294	0.011953	0.0550867	1	0.706	1181	149	106	0	38	2
SE10983	ENSMUSG00000059588.13	Calcrl	chr2	-	84407518	84407586	84376964	84377045	84425069	84425411	0.294	0.0245874	0.0913349	1	0.706	217	149	6	0	7	2
SE6664	ENSMUSG00000040407.17	Akap9	chr5	+	4001404	4001758	3992045	3992138	4003560	4003782	0.297	0.0221565	0.0848076	1	0.703	503	149	12	0	16	2
SE6980	ENSMUSG00000039678.12	Tbc1d13	chr2	+	30136672	30136713	30134796	30134870	30137120	30137182	0.298	0.0143189	0.063065	1	0.702	190	149	17	0	6	2
SE10578	ENSMUSG00000029629.17	Phf14	chr6	+	11933252	11934019	11926726	11926837	11941429	11941574	0.298	0.00181086	0.0144414	1	0.702	916	149	49	0	58	4
SE1487	ENSMUSG00000053730.15	Tmem39b	chr4	-	129692635	129692718	129692432	129692516	129693065	129693285	0.3	0.0238825	0.0892326	0.3	0	232	149	2	3	0	5
SE2550	ENSMUSG00000036636.9	Clcn7	chr17	+	25155367	25155537	25153560	25153825	25156800	25156852	0.304	0.0286229	0.101508	0.907	0.603	319	149	63	3	13	4
SE15572	ENSMUSG00000030924.16	Rexo5	chr7	+	119844258	119844446	119843847	119844064	119845382	119845501	0.307	0.00353631	0.0232578	0.307	0	337	149	9	9	0	2
SE18446	ENSMUSG00000030761.15	Myo7a	chr7	-	98099473	98099491	98098186	98098371	98102549	98102702	0.308	0.0215179	0.0831104	0.308	0	167	149	2	4	0	6
SE9647	ENSMUSG00000038132.6	Rbm24	chr13	+	46422275	46422388	46421821	46421905	46428953	46429193	0.309	0.00150464	0.0125923	0.363	0.054	262	149	10	10	2	20
SE16522	ENSMUSG00000019899.16	Lama2	chr10	-	27021460	27021472	27018406	27018527	27023271	27023410	0.309	0.000190698	0.00283354	0.886	0.577	161	149	59	7	31	21
SE17237	ENSMUSG00000036617.16	Etl4	chr2	+	20801541	20801661	20798615	20798783	20807901	20808024	0.311	0.0228563	0.0865062	1	0.689	269	149	5	0	8	2
SE3944	ENSMUSG00000031441.15	Atp11a	chr8	+	12863758	12863862	12859313	12859479	12864919	12868728	0.312	0.00107753	0.00990927	1	0.688	253	149	31	0	15	4
SE3574	ENSMUSG00000011306.7	Sugp1	chr8	+	70059281	70059405	70056385	70056604	70059752	70059853	0.314	0.0130567	0.0590635	1	0.686	273	149	21	0	8	2
SE15296	ENSMUSG00000030609.18	Aen	chr7	+	78902229	78902830	78895926	78896014	78905842	78906043	0.314	0.0100567	0.0490534	1	0.686	750	149	103	0	22	2
SE15456	ENSMUSG00000015027.11	Galns	chr8	-	122605139	122605263	122604138	122604213	122611227	122611404	0.314	0.0154127	0.066488	1	0.686	273	149	16	0	8	2
SE12597	ENSMUSG00000024050.15	Wiz	chr17	-	32360037	32360427	32358942	32359494	32361460	32361964	0.318	0.00960759	0.0476225	0.418	0.1	539	149	13	5	4	10
SE13638	ENSMUSG00000027288.16	Zfp106	chr2	-	120545842	120545901	120539294	120539492	120555230	120555315	0.318	0.0116287	0.0542475	1	0.682	208	149	24	0	6	2
SE1932	ENSMUSG00000034883.9	Lrr1	chr12	+	69174391	69175113	69171861	69171960	69178579	69179009	0.319	0.00117829	0.0105183	0.339	0.02	871	149	6	2	2	17
SE13264	ENSMUSG00000033931.9	Rbm34	chr8	-	126961911	126961971	126959541	126959585	126965381	126965622	0.319	0.00130582	0.0113118	1	0.681	209	149	21	0	12	4
SE12417	ENSMUSG00000038170.15	Pde4dip	chr3	-	97709481	97709634	97706871	97707057	97710220	97710444	0.32	0.0281912	0.10031	0.664	0.344	302	149	16	4	17	16
SE2962	ENSMUSG00000005338.13	Cadm3	chr1	-	173349021	173349123	173346421	173346562	173367412	173367633	0.322	0.00471247	0.0284298	0.322	0	251	149	4	5	0	1
SE6578	ENSMUSG00000026856.14	Dolpp1	chr2	+	30396431	30396530	30396152	30396252	30397018	30397147	0.322	0.0125058	0.057135	1	0.678	248	149	19	0	7	2
SE6260	ENSMUSG00000034684.12	Sema3f	chr9	-	107691355	107691448	107689685	107689779	107692167	107692287	0.325	0.00169476	0.0138543	0.406	0.081	242	149	20	18	2	14
SE7086	ENSMUSG00000027166.14	Dnajc24	chr2	-	105980981	105981120	105970447	105970516	106001928	106002008	0.326	0.0105064	0.0505239	1	0.674	288	149	40	0	8	2
SE2080	ENSMUSG00000059811.13	Atl2	chr17	-	79864702	79864807	79861428	79861479	79865041	79865176	0.328	0.0112051	0.0530031	1	0.672	254	149	40	0	7	2
SE17816	ENSMUSG00000024426.17	Atat1	chr17	-	35904107	35904176	35901982	35902054	35904289	35904327	0.328	0.015069	0.0654451	1	0.672	218	149	12	0	6	2
SE5721	ENSMUSG00000020807.14	4933427D14Rik	chr11	-	72202411	72202554	72198362	72198963	72207195	72207267	0.329	0.00292187	0.0200792	1	0.671	292	149	3	0	16	4
SE14717	ENSMUSG00000015714.11	Cers2	chr3	+	95320941	95321060	95320641	95320759	95321189	95321247	0.332	1.36868e-06	0.000146426	1	0.668	268	149	103	0	29	8
SE17212	ENSMUSG00000058486.11	Wdr91	chr6	-	34909676	34909827	34909360	34909540	34910696	34910836	0.332	0.0215318	0.0831104	0.332	0	300	149	2	2	0	4
SE16493	ENSMUSG00000020431.5	Adcy1	chr11	+	7166239	7166289	7165411	7165526	7167063	7167188	0.333	0.0252751	0.0933236	0.333	0	199	149	2	3	0	2
SE513	ENSMUSG00000034022.7	Cpsf1	chr15	-	76601262	76601337	76601105	76601186	76601403	76601498	0.334	0.000480192	0.00555867	1	0.666	224	149	42	0	12	4
SE4518	ENSMUSG00000035401.9	Emsy	chr7	-	98593330	98593666	98588935	98590884	98594751	98595312	0.334	0.0117873	0.0547089	1	0.666	485	149	30	0	13	2
SE8148	ENSMUSG00000030990.18	Pgap2	chr7	+	102223378	102223490	102223027	102223150	102226270	102226445	0.334	0.0196877	0.0783007	1	0.666	261	149	5	0	7	2
SE10908	ENSMUSG00000022391.15	Rangap1	chr15	-	81729216	81729264	81724485	81724632	81729711	81729919	0.335	0.0249085	0.0924739	0.335	0	197	149	2	3	0	2
SE9201	ENSMUSG00000097277.7	2900076A07Rik	chr7	+	81528786	81528940	81523549	81523676	81529346	81529438	0.337	0.0205183	0.0804563	1	0.663	303	149	3	0	8	2
SE12162	ENSMUSG00000039046.15	Usp6nl	chr2	+	6400279	6400319	6391054	6391122	6408928	6409009	0.337	0.0193318	0.0775325	1	0.663	189	149	5	0	5	2
SE14318	ENSMUSG00000026803.17	Ttf1	chr2	+	29074573	29074808	29073888	29074019	29079388	29079478	0.34	0.0164579	0.0696395	1	0.66	384	149	10	0	10	2
SE18153	ENSMUSG00000056737.14	Capg	chr6	+	72549729	72549868	72549450	72549501	72555272	72555308	0.341	0.0261101	0.0953068	0.341	0	288	149	2	2	0	2
SE10383	ENSMUSG00000012609.19	Ttll5	chr12	+	86020520	86020603	86012647	86012862	86053142	86053208	0.342	0.0144722	0.0633678	1	0.658	232	149	11	0	6	2
SE14123	ENSMUSG00000038708.10	Golga4	chr9	+	118537241	118537325	118536758	118536943	118538876	118539024	0.343	0.00912288	0.0457536	1	0.657	233	149	22	0	6	2
SE13591	ENSMUSG00000003099.11	Ppp5c	chr7	-	17022414	17022656	17015397	17015545	17027692	17027809	0.344	0.00829516	0.0429062	1	0.656	391	149	46	0	10	2
SE841	ENSMUSG00000019951.10	Uhrf1bp1l	chr10	+	89755420	89755554	89745116	89745288	89772586	89772749	0.345	0.000840127	0.00836089	0.345	0	283	149	8	8	0	5
SE8851	ENSMUSG00000068747.14	Sort1	chr3	+	108355471	108355570	108354132	108354241	108356230	108356337	0.345	0.000166659	0.00259656	0.345	0	248	149	7	8	0	12
SE1588	ENSMUSG00000020594.14	Pum2	chr12	+	8733272	8733509	8728855	8729149	8743760	8744028	0.347	0.00492879	0.029458	0.583	0.236	386	149	29	8	12	15
SE7876	ENSMUSG00000025949.16	Pikfyve	chr1	+	65192530	65192566	65192144	65192294	65195655	65195774	0.349	0.0163367	0.0692639	0.349	0	185	149	2	3	0	6
SE13503	ENSMUSG00000018800.14	Abca5	chr11	-	110306244	110306355	110304849	110305025	110309389	110309448	0.349	0.00102855	0.00962476	1	0.651	260	149	21	0	13	4
SE13938	ENSMUSG00000062198.5	2700097O09Rik	chr12	-	55048886	55048977	55045660	55045943	55053300	55053407	0.349	0.0112387	0.0530842	1	0.651	240	149	16	0	6	2
SE19634	ENSMUSG00000028188.13	Spata1	chr3	-	146475255	146475381	146469624	146469803	146476193	146476302	0.351	0.0036316	0.0237144	0.351	0	275	149	4	4	0	2
SE758	ENSMUSG00000020063.16	Sirt1	chr10	-	63326659	63326784	63326038	63326186	63331744	63331897	0.352	0.0134786	0.0604604	0.352	0	274	149	2	2	0	8
SE6736	ENSMUSG00000022160.18	Mettl3	chr14	-	52298639	52298815	52297868	52298085	52299700	52299819	0.353	0.00117815	0.0105183	1	0.647	325	149	18	0	16	4
SE666	ENSMUSG00000001755.12	Coasy	chr11	+	101082998	101083706	101082564	101082690	101084315	101084530	0.354	0.0115813	0.054156	1	0.646	857	149	36	0	21	2
SE12407	ENSMUSG00000029471.13	Camkk2	chr5	-	122742099	122742228	122737432	122737533	122743869	122743957	0.356	0.00195505	0.0151017	0.828	0.472	278	149	54	6	20	12
SE4630	ENSMUSG00000038005.15	Hpf1	chr8	+	60896737	60896836	60893700	60893860	60903999	60904087	0.357	0.0162345	0.0690034	1	0.643	248	149	6	0	6	2
SE10490	ENSMUSG00000032582.14	Rbm6	chr9	-	107852124	107853403	107850914	107851004	107860348	107860459	0.357	0.000581871	0.00638466	1	0.643	1428	149	131	0	69	4
SE12739	ENSMUSG00000030970.16	Ctbp2	chr7	-	133025712	133025872	132999190	132999345	133081756	133081860	0.358	0.000254242	0.00353829	1	0.642	309	149	24	0	26	7
SE6752	ENSMUSG00000024376.6	Epb41l4a	chr18	-	33921829	33921934	33891424	33891476	34005984	34006422	0.362	0.0170184	0.0711668	1	0.638	254	149	4	0	6	2
SE12249	ENSMUSG00000033014.12	Trim33	chr3	+	103353566	103353617	103352002	103352155	103353696	103353923	0.363	0.0147453	0.0642567	0.891	0.528	200	149	11	1	12	8
SE17192	ENSMUSG00000059401.13	Mamld1	chrX	+	71121357	71121468	71117480	71119394	71146185	71146435	0.364	0.0141394	0.0626369	0.364	0	260	149	2	2	0	6
SE8491	ENSMUSG00000070056.6	Mfhas1	chr8	+	35671721	35671831	35664667	35664794	35676729	35677020	0.365	0.00318734	0.0214685	0.365	0	259	149	4	4	0	2
SE11031	ENSMUSG00000037902.18	Sirpa	chr2	+	129608132	129608233	129593603	129593694	129608903	129608992	0.365	0.0108331	0.051894	0.625	0.26	250	149	14	5	10	17
SE3069	ENSMUSG00000020814.13	Mxra7	chr11	-	116810787	116810867	116807728	116807968	116811922	116812016	0.366	0.00377565	0.0242602	1	0.634	229	149	3	0	16	6
SE6219	ENSMUSG00000026806.15	Ddx31	chr2	+	28846762	28846871	28845993	28846037	28847440	28847511	0.366	0.0223031	0.0850854	0.366	0	258	149	2	2	0	2
SE13881	ENSMUSG00000039201.9	Tbc1d25	chrX	-	8172737	8172892	8156315	8156778	8174200	8174310	0.368	0.0151069	0.0655007	1	0.632	304	149	6	0	7	2
SE16670	ENSMUSG00000026585.13	Kifap3	chr1	+	163912071	163912137	163888205	163888305	163915724	163917109	0.368	6.33001e-05	0.00127538	0.368	0	215	149	21	25	0	10
SE18636	ENSMUSG00000021772.15	Nkiras1	chr14	+	18277843	18278101	18276695	18276806	18278303	18278545	0.368	0.0365263	0.119077	0.523	0.155	407	149	9	3	3	6
SE7144	ENSMUSG00000036054.15	Sugp2	chr8	+	70253578	70253690	70251613	70252101	70257129	70257614	0.369	0.0104712	0.0505174	1	0.631	261	149	15	0	6	2
SE11923	ENSMUSG00000039599.16	Fam149b	chr14	+	20356354	20356497	20352703	20352839	20358023	20358140	0.37	0.00330258	0.0220596	1	0.63	292	149	15	0	10	3
SE16357	ENSMUSG00000027550.14	Lrrcc1	chr3	+	14554303	14554505	14551387	14551527	14557188	14557374	0.371	0.0113187	0.0533052	1	0.629	351	149	15	0	8	2
SE9291	ENSMUSG00000052812.5	Atad2b	chr12	+	4957499	4957615	4954545	4954657	4958056	4958231	0.372	0.0166049	0.0700308	1	0.628	265	149	3	0	6	2
SE3951	ENSMUSG00000056268.15	Dennd1b	chr1	+	139059066	139059126	139054540	139054621	139060274	139060328	0.373	0.0014749	0.0124299	0.373	0	209	149	5	6	0	4
SE4457	ENSMUSG00000090100.7	Ttbk2	chr2	-	120825241	120825315	120822472	120822608	120850055	120850390	0.374	0.00165748	0.0136227	1	0.626	223	149	4	0	10	4
SE4391	ENSMUSG00000093803.3	Ppp2r3d	chr9	-	124440047	124440122	124439587	124439674	124440794	124440897	0.376	0.0093729	0.0465671	1	0.624	224	149	15	0	5	2
SE9468	ENSMUSG00000027845.15	Dclre1b	chr3	-	103808071	103808237	103805933	103807576	103808899	103809202	0.377	0.0158755	0.0680727	1	0.623	315	149	3	0	7	2
SE18631	ENSMUSG00000016458.14	Wt1	chr2	+	105144141	105144192	105143084	105143162	105163324	105163421	0.377	0.000500833	0.00569827	0.377	0	200	149	13	16	0	6
SE304	ENSMUSG00000032359.14	Ctsh	chr9	+	90061501	90061624	90060478	90060510	90062716	90062787	0.378	0.0115783	0.054156	1	0.622	272	149	11	0	6	2
SE10242	ENSMUSG00000041491.7	Cep78	chr19	-	15959531	15959700	15955773	15956403	15960942	15961109	0.379	0.0110973	0.0528046	1	0.621	318	149	13	0	7	2
SE14289	ENSMUSG00000041164.15	Zmiz2	chr11	+	6398261	6398339	6397506	6397686	6398555	6398724	0.379	0.000896852	0.0087358	1	0.621	227	149	16	0	10	4
SE9261	ENSMUSG00000022401.11	Xpnpep3	chr15	+	81415902	81415994	81414431	81414548	81427275	81427683	0.382	0.00192512	0.0149764	0.382	0	241	149	3	3	0	14
SE18190	ENSMUSG00000039908.14	Slc26a11	chr11	+	119376781	119376909	119374764	119374905	119377168	119377268	0.383	0.000578014	0.00635321	1	0.617	277	149	14	0	18	6
SE8244	ENSMUSG00000021846.9	Peli2	chr14	+	48168196	48168326	48120822	48121233	48240209	48240311	0.384	0.00126646	0.0111076	1	0.616	279	149	7	0	12	4
SE12024	ENSMUSG00000030838.18	Ush1c	chr7	-	46196711	46196797	46195356	46195734	46197195	46197251	0.388	0.019414	0.0777475	0.388	0	235	149	2	2	0	2
SE10970	ENSMUSG00000027574.15	Nkain4	chr2	-	180944076	180944214	180943739	180943821	180954570	180954694	0.391	0.00113949	0.0103042	1	0.609	287	149	8	0	12	4
SE14485	ENSMUSG00000032006.15	Pdgfd	chr9	+	6359702	6359917	6337242	6337441	6376894	6377519	0.391	0.000822686	0.00822079	0.956	0.565	364	149	53	1	19	6
SE17849	ENSMUSG00000020886.16	Dlg4	chr11	+	70043657	70043767	70042570	70042743	70044275	70044367	0.398	0.00357586	0.0234219	0.585	0.187	259	149	27	11	4	10
SE19575	ENSMUSG00000036928.14	Stag3	chr5	+	138304041	138304190	138302523	138302625	138304373	138304502	0.4	0.0113502	0.053375	1	0.6	298	149	8	0	6	2
SE11531	ENSMUSG00000071078.6	Nr2c2ap	chr8	+	70132411	70132517	70131917	70132008	70132586	70132654	0.406	0.000958626	0.00914327	1	0.594	255	149	9	0	10	4
SE3107	ENSMUSG00000044442.11	N6amt1	chr16	+	87366138	87366280	87362519	87362603	87367464	87368742	0.407	0.0328093	0.111518	0.746	0.339	291	149	23	4	4	4
SE5877	ENSMUSG00000029664.10	Tfpi2	chr6	-	3965356	3965539	3963805	3963976	3967867	3968050	0.407	0.000534008	0.00598219	1	0.593	332	149	25	0	13	4
SE5599	ENSMUSG00000025217.15	Btrc	chr19	+	45423132	45423240	45363750	45363886	45456532	45456610	0.408	0.011096	0.0528046	1	0.592	257	149	7	0	5	2
SE17425	ENSMUSG00000036504.6	Phpt1	chr2	-	25574187	25574449	25573501	25573699	25574682	25574878	0.408	0.000457617	0.00543695	1	0.592	411	149	33	0	16	4
SE15077	ENSMUSG00000033102.15	Cdc14b	chr13	-	64196979	64197045	64196453	64196675	64201331	64201448	0.409	0.0136248	0.061031	0.409	0	215	149	2	2	0	4
SE4588	ENSMUSG00000033278.10	Ptprm	chr17	-	66810368	66810380	66809465	66809653	66814270	66814297	0.41	0.0050974	0.0302405	0.41	0	161	149	3	4	0	2
SE6822	ENSMUSG00000068134.13	Zfp120	chr2	-	150119564	150119628	150114405	150118200	150119824	150119951	0.417	0.0491461	0.14539	1	0.583	213	149	2	0	2	1
SE5933	ENSMUSG00000032114.9	Slc37a4	chr9	+	44401706	44401769	44401420	44401534	44402072	44402211	0.418	0.0346045	0.115136	0.678	0.26	212	149	9	3	3	6
SE8495	ENSMUSG00000032463.10	Faim	chr9	+	98990914	98990971	98986373	98986512	98992100	98992233	0.42	0.0127903	0.0581452	0.42	0	206	149	2	2	0	4
SE10462	ENSMUSG00000021244.15	Ylpm1	chr12	+	85028769	85030887	85014649	85015593	85033916	85034034	0.42	0.00616002	0.0344438	1	0.58	2267	149	105	0	42	2
SE3186	ENSMUSG00000030556.13	Lrrc28	chr7	-	67531614	67531790	67529585	67529745	67545365	67545468	0.421	0.00855677	0.0437593	1	0.579	325	149	12	0	6	2
SE6271	ENSMUSG00000035278.9	Plekhj1	chr10	-	80797909	80797977	80797772	80797839	80798080	80798626	0.421	0.000118253	0.00202417	1	0.579	217	149	16	0	16	8
SE18712	ENSMUSG00000071647.5	Eml3	chr19	+	8938461	8938529	8937562	8937694	8939027	8939116	0.421	0.000341643	0.00442138	1	0.579	217	149	26	0	8	4
SE9219	ENSMUSG00000015290.15	Ubl4a	chrX	-	74372613	74372682	74370850	74371011	74373190	74373218	0.422	0.00851724	0.0435982	1	0.578	218	149	10	0	4	2
SE1101	ENSMUSG00000050812.18	AI314180	chr4	-	58905003	58905107	58885367	58885498	58912475	58912704	0.424	0.00181596	0.0144623	0.424	0	253	149	5	4	0	2
SE4571	ENSMUSG00000032468.11	Armc8	chr9	-	99551542	99551619	99537687	99537759	99568601	99568649	0.431	0.000732563	0.00748778	1	0.569	226	149	10	0	8	4
SE13860	ENSMUSG00000031023.5	Akip1	chr7	+	109704952	109705031	109703751	109704170	109707397	109707511	0.433	0.010393	0.0501978	1	0.567	228	149	5	0	4	2
SE14895	ENSMUSG00000032633.12	Flcn	chr11	-	59802128	59802350	59801042	59801203	59803748	59803895	0.434	0.00024191	0.00339785	1	0.566	371	149	42	0	13	4
SE4987	ENSMUSG00000036864.16	Proser3	chr7	-	30539748	30539830	30539133	30539582	30539918	30540837	0.437	0.00867836	0.0442465	1	0.563	231	149	8	0	4	2
SE11202	ENSMUSG00000030410.16	Dmwd	chr7	+	19081918	19081993	19080041	19081301	19082275	19082775	0.438	7.98062e-08	3.65458e-05	0.503	0.065	224	149	35	23	4	38
SE11389	ENSMUSG00000038866.15	Zcchc2	chr1	+	106018218	106018302	106015998	106016093	106019847	106019905	0.439	0.0117782	0.0547064	1	0.561	233	149	2	0	4	2
SE11338	ENSMUSG00000040455.17	Usp45	chr4	+	21817500	21817644	21816881	21816938	21824416	21825077	0.44	0.0111631	0.0528826	1	0.56	293	149	2	0	5	2
SE15932	ENSMUSG00000087165.7	2010001A14Rik	chr11	-	57796311	57796397	57796025	57796173	57801233	57801414	0.441	0.0116082	0.0542308	1	0.559	235	149	2	0	4	2
SE5168	ENSMUSG00000030199.16	Etv6	chr6	+	134066306	134066465	134035699	134036138	134137284	134137417	0.444	1.0144e-05	0.000397038	0.501	0.057	308	149	29	14	2	16
SE7321	ENSMUSG00000015659.12	Serac1	chr17	-	6069298	6069388	6067528	6067660	6070752	6070889	0.445	0.00781251	0.0411084	1	0.555	239	149	9	0	4	2
SE16048	ENSMUSG00000037885.18	Stk35	chr2	+	129810487	129811237	129801403	129802004	129827773	129828974	0.446	0.00530485	0.0310816	1	0.554	899	149	42	0	15	2
SE9937	ENSMUSG00000003190.12	Bcl2l12	chr7	-	44994179	44994271	44992743	44993031	44994362	44994449	0.447	0.00812138	0.0423831	1	0.553	241	149	8	0	4	2
SE2777	ENSMUSG00000003062.13	Stard3nl	chr13	-	19390972	19391097	19376378	19376661	19395703	19395734	0.449	0.00159028	0.0131377	0.449	0	274	149	6	4	0	2
SE15787	ENSMUSG00000030895.9	Hpx	chr7	-	105596260	105596414	105595459	105595672	105599259	105599378	0.449	0.0109927	0.0524237	1	0.551	303	149	1	0	5	2
SE14658	ENSMUSG00000047248.20	C2cd3	chr7	+	100435757	100436096	100431970	100432573	100440172	100440311	0.45	0.00847079	0.0434992	1	0.55	488	149	7	0	8	2
SE13168	ENSMUSG00000042035.11	Igsf3	chr3	+	101432914	101432974	101431203	101431593	101435330	101435732	0.454	0.00193633	0.0150294	0.454	0	209	149	7	6	0	2
SE8965	ENSMUSG00000028098.13	Rnf115	chr3	+	96754334	96754393	96727663	96727910	96757976	96758034	0.456	9.34119e-05	0.0016843	1	0.544	208	149	17	0	10	6
SE9242	ENSMUSG00000036391.16	Sec24a	chr11	-	51736350	51736521	51734583	51734661	51743535	51744000	0.462	0.00127068	0.0111276	1	0.538	320	149	4	0	10	4
SE18991	ENSMUSG00000021428.9	Riok1	chr13	+	38045272	38045315	38043908	38043978	38047244	38047337	0.462	0.000174474	0.0026828	1	0.538	192	149	28	0	6	4
SE3939	ENSMUSG00000036873.13	2410004B18Rik	chr3	+	145938542	145938669	145938041	145938328	145938897	145939096	0.463	0.000307017	0.00410571	0.463	0	276	149	16	10	0	4
SE13145	ENSMUSG00000038248.8	Sobp	chr10	-	43020981	43022918	43002499	43004414	43074592	43074688	0.463	0.0357816	0.117809	0.588	0.125	2086	149	20	1	4	2
SE19367	ENSMUSG00000024525.6	Impa2	chr18	+	67310646	67310755	67309051	67309097	67315619	67315728	0.464	0.00365897	0.0237983	1	0.536	258	149	22	0	4	2
SE17483	ENSMUSG00000068580.11	Zfyve19	chr2	+	119216431	119216541	119216208	119216307	119216628	119217049	0.465	9.81688e-05	0.00174556	1	0.535	259	149	16	0	16	8
SE6246	ENSMUSG00000040390.13	Map3k10	chr7	-	27664949	27665098	27664397	27664573	27668348	27668529	0.467	7.25473e-05	0.00140956	0.467	0	298	149	14	8	0	6
SE14793	ENSMUSG00000010066.15	Cacna2d2	chr9	+	107519178	107519199	107518192	107518269	107522122	107522183	0.467	0.043745	0.134161	0.467	0	170	149	1	1	0	1
SE17923	ENSMUSG00000055116.8	Arntl	chr7	+	113281401	113281422	113280649	113280802	113283256	113283295	0.467	0.00196122	0.0151311	0.467	0	170	149	6	6	0	2
SE16703	ENSMUSG00000035266.16	Helq	chr5	-	100792663	100792842	100791776	100791977	100796353	100797062	0.468	0.00718266	0.0385175	1	0.532	328	149	8	0	5	2
SE17671	ENSMUSG00000038495.14	Otud7b	chr3	+	96130230	96130343	96104526	96104819	96136473	96136624	0.468	0.000423487	0.00515818	1	0.532	262	149	14	0	8	4
SE6807	ENSMUSG00000012017.3	Scarf2	chr16	+	17804485	17804603	17804305	17804409	17804808	17804924	0.473	0.00351286	0.0231522	1	0.527	267	149	26	0	4	2
SE17140	ENSMUSG00000013539.13	Tango2	chr16	-	18312638	18312758	18310868	18310983	18316645	18316734	0.474	0.00380467	0.0243734	1	0.526	269	149	20	0	4	2
SE13726	ENSMUSG00000025059.16	Gk	chrX	-	85706237	85706324	85701936	85704396	85711050	85711131	0.475	0.000615747	0.00663167	1	0.525	236	149	6	0	7	4
SE9861	ENSMUSG00000048440.15	Cyp4f16	chr17	+	32542737	32542791	32536994	32537196	32542876	32543004	0.476	0.00798052	0.0418521	1	0.524	203	149	5	0	3	2
SE2388	ENSMUSG00000045103.17	Dmd	chrX	+	83922466	83922589	83908380	83908551	83924851	83924989	0.477	0.000667655	0.00701525	1	0.523	272	149	6	0	8	4
SE6661	ENSMUSG00000028649.18	Macf1	chr4	-	123441602	123441665	123440549	123440791	123444834	123444952	0.481	0.000386838	0.00487841	0.815	0.334	212	149	25	4	10	14
SE6922	ENSMUSG00000037624.15	Kcnk2	chr1	-	189295593	189295711	189258737	189258898	189339784	189340095	0.482	0.00122578	0.0108528	0.482	0	267	149	5	3	0	2
SE17368	ENSMUSG00000036639.12	Nudt1	chr5	+	140332422	140332473	140331908	140331955	140334454	140334619	0.482	0.000649069	0.00693615	0.482	0	200	149	5	4	0	4
SE19230	ENSMUSG00000036529.17	Sbf1	chr15	-	89295951	89296029	89295394	89295576	89299482	89299620	0.482	0.00163549	0.0134592	0.482	0	227	149	17	12	0	2
SE19722	ENSMUSG00000027615.14	Hps3	chr3	-	20019802	20019957	20018810	20018919	20022757	20022839	0.486	0.0112337	0.0530842	0.815	0.329	304	149	9	1	8	8
SE10769	ENSMUSG00000027955.16	Fam198b	chr3	+	79885987	79887130	79884532	79884690	79908588	79908803	0.487	1.27526e-05	0.00046493	1	0.513	1292	149	106	0	73	8
SE9993	ENSMUSG00000032925.16	Itgbl1	chr14	+	123843796	123843937	123840562	123840685	123846438	123846579	0.493	0.000164632	0.00257123	1	0.507	290	149	29	0	8	4
SE7737	ENSMUSG00000110206.1	Flt3l	chr7	-	45131666	45131740	45131374	45131566	45132068	45132137	0.499	0.0056472	0.0323655	1	0.501	223	149	8	0	3	2
SE6168	ENSMUSG00000058291.14	Zfp68	chr5	-	138616469	138616614	138612066	138612165	138617054	138617167	0.503	0.000103246	0.00182572	0.503	0	294	149	8	4	0	6
SE3288	ENSMUSG00000021666.16	Gfm2	chr13	+	97160086	97160167	97155420	97155600	97161018	97161167	0.507	0.00312197	0.0211391	1	0.493	230	149	17	0	3	2
SE13764	ENSMUSG00000000223.13	Drp2	chrX	+	134430474	134430631	134428313	134428477	134431530	134431651	0.507	0.0302316	0.105066	1	0.493	306	149	2	0	2	1
SE17059	ENSMUSG00000053460.8	Ggcx	chr6	+	72427897	72427980	72427041	72427173	72428457	72428627	0.509	0.00292789	0.0200792	1	0.491	232	149	24	0	3	2
SE5988	ENSMUSG00000024397.14	Aif1	chr17	-	35171413	35171576	35170990	35171193	35171762	35171804	0.511	0.00462148	0.0279597	1	0.489	312	149	11	0	4	2
SE1260	ENSMUSG00000047921.15	Trappc9	chr15	-	73042176	73042203	73031521	73031643	73050594	73050723	0.514	0.000563479	0.00624693	0.514	0	176	149	5	4	0	4
SE6886	ENSMUSG00000006019.15	Dhx34	chr7	-	16210513	16210688	16205987	16206181	16212808	16213026	0.521	0.0278409	0.0993941	1	0.479	324	149	2	0	2	1
SE4600	ENSMUSG00000024617.16	Camk2a	chr18	+	60969010	60969043	60963553	60963963	60969993	60970042	0.522	0.000469779	0.00549854	0.522	0	182	149	8	6	0	4
SE13417	ENSMUSG00000114470.1	AC175538.2	chr13	-	115088704	115088961	115049282	115049403	115101470	115101624	0.524	7.99644e-07	0.00011937	0.524	0	406	149	9	3	0	17
SE10366	ENSMUSG00000025278.9	Flnb	chr14	+	7922674	7922746	7919109	7919357	7923454	7923557	0.527	2.12001e-10	3.40208e-07	1	0.473	221	149	47	0	40	30
SE2043	ENSMUSG00000034601.17	2700049A03Rik	chr12	+	71170518	71170706	71167065	71167260	71173128	71173239	0.531	0.00530892	0.0310816	1	0.469	337	149	5	0	4	2
SE4663	ENSMUSG00000028759.13	Hp1bp3	chr4	+	138221525	138221718	138217267	138217294	138222088	138222188	0.534	0.00291719	0.0200792	1	0.466	342	149	18	0	4	2
SE15029	ENSMUSG00000059824.12	Dbp	chr7	+	45706605	45706716	45705283	45705762	45708259	45708471	0.534	0.00112033	0.0101717	0.534	0	260	149	4	2	0	2
SE15142	ENSMUSG00000053617.11	Sh3pxd2a	chr19	-	47320275	47320320	47314034	47314166	47343439	47343468	0.535	0.00199856	0.0153638	0.535	0	194	149	3	2	0	4
SE11214	ENSMUSG00000076435.3	Acsf2	chr11	-	94570302	94570460	94569940	94570032	94570613	94570709	0.537	9.69119e-05	0.00173281	1	0.463	307	149	13	0	16	9
SE10421	ENSMUSG00000020831.18	0610010K14Rik	chr11	-	70236887	70236978	70236023	70236211	70237530	70237625	0.546	0.00108597	0.00994418	0.546	0	240	149	31	16	0	2
SE2617	ENSMUSG00000002059.18	Rab34	chr11	+	78189177	78189390	78188429	78188511	78189570	78189662	0.548	0.000149666	0.00238982	1	0.452	362	149	20	0	8	4
SE11370	ENSMUSG00000040410.14	Fbxl4	chr4	+	22403531	22403745	22390676	22390921	22422716	22422788	0.549	0.00265274	0.0188215	1	0.451	363	149	18	0	4	2
SE5461	ENSMUSG00000034518.14	Hmgxb4	chr8	+	74999998	75000113	74999812	74999891	75000649	75001584	0.552	0.00806691	0.0421673	0.772	0.22	264	149	12	2	2	4
SE14790	ENSMUSG00000024037.12	Wdr4	chr17	-	31512166	31512487	31510577	31510646	31518817	31518839	0.558	0.00422815	0.0262375	1	0.442	470	149	5	0	5	2
SE2960	ENSMUSG00000026872.17	Zeb2	chr2	-	45111019	45111170	45110015	45110157	45112822	45113245	0.563	0.000712566	0.00734184	0.749	0.186	300	149	12	2	6	13
SE5893	ENSMUSG00000040648.14	Ppip5k2	chr1	-	97756843	97756934	97755885	97755971	97759168	97759364	0.563	0.00011318	0.00196686	1	0.437	240	149	20	0	5	4
SE12411	ENSMUSG00000021288.18	Klc1	chr12	+	111793648	111793699	111789324	111789486	111794336	111794895	0.573	0.000286872	0.00388488	1	0.427	200	149	6	0	4	4
SE12695	ENSMUSG00000102976.5	Zc3h11a	chr1	-	133655344	133655398	133654319	133654438	133661236	133661318	0.577	0.00190822	0.0149013	1	0.423	203	149	18	0	2	2
SE4734	ENSMUSG00000078867.9	Gm14418	chr2	-	177394696	177394751	177389426	177389553	177398223	177398319	0.578	0.00563051	0.0323276	1	0.422	204	149	1	0	2	2
SE15334	ENSMUSG00000030655.15	Smg1	chr7	-	118217719	118217777	118212888	118213052	118243204	118243670	0.581	0.000290933	0.00393158	1	0.419	207	149	5	0	4	4
SE14433	ENSMUSG00000061755.10	Bod1l	chr5	-	41791796	41791937	41787537	41788949	41794226	41794380	0.582	0.000664664	0.00701525	0.582	0	290	149	19	7	0	2
SE11684	ENSMUSG00000021361.7	Tmem14c	chr13	+	41017114	41017173	41016291	41016398	41017705	41017782	0.584	0.000477626	0.00554876	0.848	0.264	208	149	39	5	3	6
SE3879	ENSMUSG00000019878.8	Hsf2	chr10	+	57509060	57509114	57506196	57506302	57511443	57511528	0.591	0.000968821	0.00921313	0.746	0.155	203	149	8	2	3	12
SE10777	ENSMUSG00000060550.15	H2-Q7	chr17	+	35442266	35442551	35439908	35440184	35442966	35442999	0.593	0.00372003	0.0240957	1	0.407	434	149	2	0	4	2
SE12192	ENSMUSG00000043384.15	Gprasp1	chrX	+	135798022	135798094	135797787	135797864	135798390	135798473	0.597	0.000715946	0.00735305	1	0.403	221	149	3	0	6	6
SE4791	ENSMUSG00000040987.15	Mill2	chr7	+	18841469	18841514	18839965	18840091	18855939	18856203	0.606	0.000397442	0.00495087	0.606	0	194	149	4	2	0	4
SE9691	ENSMUSG00000066406.15	Akap13	chr7	+	75534807	75534851	75455533	75455748	75569883	75570031	0.606	0.0222468	0.0850519	0.885	0.279	193	149	20	2	1	2
SE16604	ENSMUSG00000010751.15	Tnfrsf22	chr7	-	143639244	143639289	143636724	143638436	143639901	143639975	0.606	0.00410775	0.0256744	0.606	0	194	149	2	1	0	4
SE6255	ENSMUSG00000022103.10	Gfra2	chr14	+	70895771	70896086	70890119	70890894	70901488	70901572	0.609	0.00325109	0.0218292	1	0.391	464	149	2	0	4	2
SE19067	ENSMUSG00000047115.15	Fam221a	chr6	+	49385372	49385455	49382962	49383079	49388816	49390539	0.609	0.00436591	0.026825	1	0.391	232	149	1	0	2	2
SE8994	ENSMUSG00000037348.15	Paqr7	chr4	+	134500599	134500683	134496974	134497036	134506802	134507546	0.61	0.000856312	0.00844342	1	0.39	233	149	2	0	4	4
SE13506	ENSMUSG00000084883.2	Ccdc85c	chr12	-	108216786	108216825	108211514	108211622	108221708	108221782	0.613	0.0029247	0.0200792	0.613	0	188	149	2	1	0	6
SE11407	ENSMUSG00000036273.15	Lrrk2	chr15	+	91756979	91757068	91755789	91755991	91764631	91764819	0.615	0.00158183	0.0130848	1	0.385	238	149	14	0	2	2
SE16111	ENSMUSG00000020889.11	Nr1d1	chr11	-	98771436	98771525	98771199	98771344	98771792	98772134	0.615	0.00158183	0.0130848	1	0.385	238	149	14	0	2	2
SE11627	ENSMUSG00000036879.15	Phkb	chr8	+	85843020	85843112	85840958	85841103	85875633	85875723	0.618	0.00374913	0.0241763	1	0.382	241	149	2	0	2	2
SE16644	ENSMUSG00000034206.15	Polq	chr16	+	37016312	37016408	37015078	37015209	37017198	37017355	0.622	0.00336692	0.0223729	1	0.378	245	149	3	0	2	2
SE11180	ENSMUSG00000037824.6	Tspan14	chr14	-	40934187	40934285	40918629	40918680	40966775	40966807	0.624	0.000188099	0.00282766	1	0.376	247	149	6	0	4	4
SE15844	ENSMUSG00000063952.15	Brpf3	chr17	+	28828343	28828441	28823972	28824066	28835761	28835916	0.624	5.90913e-05	0.00121573	1	0.376	247	149	20	0	4	4
SE6967	ENSMUSG00000052139.18	Babam2	chr5	+	31701825	31701927	31698049	31698077	31702030	31702103	0.628	0.00113973	0.0103042	1	0.372	251	149	21	0	2	2
SE5033	ENSMUSG00000025702.15	March8	chr6	+	116338385	116338490	116338023	116338215	116376692	116376863	0.63	0.00270954	0.0191126	1	0.37	254	149	5	0	2	2
SE17110	ENSMUSG00000034731.10	Dgkh	chr14	-	78575886	78576017	78570002	78570157	78577448	78577557	0.631	0.00205864	0.015769	0.727	0.096	280	149	5	1	2	10
SE2061	ENSMUSG00000040943.12	Tet2	chr3	-	133479341	133479365	133476484	133476635	133480132	133480341	0.633	0.00184349	0.0146091	0.633	0	173	149	2	1	0	11
SE11255	ENSMUSG00000024302.16	Dtna	chr18	+	23633217	23633238	23631331	23631428	23643146	23643306	0.637	0.000394318	0.00493397	0.637	0	170	149	4	2	0	2
SE18595	ENSMUSG00000030987.5	Stim1	chr7	+	102428773	102428866	102427081	102427317	102430884	102430928	0.649	7.56325e-06	0.000328031	0.649	0	242	149	9	3	0	8
SE15854	ENSMUSG00000031379.13	Pir	chrX	+	164271602	164271731	164269430	164269677	164280128	164280221	0.651	4.40184e-06	0.00025228	1	0.349	278	149	18	0	8	8
SE2381	ENSMUSG00000012296.16	Tjap1	chr17	-	46271799	46271929	46264882	46264978	46282345	46282439	0.652	0.00106512	0.00983737	1	0.348	279	149	16	0	2	2
SE9386	ENSMUSG00000075486.10	Commd6	chr14	-	101640287	101640299	101636953	101637106	101640388	101640686	0.652	0.000108415	0.00189622	0.968	0.316	161	149	33	1	2	4
SE12773	ENSMUSG00000022237.17	Ankrd33b	chr15	-	31325085	31325215	31304991	31305132	31367038	31367532	0.652	0.00278864	0.0195205	1	0.348	279	149	2	0	2	2
SE3203	ENSMUSG00000041225.16	Arhgap12	chr18	-	6057516	6057591	6052861	6052923	6061846	6061972	0.653	0.000399389	0.00495875	1	0.347	224	149	4	0	8	10
SE6592	ENSMUSG00000046949.16	Nqo2	chr13	+	33966044	33966126	33964750	33964800	33968189	33968277	0.659	0.000460887	0.00544831	0.659	0	231	149	6	2	0	2
SE19593	ENSMUSG00000090272.8	Mndal	chr1	-	173875575	173875860	173874350	173874472	173879924	173879990	0.66	5.59203e-05	0.00116166	1	0.34	434	149	15	0	6	4
SE13716	ENSMUSG00000069769.13	Msi2	chr11	-	88348783	88348938	88339381	88344660	88366784	88366847	0.671	0.000123038	0.00208386	1	0.329	304	149	7	0	4	4
SE13855	ENSMUSG00000022197.16	Pdzd2	chr15	-	12437103	12437259	12419457	12419572	12457797	12458299	0.672	0.00155088	0.0128785	1	0.328	305	149	8	0	2	2
SE16629	ENSMUSG00000027130.15	Slc12a6	chr2	+	112316240	112316285	112265824	112267092	112333382	112333477	0.676	6.13065e-06	0.000294366	1	0.324	194	149	12	0	5	8
SE16291	ENSMUSG00000047656.8	Trpt1	chr19	+	6997932	6998102	6996695	6996777	6998191	6998366	0.682	2.51521e-05	0.000651012	1	0.318	319	149	24	0	4	4
SE3092	ENSMUSG00000039206.13	Daglb	chr5	+	143472946	143473118	143466952	143467104	143474612	143474871	0.683	0.0022256	0.0166505	1	0.317	321	149	1	0	2	2
SE5071	ENSMUSG00000038215.15	Cep44	chr8	-	56550062	56550121	56547387	56547524	56550544	56551047	0.685	0.000569941	0.00629682	0.741	0.056	208	149	4	1	1	12
SE7539	ENSMUSG00000000204.16	Slfn4	chr11	+	83185267	83185446	83179670	83179756	83186524	83187564	0.688	0.00118639	0.0105623	1	0.312	328	149	10	0	2	2
SE15058	ENSMUSG00000041977.18	Arhgef11	chr3	+	87734423	87734552	87733147	87733504	87735344	87735571	0.691	1.54553e-05	0.000509496	1	0.309	278	149	10	0	10	12
SE2516	ENSMUSG00000060261.15	Gtf2i	chr5	-	134306531	134306727	134295509	134295613	134311672	134311727	0.698	0.00190568	0.0149013	1	0.302	345	149	1	0	2	2
SE3996	ENSMUSG00000034653.11	Ythdc2	chr18	+	44834458	44834658	44833021	44833218	44837340	44837507	0.701	0.00153579	0.0127863	1	0.299	349	149	4	0	2	2
SE10816	ENSMUSG00000055421.8	Pcdh9	chr14	-	93560475	93560577	93326678	93326880	93885696	93885748	0.704	0.000386522	0.00487841	0.704	0	251	149	4	1	0	2
SE8275	ENSMUSG00000021013.16	Ttc8	chr12	+	98943824	98943914	98943461	98943621	98946568	98946613	0.706	4.27256e-05	0.000962619	1	0.294	239	149	8	0	4	6
SE17049	ENSMUSG00000019787.9	Trdn	chr10	+	33332435	33332465	33321304	33321334	33334981	33335014	0.706	6.65377e-06	0.00030727	1	0.294	179	149	10	0	4	8
SE15941	ENSMUSG00000057469.8	E2f6	chr12	+	16813846	16813912	16811098	16811315	16816399	16816454	0.708	7.05844e-05	0.00138588	0.708	0	215	149	7	2	0	4
SE12832	ENSMUSG00000032536.11	Trak1	chr9	+	121470227	121470320	121468984	121469087	121472236	121474916	0.711	2.49219e-05	0.000650301	0.711	0	242	149	4	1	0	15
SE6125	ENSMUSG00000033871.14	Ppargc1b	chr18	-	61309645	61309682	61309032	61309094	61310406	61311508	0.714	0.00019033	0.00283354	1	0.286	186	149	3	0	2	4
SE11285	ENSMUSG00000061130.12	Ppm1b	chr17	+	85023031	85023079	85005508	85005566	85023695	85023991	0.726	8.42605e-05	0.00158041	1	0.274	197	149	5	0	2	4
SE2940	ENSMUSG00000035919.16	Bbs9	chr9	+	22476569	22476625	22475866	22476190	22490817	22490940	0.733	0.000554506	0.00616876	1	0.267	205	149	1	0	2	4
SE4673	ENSMUSG00000022537.17	Tmem44	chr16	-	30518299	30518332	30511854	30514822	30529411	30529570	0.741	3.13281e-05	0.000755997	0.741	0	182	149	7	2	0	5
SE12149	ENSMUSG00000049119.14	Fam110b	chr4	+	5729570	5729657	5644120	5644410	5798268	5798382	0.76	0.00142381	0.0120892	1	0.24	236	149	1	0	1	2
SE13369	ENSMUSG00000079491.9	H2-T10	chr17	-	36117664	36117734	36117089	36117456	36117856	36117903	0.76	2.22704e-06	0.000170183	0.905	0.145	219	149	14	1	3	12
SE2552	ENSMUSG00000027259.15	Adal	chr2	+	121146032	121146120	121143148	121143209	121150219	121150346	0.761	0.00126667	0.0111076	1	0.239	237	149	2	0	1	2
SE11911	ENSMUSG00000031483.8	Erlin2	chr8	+	27024833	27024927	27023865	27024165	27025056	27025178	0.765	0.000419762	0.00514209	1	0.235	243	149	1	0	2	4
SE12213	ENSMUSG00000050312.11	Nsun3	chr16	-	62776287	62776383	62770657	62770812	62785787	62785897	0.767	0.001061	0.00983099	1	0.233	245	149	3	0	1	2
SE14311	ENSMUSG00000043671.14	Dpy19l3	chr7	-	35722706	35722830	35721544	35721679	35725290	35725344	0.786	0.000689894	0.00716595	1	0.214	273	149	5	0	1	2
SE18482	ENSMUSG00000031631.15	Cfap97	chr8	+	46164761	46164896	46163691	46163749	46169558	46170440	0.792	2.23426e-05	0.000600073	1	0.208	284	149	8	0	2	4
SE11419	ENSMUSG00000048038.8	Ccdc187	chr2	-	26253339	26253482	26251997	26252086	26254754	26254885	0.797	0.000216676	0.00312549	1	0.203	292	149	2	0	2	4
SE1803	ENSMUSG00000025602.13	Zfp202	chr9	+	40210440	40210560	40209766	40209896	40210895	40213189	0.806	0.000119991	0.00204303	0.806	0	269	149	15	2	0	2
SE17731	ENSMUSG00000044250.8	Pced1b	chr15	+	97373955	97374149	97361199	97361335	97384027	97385676	0.822	0.000223251	0.00319216	1	0.178	343	149	3	0	4	8
SE18112	ENSMUSG00000074863.5	Platr25	chr13	-	62746601	62746831	62738891	62739098	62760581	62760709	0.836	0.000488378	0.00560289	1	0.164	379	149	1	0	1	2
SE14380	ENSMUSG00000056938.16	Acbd4	chr11	+	103103234	103103369	103102681	103103096	103103525	103103644	0.872	4.42271e-05	0.000965244	0.872	0	284	149	13	1	0	2
SE10722	ENSMUSG00000056260.15	Lrif1	chr3	+	106733336	106733606	106731662	106733142	106734357	106734382	0.882	0.000329122	0.0043115	1	0.118	419	149	2	0	3	8
SE15894	ENSMUSG00000021306.11	Gpr137b	chr13	-	13360827	13361072	13358434	13359423	13361297	13361422	0.941	9.63266e-08	3.8645e-05	1	0.059	394	149	9	0	2	12
SE38	ENSMUSG00000048445.6	Ccdc57	chr11	-	120882012	120882055	120881814	120881915	120885232	120885385	1	2.76451e-06	0.000186794	1	0	192	149	8	0	0	2
SE632	ENSMUSG00000097589.9	Dleu2	chr14	-	61624432	61624482	61603471	61603806	61632436	61632483	1	4.2034e-05	0.000962619	1	0	199	149	2	0	0	1
SE663	ENSMUSG00000025915.14	Sgk3	chr1	+	9827012	9827119	9798142	9798246	9865130	9865348	1	1.1377e-05	0.000437298	1	0	256	149	2	0	0	4
SE1431	ENSMUSG00000033083.16	Tbc1d4	chr14	-	101475076	101475241	101465600	101465764	101476979	101477206	1	1.33213e-06	0.000146426	1	0	314	149	8	0	0	2
SE1507	ENSMUSG00000027071.14	P2rx3	chr2	-	85032520	85032547	85024916	85024991	85033000	85033310	1	3.77287e-06	0.000233294	1	0	176	149	2	0	0	4
SE2673	ENSMUSG00000036745.15	Ttll7	chr3	+	146941818	146941893	146939975	146940177	146944005	146944208	1	5.94341e-06	0.000294366	1	0	224	149	4	0	0	2
SE3011	ENSMUSG00000029095.17	Ablim2	chr5	+	35873169	35873224	35857825	35857964	35874632	35874640	1	3.09129e-05	0.00074931	1	0	204	149	1	0	0	2
SE3211	ENSMUSG00000087174.7	5530601H04Rik	chrX	-	105042603	105042817	105038816	105039812	105043129	105043304	1	1.26032e-05	0.000463052	1	0	363	149	2	0	0	2
SE3277	ENSMUSG00000052942.13	Glis3	chr19	-	28540200	28540408	28530872	28531986	28665752	28666236	1	5.59803e-08	3.33918e-05	1	0	357	149	6	0	0	7
SE3734	ENSMUSG00000027387.11	Zc3h8	chr2	-	128933198	128933332	128931277	128931400	128935311	128935546	1	1.1692e-06	0.000141605	1	0	283	149	8	0	0	2
SE4099	ENSMUSG00000039782.14	Cpeb2	chr5	+	43238326	43238416	43237306	43237588	43244585	43244676	1	6.07842e-06	0.000294366	1	0	239	149	4	0	0	2
SE4163	ENSMUSG00000034755.18	Pcdh11x	chrX	+	120637594	120637624	120594704	120594785	120726500	120726699	1	9.67936e-06	0.000393239	1	0	179	149	3	0	0	2
SE4260	ENSMUSG00000031093.14	Dock11	chrX	+	36009942	36009981	36009338	36009450	36011631	36011810	1	1.99014e-06	0.000163285	1	0	188	149	11	0	0	2
SE4503	ENSMUSG00000016239.11	Lonrf3	chrX	+	36339519	36339675	36335211	36335334	36341622	36341754	1	2.18002e-05	0.000590445	1	0	305	149	1	0	0	2
SE4902	ENSMUSG00000018566.14	Slc2a4	chr11	-	69946068	69946193	69945837	69945953	69946567	69946684	1	6.98553e-05	0.00138395	1	0	274	149	1	0	0	1
SE5454	ENSMUSG00000041343.19	Ankrd42	chr7	-	92619547	92619683	92614351	92614552	92623967	92624087	1	1.55723e-07	4.99793e-05	1	0	285	149	5	0	0	6
SE6614	ENSMUSG00000032688.8	Malt1	chr18	+	65456756	65456835	65453674	65453704	65458168	65458372	1	2.69546e-05	0.000679573	1	0	228	149	1	0	0	4
SE6705	ENSMUSG00000021461.17	Fancc	chr13	-	63317183	63317282	63311754	63312803	63317352	63317556	1	5.45222e-06	0.000294366	1	0	248	149	2	0	0	6
SE7769	ENSMUSG00000019088.13	Dnase1l1	chrX	-	74276645	74276734	74274367	74274468	74277038	74277342	1	2.30191e-06	0.000172554	1	0	238	149	6	0	0	2
SE7828	ENSMUSG00000032384.16	Csnk1g1	chr9	+	66019801	66019912	66012746	66012854	66032238	66032345	1	1.35635e-06	0.000146426	1	0	260	149	8	0	0	2
SE8181	ENSMUSG00000028803.18	Nipal3	chr4	-	135477432	135477492	135474323	135474469	135479535	135479707	1	2.58765e-06	0.000186631	1	0	209	149	10	0	0	2
SE8870	ENSMUSG00000020647.10	Ncoa1	chr12	-	4249835	4249890	4247361	4249750	4253656	4253746	1	9.9417e-07	0.000127631	1	0	204	149	4	0	0	4
SE9266	ENSMUSG00000057531.14	Dtnbp1	chr13	-	44995830	44996006	44993684	44993738	45001380	45001647	1	2.04296e-05	0.000560418	1	0	325	149	1	0	0	2
SE9805	ENSMUSG00000020752.11	Recql5	chr11	-	115895767	115895841	115895414	115895508	115895923	115895982	1	9.37609e-07	0.000125736	1	0	223	149	4	0	0	4
SE10882	ENSMUSG00000040690.15	Col16a1	chr4	+	130081434	130081479	130080575	130080620	130083121	130083175	1	2.69922e-06	0.000186654	1	0	194	149	8	0	0	2
SE10984	ENSMUSG00000031273.16	Col4a6	chrX	-	141172668	141172815	141172109	141172226	141174618	141174717	1	6.29202e-06	0.000294366	1	0	296	149	4	0	0	2
SE11001	ENSMUSG00000001986.16	Gria3	chrX	+	41654809	41654924	41654005	41654253	41669500	41669615	1	5.70194e-06	0.000294366	1	0	264	149	2	0	0	6
SE12102	ENSMUSG00000083844.8	Ube2d-ps	chr11	+	5765508	5765571	5762128	5762240	5780205	5781876	1	9.71028e-07	0.000127205	1	0	212	149	4	0	0	4
SE12362	ENSMUSG00000035048.13	Anapc13	chr9	+	102629546	102629577	102626662	102626687	102629762	102629888	1	2.59064e-05	0.000661096	1	0	180	149	1	0	0	4
SE12527	ENSMUSG00000106139.1	Gm30648	chr3	+	134209120	134209294	134200085	134200301	134211671	134213238	1	1.37756e-05	0.000492072	1	0	323	149	2	0	0	2
SE12769	ENSMUSG00000050545.10	Fam228b	chr12	-	4761858	4761987	4748263	4748351	4762326	4762407	1	2.38567e-05	0.00063019	1	0	278	149	1	0	0	2
SE12846	ENSMUSG00000031728.10	Zfp821	chr8	+	109721753	109721858	109721194	109721343	109722886	109723053	1	1.64371e-06	0.000152912	1	0	254	149	10	0	0	2
SE13104	ENSMUSG00000006675.10	P4htm	chr9	-	108582081	108582179	108581841	108582004	108582846	108582936	1	1.00268e-05	0.000396982	1	0	247	149	2	0	0	4
SE13356	ENSMUSG00000020388.12	Pdlim4	chr11	-	54063634	54063786	54058950	54060016	54068839	54068932	1	1.29061e-06	0.00014534	1	0	301	149	14	0	0	2
SE13461	ENSMUSG00000029636.10	Wasf3	chr5	+	146460964	146461140	146455543	146455661	146466797	146467064	1	1.22878e-05	0.000455925	1	0	325	149	2	0	0	3
SE13478	ENSMUSG00000037211.12	Spry1	chr3	+	37640519	37640808	37639957	37640105	37642554	37644598	1	1.47907e-06	0.000150701	1	0	438	149	4	0	0	3
SE14285	ENSMUSG00000004317.14	Clcn5	chrX	-	7318383	7318488	7316658	7316823	7319105	7319170	1	1.59555e-05	0.000509496	1	0	254	149	2	0	0	2
SE15655	ENSMUSG00000028854.9	Slc9a1	chr4	+	133419946	133419995	133419453	133419543	133420101	133420275	1	3.88372e-05	0.000913172	1	0	198	149	5	0	0	1
SE16102	ENSMUSG00000000296.8	Tpd52l1	chr10	-	31338184	31338245	31332375	31332969	31341139	31341178	1	3.02574e-05	0.000741306	1	0	210	149	1	0	0	2
SE16299	ENSMUSG00000037315.15	Jade3	chrX	+	20487297	20487422	20479513	20479671	20489701	20489892	1	2.41831e-05	0.000633597	1	0	274	149	1	0	0	2
SE16455	ENSMUSG00000021213.12	Akr1c13	chr13	+	4192294	4192435	4191183	4191310	4194033	4194201	1	1.48051e-05	0.000509496	1	0	290	149	2	0	0	2
SE16674	ENSMUSG00000002688.8	Prkd1	chr12	-	50419852	50419876	50394829	50395040	50425438	50425599	1	2.76969e-05	0.000691777	1	0	173	149	1	0	0	10
SE16810	ENSMUSG00000032064.17	Dixdc1	chr9	-	50682536	50682626	50682032	50682200	50683724	50683796	1	6.07842e-06	0.000294366	1	0	239	149	4	0	0	2
SE18107	ENSMUSG00000002983.17	Relb	chr7	-	19622925	19622934	19619513	19619842	19627922	19627970	1	4.25763e-06	0.000250732	1	0	158	149	2	0	0	4
SE18154	ENSMUSG00000057176.4	Ccdc189	chr7	-	127585144	127585261	127584992	127585053	127585453	127585524	1	6.23084e-06	0.000294366	1	0	266	149	4	0	0	2
SE19078	ENSMUSG00000028706.14	Nsun4	chr4	-	116040877	116041107	116040068	116040229	116048329	116048490	1	4.38721e-05	0.000965244	1	0	379	149	2	0	0	1
SE19570	ENSMUSG00000007888.15	Crlf1	chr8	+	70503596	70503639	70503304	70503492	70503820	70504081	1	5.50547e-06	0.000294366	1	0	192	149	4	0	0	2
SE19598	ENSMUSG00000020319.9	Wdpcp	chr11	+	21648069	21648123	21572234	21572370	21652225	21652310	1	1.74621e-05	0.000509496	1	0	203	149	2	0	0	2
SE19782	ENSMUSG00000025427.14	Rnf165	chr18	-	77466934	77467039	77466676	77466772	77468240	77468370	1	3.25773e-07	7.07965e-05	1	0	254	149	6	0	0	4
